# Supplementary material for: Northern Bobwhite (Colinus virginianus) Mitochondrial Population Genomics Reveals Structure, Divergence, and Evidence for Heteroplasmy
Source: PLoS One. 2015 Dec 29;10(12):e0144913. doi: 10.1371/journal.pone.0144913 (PMC4699210; doi:10.1371/journal.pone.0144913)
Supplement: S1 Table — (XLSX) [file pone.0144913.s002.xlsx]

## Sheet: Sequenced Birds
Table S1-A All Sequenced Birds
Illumina ID	Sex	Age	Origin	Group	Region	Subspecies	Notes
Reference	F	U	Wild	1	Central Great Plains	Colinus virginianus taylori
Q1	F	J	Wild	1	Southwestern Tablelands	Colinus virginianus taylori
Q10	M	A	Wild	1	Southern Texas Plains	Colinus virginianus texanus
Q11	M	A	Wild	1	Southern Texas Plains	Colinus virginianus texanus
Q16	M	J	Wild	1	Southwestern Tablelands	Colinus virginianus taylori
Q2	F	A	Wild	1	Southwestern Tablelands	Colinus virginianus taylori
Q3	M	A	Wild	1	Southwestern Tablelands	Colinus virginianus taylori
Q4	F	J	Wild	1	Southwestern Tablelands	Colinus virginianus taylori
Q5	M	A	Wild	1	Central Great Plains	Colinus virginianus taylori
Q7	F	A	Wild	1	Central Great Plains	Colinus virginianus taylori
Q8	M	U	Wild	1	Central Great Plains	Colinus virginianus taylori
Q9	F	A	Wild	1	Southern Texas Plains	Colinus virginianus texanus
SQ1	M	J	Wild	1	High plains	Colinus virginianus taylori
SQ10	F	J	Wild	1	Southwestern Tablelands	Colinus virginianus taylori
SQ11	M	J	Wild	1	Central Great Plains	Colinus virginianus taylori
SQ12	F	J	Wild	1	Central Great Plains	Colinus virginianus taylori
SQ13	M	J	Wild	1	Southwestern Tablelands	Colinus virginianus taylori
SQ15	F	J	Wild	1	Central Great Plains	Colinus virginianus taylori
SQ16	F	J	Wild	1	Central Great Plains	Colinus virginianus taylori
SQ18	M	A	Wild	1	Southwestern Tablelands	Colinus virginianus texanus
SQ19	M	A	Wild	1	Central Great Plains	Colinus virginianus texanus
SQ2	M	J	Wild	1	Central Great Plains	Colinus virginianus taylori
SQ20	F	J	Wild	1	Central Great Plains	Colinus virginianus texanus
SQ21	F	J	Wild	1	edwards plateau	Colinus virginianus texanus
SQ23	M	J	Wild	1	Central Great Plains	Colinus virginianus texanus
SQ24	F	J	Wild	1	Southwestern Tablelands	Colinus virginianus texanus
SQ28	M	A	Wild	1	Southwestern Tablelands	Colinus virginianus taylori
SQ29	F	U	Pen	1	Southern Texas Plains	Colinus virginianus texanus	From surrogator, pen raised
SQ3	M	J	Wild	1	Southwestern Tablelands	Colinus virginianus taylori
SQ32	M	U	Wild	1	Southern Texas Plains	Colinus virginianus texanus	From surrogator pasture
SQ4	M	J	Wild	1	Southwestern Tablelands	Colinus virginianus taylori
SQ5	F	J	Wild	1	High plains	Colinus virginianus taylori
SQ6	F	A	Wild	1	Southwestern Tablelands	Colinus virginianus taylori
SQ7	F	J	Wild	1	Central Great Plains	Colinus virginianus taylori
SQ8	F	J	Wild	1	Southwestern Tablelands	Colinus virginianus taylori
SQ9	M	J	Wild	1	Southwestern Tablelands	Colinus virginianus taylori
T101	M	U	Wild	1	Southern Texas Plains	Colinus virginianus texanus
T2	M	U	Wild	1	Southern Texas Plains	Colinus virginianus texanus
Q12	F	A	Wild	2	Southern Texas Plains	Colinus virginianus texanus
Q13	F	A	Wild	2	Southern Texas Plains	Colinus virginianus texanus
Q14	M	J	Wild	2	Southern Texas Plains	Colinus virginianus texanus
Q15	F	J	Wild	2	Western Gulf Coastal Plain	Colinus virginianus texanus
SQ14	M	J	Wild	2	Southwestern Tablelands	Colinus virginianus taylori
SQ17	M	A	Wild	2	Central Great Plains	Colinus virginianus texanus
SQ22	F	J	Wild	2	Southwestern Tablelands	Colinus virginianus texanus
SQ25	F	A	Wild	2	High Plains	Colinus virginianus texanus
SQ26	M	J	Wild	2	High Plains	Colinus virginianus texanus
SQ27	M	A	Wild	2	Western Gulf Coastal plain	Colinus virginianus texanus
SQ30	F	U	Wild	2	Southern Texas Plains	Colinus virginianus texanus
SQ31	F	U	Wild	2	Southern Texas Plains	Colinus virginianus texanus	From surrogator pasture
T100	M	U	Wild	2	Southern Texas Plains	Colinus virginianus texanus
T102	F	U	Wild	2	Southern Texas Plains	Colinus virginianus texanus

## Sheet: Variants
Table S1-B All Mitogenome Variants
Bird ID	Chromosome	Site	Type	Reference	Allele	Reference allele	Length	Linkage	Zygosity	Count	Coverage	Frequency	Probability	Forward read count	Reverse read count	Forward/reverse balance	Average quality	PattieMarieContig140mtDNAFinal-Annotate-1_MPE_editND5 (CDS)	PattieMarieContig140mtDNAFinal-Annotate-1_MPE_editND5 (D-Loop)	PattieMarieContig140mtDNAFinal-Annotate-1_MPE_editND5 (rRNA)	PattieMarieContig140mtDNAFinal-Annotate-1_MPE_editND5 (tRNA)	Coding region change	Amino acid change	Amino acid change in longest transcript	Coding region change in longest transcript	Other variants within codon	Non-synonymous
Q1	PattieMarieContig140mtDNAFinal-Annotate-1_MPE_editND5	468	SNV	C	T	No	1		Homozygous	4570	4584	99.695	1	2374	2196	0.481	35.455	CYTB				CYTB:c.468C>T			CYTB:c.468C>T	No	No
Q1	PattieMarieContig140mtDNAFinal-Annotate-1_MPE_editND5	565	SNV	A	G	No	1		Homozygous	4112	4118	99.854	1	1896	2216	0.461	35.815	CYTB				CYTB:c.565A>G	CYTB:p.Ile189Val	CYTB:p.Ile189Val	CYTB:c.565A>G	No	Yes
Q1	PattieMarieContig140mtDNAFinal-Annotate-1_MPE_editND5	1725	SNV	C	T	No	1		Homozygous	3818	3831	99.661	1	2555	1263	0.331	33.903	ND6				ND6:c.90G>A			ND6:c.90G>A	No	No
Q1	PattieMarieContig140mtDNAFinal-Annotate-1_MPE_editND5	2191	SNV	G	A	No	1		Homozygous	5986	5999	99.783	1	2209	3777	0.369	36.065		DLOOP							No	-
Q1	PattieMarieContig140mtDNAFinal-Annotate-1_MPE_editND5	2481	SNV	C	T	No	1		Homozygous	4302	4564	94.259	1	2146	2156	0.499	35.811		DLOOP							No	-
Q1	PattieMarieContig140mtDNAFinal-Annotate-1_MPE_editND5	3335	SNV	G	A	No	1		Heterozygous	2578	4689	54.98	1	1227	1351	0.476	36.209			12S rRNA						No	-
Q1	PattieMarieContig140mtDNAFinal-Annotate-1_MPE_editND5	3335	SNV	G	G	Yes	1		Heterozygous	2103	4689	44.85	1	998	1105	0.475	36.002			12S rRNA						No	-
Q1	PattieMarieContig140mtDNAFinal-Annotate-1_MPE_editND5	5860	SNV	T	C	No	1		Homozygous	4529	4535	99.868	1	2446	2083	0.46	35.521									No	-
Q1	PattieMarieContig140mtDNAFinal-Annotate-1_MPE_editND5	5975	SNV	A	G	No	1		Homozygous	5013	5021	99.841	1	2678	2335	0.466	34.76	ND1				ND1:c.114A>G			ND1:c.114A>G	No	No
Q1	PattieMarieContig140mtDNAFinal-Annotate-1_MPE_editND5	6371	SNV	C	T	No	1		Homozygous	4937	4959	99.556	1	2588	2349	0.476	33.305	ND1				ND1:c.510C>T			ND1:c.510C>T	No	No
Q1	PattieMarieContig140mtDNAFinal-Annotate-1_MPE_editND5	6611	SNV	C	T	No	1		Homozygous	5020	5029	99.821	1	2490	2530	0.496	32.938	ND1				ND1:c.750C>T			ND1:c.750C>T	No	No
Q1	PattieMarieContig140mtDNAFinal-Annotate-1_MPE_editND5	6818	SNV	C	A	No	1		Homozygous	5168	5177	99.826	1	2701	2467	0.477	36.241	ND1				ND1:c.957C>A			ND1:c.957C>A	No	No
Q1	PattieMarieContig140mtDNAFinal-Annotate-1_MPE_editND5	7371	SNV	T	C	No	1		Homozygous	4817	4825	99.834	1	2601	2216	0.46	35.751	ND2				ND2:c.322T>C			ND2:c.322T>C	No	No
Q1	PattieMarieContig140mtDNAFinal-Annotate-1_MPE_editND5	9041	SNV	C	A	No	1		Homozygous	4794	4857	98.703	1	2282	2512	0.476	31.872	COX1				COX1:c.585C>A			COX1:c.585C>A	No	No
Q1	PattieMarieContig140mtDNAFinal-Annotate-1_MPE_editND5	9398	SNV	T	C	No	1		Homozygous	4708	4726	99.619	1	2340	2368	0.497	35.876	COX1				COX1:c.942T>C			COX1:c.942T>C	No	No
Q1	PattieMarieContig140mtDNAFinal-Annotate-1_MPE_editND5	10964	SNV	C	T	No	1		Homozygous	4545	4564	99.584	1	2059	2486	0.453	35.304	ATP8				ATP8:c.63C>T			ATP8:c.63C>T	No	No
Q1	PattieMarieContig140mtDNAFinal-Annotate-1_MPE_editND5	10982	SNV	G	A	No	1		Homozygous	4557	4585	99.389	1	2172	2385	0.477	34.669	ATP8				ATP8:c.81G>A			ATP8:c.81G>A	No	No
Q1	PattieMarieContig140mtDNAFinal-Annotate-1_MPE_editND5	11018	SNV	C	T	No	1		Homozygous	4526	4545	99.582	1	2353	2173	0.48	33.899	ATP8				ATP8:c.117C>T			ATP8:c.117C>T	No	No
Q1	PattieMarieContig140mtDNAFinal-Annotate-1_MPE_editND5	11365	SNV	A	G	No	1		Homozygous	5167	5175	99.845	1	2834	2333	0.452	35.734	ATP6				ATP6:c.309A>G			ATP6:c.309A>G	No	No
Q1	PattieMarieContig140mtDNAFinal-Annotate-1_MPE_editND5	11946	SNV	C	A	No	1		Homozygous	4616	4644	99.397	1	2362	2254	0.488	34.047	COX3				COX3:c.207C>A			COX3:c.207C>A	No	No
Q1	PattieMarieContig140mtDNAFinal-Annotate-1_MPE_editND5	12766^12767	Insertion	-	C	No	1		Homozygous	4802	4817	99.689	1	2461	2341	0.488	35.993	ND3				ND3:c.173_174insC	ND3:p.Leu58fs	ND3:p.Leu58fs	ND3:c.173_174insC	No	Yes
Q1	PattieMarieContig140mtDNAFinal-Annotate-1_MPE_editND5	13363	SNV	C	A	No	1		Homozygous	4665	4877	95.653	1	2410	2255	0.483	35.925	ND4				ND4:c.60C>A			ND4:c.60C>A	No	No
Q1	PattieMarieContig140mtDNAFinal-Annotate-1_MPE_editND5	13405	SNV	T	C	No	1		Homozygous	5170	5183	99.749	1	2496	2674	0.483	35.372	ND4				ND4:c.102T>C			ND4:c.102T>C	No	No
Q1	PattieMarieContig140mtDNAFinal-Annotate-1_MPE_editND5	14407	SNV	T	C	No	1		Homozygous	5383	5396	99.759	1	2800	2583	0.48	35.873	ND4				ND4:c.1104T>C			ND4:c.1104T>C	No	No
Q1	PattieMarieContig140mtDNAFinal-Annotate-1_MPE_editND5	14580	SNV	T	C	No	1		Homozygous	4631	4727	97.969	1	2174	2457	0.469	36.181	ND4				ND4:c.1277T>C	ND4:p.Ile426Thr	ND4:p.Ile426Thr	ND4:c.1277T>C	No	Yes
Q1	PattieMarieContig140mtDNAFinal-Annotate-1_MPE_editND5	16071	SNV	C	T	No	1		Homozygous	4910	4930	99.594	1	2866	2044	0.416	36.098	ND5				ND5:c.1182C>T			ND5:c.1182C>T	No	No
Q1	PattieMarieContig140mtDNAFinal-Annotate-1_MPE_editND5	16216	SNV	T	A	No	1		Homozygous	5013	5019	99.88	1	2393	2620	0.477	35.583	ND5				ND5:c.1327T>A	ND5:p.Tyr443Asn	ND5:p.Tyr443Asn	ND5:c.1327T>A	No	Yes
Q1	PattieMarieContig140mtDNAFinal-Annotate-1_MPE_editND5	16372	SNV	T	C	No	1		Homozygous	5165	5169	99.923	1	2812	2353	0.456	35.43	ND5				ND5:c.1483T>C			ND5:c.1483T>C	No	No
Q10	PattieMarieContig140mtDNAFinal-Annotate-1_MPE_editND5	459	SNV	T	C	No	1		Homozygous	2477	2501	99.04	1	1229	1248	0.496	34.826	CYTB				CYTB:c.459T>C			CYTB:c.459T>C	No	No
Q10	PattieMarieContig140mtDNAFinal-Annotate-1_MPE_editND5	565	SNV	A	G	No	1		Homozygous	2042	2046	99.804	1	923	1119	0.452	34.904	CYTB				CYTB:c.565A>G	CYTB:p.Ile189Val	CYTB:p.Ile189Val	CYTB:c.565A>G	No	Yes
Q10	PattieMarieContig140mtDNAFinal-Annotate-1_MPE_editND5	2174	SNV	T	C	No	1		Homozygous	3096	3115	99.39	1	1073	2023	0.347	35.596		DLOOP							No	-
Q10	PattieMarieContig140mtDNAFinal-Annotate-1_MPE_editND5	2191	SNV	G	A	No	1		Homozygous	3212	3216	99.876	1	1153	2059	0.359	34.828		DLOOP							No	-
Q10	PattieMarieContig140mtDNAFinal-Annotate-1_MPE_editND5	2481	SNV	C	T	No	1		Homozygous	2304	2447	94.156	1	1125	1179	0.488	35.001		DLOOP							No	-
Q10	PattieMarieContig140mtDNAFinal-Annotate-1_MPE_editND5	2529	SNV	C	T	No	1		Homozygous	2736	2766	98.915	1	1398	1338	0.489	32.849		DLOOP							No	-
Q10	PattieMarieContig140mtDNAFinal-Annotate-1_MPE_editND5	2802	SNV	A	T	No	1		Homozygous	2643	2809	94.09	1	1428	1215	0.46	35.552		DLOOP							No	-
Q10	PattieMarieContig140mtDNAFinal-Annotate-1_MPE_editND5	5860	SNV	T	C	No	1		Homozygous	2268	2274	99.736	1	1337	931	0.41	34.871									No	-
Q10	PattieMarieContig140mtDNAFinal-Annotate-1_MPE_editND5	5975	SNV	A	G	No	1		Homozygous	2548	2566	99.299	1	1444	1104	0.433	33.654	ND1				ND1:c.114A>G			ND1:c.114A>G	No	No
Q10	PattieMarieContig140mtDNAFinal-Annotate-1_MPE_editND5	6611	SNV	C	T	No	1		Homozygous	2492	2501	99.64	1	1263	1229	0.493	32.546	ND1				ND1:c.750C>T			ND1:c.750C>T	No	No
Q10	PattieMarieContig140mtDNAFinal-Annotate-1_MPE_editND5	6767	SNV	C	T	No	1		Homozygous	2710	2741	98.869	1	1566	1144	0.422	33.84	ND1				ND1:c.906C>T			ND1:c.906C>T	No	No
Q10	PattieMarieContig140mtDNAFinal-Annotate-1_MPE_editND5	7371	SNV	T	C	No	1		Homozygous	2671	2685	99.479	1	1379	1292	0.484	34.733	ND2				ND2:c.322T>C			ND2:c.322T>C	No	No
Q10	PattieMarieContig140mtDNAFinal-Annotate-1_MPE_editND5	9041	SNV	C	A	No	1		Homozygous	2469	2524	97.821	1	1239	1230	0.498	30.629	COX1				COX1:c.585C>A			COX1:c.585C>A	No	No
Q10	PattieMarieContig140mtDNAFinal-Annotate-1_MPE_editND5	9398	SNV	T	C	No	1		Homozygous	2466	2479	99.476	1	1188	1278	0.482	34.857	COX1				COX1:c.942T>C			COX1:c.942T>C	No	No
Q10	PattieMarieContig140mtDNAFinal-Annotate-1_MPE_editND5	9566	SNV	C	T	No	1		Homozygous	2507	2541	98.662	1	1242	1265	0.495	34.512	COX1				COX1:c.1110C>T			COX1:c.1110C>T	No	No
Q10	PattieMarieContig140mtDNAFinal-Annotate-1_MPE_editND5	11018	SNV	C	T	No	1		Homozygous	2274	2285	99.519	1	1127	1147	0.496	32.623	ATP8				ATP8:c.117C>T			ATP8:c.117C>T	No	No
Q10	PattieMarieContig140mtDNAFinal-Annotate-1_MPE_editND5	11365	SNV	A	G	No	1		Homozygous	2639	2647	99.698	1	1403	1236	0.468	34.823	ATP6				ATP6:c.309A>G			ATP6:c.309A>G	No	No
Q10	PattieMarieContig140mtDNAFinal-Annotate-1_MPE_editND5	11566	SNV	A	G	No	1		Homozygous	2769	2801	98.858	1	1494	1275	0.46	34.8	ATP6				ATP6:c.510A>G			ATP6:c.510A>G	No	No
Q10	PattieMarieContig140mtDNAFinal-Annotate-1_MPE_editND5	12766^12767	Insertion	-	C	No	1		Homozygous	2439	2458	99.227	1	1245	1194	0.49	35.023	ND3				ND3:c.173_174insC	ND3:p.Leu58fs	ND3:p.Leu58fs	ND3:c.173_174insC	No	Yes
Q10	PattieMarieContig140mtDNAFinal-Annotate-1_MPE_editND5	13329	SNV	C	T	No	1		Homozygous	2105	2141	98.319	1	1044	1061	0.496	31.933	ND4				ND4:c.26C>T	ND4:p.Ala9Val	ND4:p.Ala9Val	ND4:c.26C>T	No	Yes
Q10	PattieMarieContig140mtDNAFinal-Annotate-1_MPE_editND5	13363	SNV	C	A	No	1		Homozygous	2326	2460	94.553	1	1288	1038	0.446	35.405	ND4				ND4:c.60C>A			ND4:c.60C>A	No	No
Q10	PattieMarieContig140mtDNAFinal-Annotate-1_MPE_editND5	14017	SNV	A	G	No	1		Homozygous	2101	2287	91.867	1	1011	1090	0.481	35.475	ND4				ND4:c.714A>G			ND4:c.714A>G	No	No
Q10	PattieMarieContig140mtDNAFinal-Annotate-1_MPE_editND5	14407	SNV	T	C	No	1		Homozygous	2880	2897	99.413	1	1474	1406	0.488	35.05	ND4				ND4:c.1104T>C			ND4:c.1104T>C	No	No
Q10	PattieMarieContig140mtDNAFinal-Annotate-1_MPE_editND5	16104	SNV	T	C	No	1		Homozygous	2234	2261	98.806	1	1299	935	0.419	34.141	ND5				ND5:c.1215T>C			ND5:c.1215T>C	No	No
Q10	PattieMarieContig140mtDNAFinal-Annotate-1_MPE_editND5	16216	SNV	T	A	No	1		Homozygous	2517	2521	99.841	1	1155	1362	0.459	34.686	ND5				ND5:c.1327T>A	ND5:p.Tyr443Asn	ND5:p.Tyr443Asn	ND5:c.1327T>A	No	Yes
Q10	PattieMarieContig140mtDNAFinal-Annotate-1_MPE_editND5	16372	SNV	T	C	No	1		Homozygous	2659	2662	99.887	1	1502	1157	0.435	34.625	ND5				ND5:c.1483T>C			ND5:c.1483T>C	No	No
Q11	PattieMarieContig140mtDNAFinal-Annotate-1_MPE_editND5	565	SNV	A	G	No	1		Homozygous	1309	1311	99.847	1	540	769	0.413	35.089	CYTB				CYTB:c.565A>G	CYTB:p.Ile189Val	CYTB:p.Ile189Val	CYTB:c.565A>G	No	Yes
Q11	PattieMarieContig140mtDNAFinal-Annotate-1_MPE_editND5	2046	SNV	C	T	No	1		Homozygous	1903	1923	98.96	1	917	986	0.482	36.404		DLOOP							No	-
Q11	PattieMarieContig140mtDNAFinal-Annotate-1_MPE_editND5	2191	SNV	G	A	No	1		Homozygous	2329	2337	99.658	1	787	1542	0.338	34.621		DLOOP							No	-
Q11	PattieMarieContig140mtDNAFinal-Annotate-1_MPE_editND5	5860	SNV	T	C	No	1		Homozygous	1493	1495	99.866	1	890	603	0.404	34.911									No	-
Q11	PattieMarieContig140mtDNAFinal-Annotate-1_MPE_editND5	6611	SNV	C	T	No	1		Homozygous	1524	1528	99.738	1	821	703	0.461	32.919	ND1				ND1:c.750C>T			ND1:c.750C>T	No	No
Q11	PattieMarieContig140mtDNAFinal-Annotate-1_MPE_editND5	7132	SNV	T	C	No	1		Homozygous	1603	1624	98.707	1	867	736	0.459	35.722	ND2				ND2:c.83T>C	ND2:p.Met28Thr	ND2:p.Met28Thr	ND2:c.83T>C	No	Yes
Q11	PattieMarieContig140mtDNAFinal-Annotate-1_MPE_editND5	7622	SNV	C	A	No	1		Homozygous	1576	1589	99.182	1	712	864	0.452	34.897	ND2				ND2:c.573C>A			ND2:c.573C>A	No	No
Q11	PattieMarieContig140mtDNAFinal-Annotate-1_MPE_editND5	9800	SNV	C	T	No	1		Homozygous	1619	1639	98.78	1	860	759	0.469	33.543	COX1				COX1:c.1344C>T			COX1:c.1344C>T	No	No
Q11	PattieMarieContig140mtDNAFinal-Annotate-1_MPE_editND5	11365	SNV	A	G	No	1		Homozygous	1759	1763	99.773	1	896	863	0.491	34.741	ATP6				ATP6:c.309A>G			ATP6:c.309A>G	No	No
Q11	PattieMarieContig140mtDNAFinal-Annotate-1_MPE_editND5	12327	SNV	C	T	No	1		Homozygous	1841	1856	99.192	1	999	842	0.457	35.393	COX3				COX3:c.588C>T			COX3:c.588C>T	No	No
Q11	PattieMarieContig140mtDNAFinal-Annotate-1_MPE_editND5	12766^12767	Insertion	-	C	No	1		Homozygous	1566	1572	99.618	1	843	723	0.462	34.974	ND3				ND3:c.173_174insC	ND3:p.Leu58fs	ND3:p.Leu58fs	ND3:c.173_174insC	No	Yes
Q11	PattieMarieContig140mtDNAFinal-Annotate-1_MPE_editND5	13363	SNV	C	A	No	1		Homozygous	1668	1742	95.752	1	920	748	0.448	35.192	ND4				ND4:c.60C>A			ND4:c.60C>A	No	No
Q11	PattieMarieContig140mtDNAFinal-Annotate-1_MPE_editND5	16216	SNV	T	A	No	1		Homozygous	1690	1692	99.882	1	725	965	0.429	34.516	ND5				ND5:c.1327T>A	ND5:p.Tyr443Asn	ND5:p.Tyr443Asn	ND5:c.1327T>A	No	Yes
Q11	PattieMarieContig140mtDNAFinal-Annotate-1_MPE_editND5	16372	SNV	T	C	No	1		Homozygous	1769	1770	99.944	1	1017	752	0.425	34.488	ND5				ND5:c.1483T>C			ND5:c.1483T>C	No	No
Q12	PattieMarieContig140mtDNAFinal-Annotate-1_MPE_editND5	189	SNV	T	C	No	1		Homozygous	1315	1320	99.621	1	1140	175	0.133	35.457	CYTB				CYTB:c.189T>C			CYTB:c.189T>C	No	No
Q12	PattieMarieContig140mtDNAFinal-Annotate-1_MPE_editND5	360	SNV	T	C	No	1		Homozygous	2236	2240	99.821	1	968	1268	0.433	34.85	CYTB				CYTB:c.360T>C			CYTB:c.360T>C	No	No
Q12	PattieMarieContig140mtDNAFinal-Annotate-1_MPE_editND5	366	SNV	G	A	No	1		Homozygous	2269	2276	99.692	1	1011	1258	0.446	34.877	CYTB				CYTB:c.366G>A			CYTB:c.366G>A	No	No
Q12	PattieMarieContig140mtDNAFinal-Annotate-1_MPE_editND5	555	SNV	T	C	No	1		Homozygous	1727	1732	99.711	1	923	804	0.466	35.253	CYTB				CYTB:c.555T>C			CYTB:c.555T>C	No	No
Q12	PattieMarieContig140mtDNAFinal-Annotate-1_MPE_editND5	565	SNV	A	G	No	1		Homozygous	1653	1656	99.819	1	850	803	0.486	35.636	CYTB				CYTB:c.565A>G	CYTB:p.Ile189Val	CYTB:p.Ile189Val	CYTB:c.565A>G	Yes	Yes
Q12	PattieMarieContig140mtDNAFinal-Annotate-1_MPE_editND5	567	SNV	C	A	No	1		Homozygous	1651	1656	99.698	1	846	805	0.488	35.361	CYTB				CYTB:c.567C>A	CYTB:p.Ile189Met	CYTB:p.Ile189Met	CYTB:c.567C>A	Yes	Yes
Q12	PattieMarieContig140mtDNAFinal-Annotate-1_MPE_editND5	756	SNV	C	T	No	1		Homozygous	1492	1519	98.223	1	577	915	0.387	31.619	CYTB				CYTB:c.756C>T			CYTB:c.756C>T	No	No
Q12	PattieMarieContig140mtDNAFinal-Annotate-1_MPE_editND5	936	SNV	A	G	No	1		Homozygous	1972	1980	99.596	1	1144	828	0.42	34.187	CYTB				CYTB:c.936A>G			CYTB:c.936A>G	No	No
Q12	PattieMarieContig140mtDNAFinal-Annotate-1_MPE_editND5	1053	SNV	T	C	No	1		Homozygous	2360	2374	99.41	1	1146	1214	0.486	35.56	CYTB				CYTB:c.1053T>C			CYTB:c.1053T>C	No	No
Q12	PattieMarieContig140mtDNAFinal-Annotate-1_MPE_editND5	1116	SNV	C	T	No	1		Homozygous	2514	2532	99.289	1	1297	1217	0.484	35.108	CYTB				CYTB:c.1116C>T			CYTB:c.1116C>T	No	No
Q12	PattieMarieContig140mtDNAFinal-Annotate-1_MPE_editND5	1270	SNV	G	A	No	1		Homozygous	1815	1825	99.452	1	617	1198	0.34	35.499				Pro					No	-
Q12	PattieMarieContig140mtDNAFinal-Annotate-1_MPE_editND5	1356	SNV	C	T	No	1		Homozygous	1699	1727	98.379	1	448	1251	0.264	32.496	ND6				ND6:c.459G>A			ND6:c.459G>A	No	No
Q12	PattieMarieContig140mtDNAFinal-Annotate-1_MPE_editND5	1803	SNV	G	A	No	1		Homozygous	1929	1933	99.793	1	1092	837	0.434	35.473	ND6				ND6:c.12C>T			ND6:c.12C>T	No	No
Q12	PattieMarieContig140mtDNAFinal-Annotate-1_MPE_editND5	1861	SNV	C	T	No	1		Homozygous	2098	2108	99.526	1	857	1241	0.408	32.046				Glu					No	-
Q12	PattieMarieContig140mtDNAFinal-Annotate-1_MPE_editND5	2069	SNV	T	C	No	1		Homozygous	2175	2182	99.679	1	1092	1083	0.498	36.634		DLOOP							No	-
Q12	PattieMarieContig140mtDNAFinal-Annotate-1_MPE_editND5	2111	SNV	A	G	No	1		Homozygous	2138	2149	99.488	1	922	1216	0.431	35.56		DLOOP							No	-
Q12	PattieMarieContig140mtDNAFinal-Annotate-1_MPE_editND5	2174	SNV	T	C	No	1		Homozygous	2465	2478	99.475	1	921	1544	0.374	35.798		DLOOP							No	-
Q12	PattieMarieContig140mtDNAFinal-Annotate-1_MPE_editND5	2190..2191	MNV	AG	GA	No	2		Homozygous	2372	2372	100	1	918	1454	0.387	34.961		DLOOP							No	-
Q12	PattieMarieContig140mtDNAFinal-Annotate-1_MPE_editND5	2216	SNV	C	T	No	1		Homozygous	2410	2441	98.73	1	968	1442	0.402	35.425		DLOOP							No	-
Q12	PattieMarieContig140mtDNAFinal-Annotate-1_MPE_editND5	3336	SNV	T	C	No	1		Homozygous	1769	1775	99.662	1	920	849	0.48	34.865			12S rRNA						No	-
Q12	PattieMarieContig140mtDNAFinal-Annotate-1_MPE_editND5	3661	SNV	C	T	No	1		Homozygous	1706	1717	99.359	1	1084	622	0.365	33.47			12S rRNA						No	-
Q12	PattieMarieContig140mtDNAFinal-Annotate-1_MPE_editND5	3933^3934	Insertion	-	C	No	1		Homozygous	1976	2166	91.228	1	1026	950	0.481	34.658			12S rRNA						No	-
Q12	PattieMarieContig140mtDNAFinal-Annotate-1_MPE_editND5	4006	SNV	T	C	No	1		Homozygous	2140	2150	99.535	1	1201	939	0.439	34.357			12S rRNA						No	-
Q12	PattieMarieContig140mtDNAFinal-Annotate-1_MPE_editND5	4213	SNV	T	C	No	1		Homozygous	2118	2128	99.53	1	1020	1098	0.482	34.348			16S rRNA						No	-
Q12	PattieMarieContig140mtDNAFinal-Annotate-1_MPE_editND5	4242	SNV	C	T	No	1		Homozygous	2238	2260	99.027	1	1098	1140	0.491	32.538			16S rRNA						No	-
Q12	PattieMarieContig140mtDNAFinal-Annotate-1_MPE_editND5	4291	SNV	C	T	No	1		Homozygous	2365	2375	99.579	1	1185	1180	0.499	35.416			16S rRNA						No	-
Q12	PattieMarieContig140mtDNAFinal-Annotate-1_MPE_editND5	4317	SNV	T	C	No	1		Homozygous	2479	2490	99.558	1	1283	1196	0.482	35.996			16S rRNA						No	-
Q12	PattieMarieContig140mtDNAFinal-Annotate-1_MPE_editND5	4490	SNV	T	C	No	1		Homozygous	2038	2047	99.56	1	889	1149	0.436	34.368			16S rRNA						No	-
Q12	PattieMarieContig140mtDNAFinal-Annotate-1_MPE_editND5	4601^4602	Insertion	-	AC	No	2		Homozygous	2315	2315	100	1	1079	1236	0.466	34.724			16S rRNA						No	-
Q12	PattieMarieContig140mtDNAFinal-Annotate-1_MPE_editND5	4776	SNV	T	C	No	1		Homozygous	2046	2047	99.951	1	1008	1038	0.493	35.121			16S rRNA						No	-
Q12	PattieMarieContig140mtDNAFinal-Annotate-1_MPE_editND5	4806	SNV	T	C	No	1		Homozygous	2060	2068	99.613	1	979	1081	0.475	36.005			16S rRNA						No	-
Q12	PattieMarieContig140mtDNAFinal-Annotate-1_MPE_editND5	4925	SNV	C	T	No	1		Homozygous	2375	2399	99	1	1254	1121	0.472	32.693			16S rRNA						No	-
Q12	PattieMarieContig140mtDNAFinal-Annotate-1_MPE_editND5	5285	SNV	C	A	No	1		Homozygous	2104	2117	99.386	1	990	1114	0.471	35.882			16S rRNA						No	-
Q12	PattieMarieContig140mtDNAFinal-Annotate-1_MPE_editND5	5860	SNV	T	C	No	1		Homozygous	1925	1932	99.638	1	1089	836	0.434	34.804									No	-
Q12	PattieMarieContig140mtDNAFinal-Annotate-1_MPE_editND5	5975	SNV	A	G	No	1		Homozygous	2126	2131	99.765	1	1117	1009	0.475	33.931	ND1				ND1:c.114A>G			ND1:c.114A>G	No	No
Q12	PattieMarieContig140mtDNAFinal-Annotate-1_MPE_editND5	6230	SNV	C	T	No	1		Homozygous	2107	2111	99.811	1	1217	890	0.422	35.456	ND1				ND1:c.369C>T			ND1:c.369C>T	No	No
Q12	PattieMarieContig140mtDNAFinal-Annotate-1_MPE_editND5	6338	SNV	A	T	No	1		Homozygous	2375	2384	99.622	1	1205	1170	0.493	35.373	ND1				ND1:c.477A>T			ND1:c.477A>T	No	No
Q12	PattieMarieContig140mtDNAFinal-Annotate-1_MPE_editND5	6482	SNV	T	C	No	1		Homozygous	2315	2338	99.016	1	1114	1201	0.481	35.297	ND1				ND1:c.621T>C			ND1:c.621T>C	No	No
Q12	PattieMarieContig140mtDNAFinal-Annotate-1_MPE_editND5	6551	SNV	C	T	No	1		Homozygous	2217	2226	99.596	1	946	1271	0.427	36.083	ND1				ND1:c.690C>T			ND1:c.690C>T	No	No
Q12	PattieMarieContig140mtDNAFinal-Annotate-1_MPE_editND5	6572	SNV	T	C	No	1		Homozygous	2143	2152	99.582	1	943	1200	0.44	35.098	ND1				ND1:c.711T>C			ND1:c.711T>C	No	No
Q12	PattieMarieContig140mtDNAFinal-Annotate-1_MPE_editND5	6611	SNV	C	T	No	1		Homozygous	2143	2145	99.907	1	1108	1035	0.483	32.721	ND1				ND1:c.750C>T			ND1:c.750C>T	No	No
Q12	PattieMarieContig140mtDNAFinal-Annotate-1_MPE_editND5	6812	SNV	C	T	No	1		Homozygous	2190	2200	99.545	1	1184	1006	0.459	34.459	ND1				ND1:c.951C>T			ND1:c.951C>T	No	No
Q12	PattieMarieContig140mtDNAFinal-Annotate-1_MPE_editND5	6955	SNV	T	C	No	1		Homozygous	2279	2291	99.476	1	992	1287	0.435	35.217				Gln					No	-
Q12	PattieMarieContig140mtDNAFinal-Annotate-1_MPE_editND5	7211	SNV	A	G	No	1		Homozygous	2202	2212	99.548	1	1232	970	0.441	34.235	ND2				ND2:c.162A>G			ND2:c.162A>G	No	No
Q12	PattieMarieContig140mtDNAFinal-Annotate-1_MPE_editND5	7439	SNV	G	A	No	1		Homozygous	2327	2337	99.572	1	1215	1112	0.478	33.543	ND2				ND2:c.390G>A			ND2:c.390G>A	No	No
Q12	PattieMarieContig140mtDNAFinal-Annotate-1_MPE_editND5	7767	SNV	T	C	No	1		Homozygous	2532	2545	99.489	1	1213	1319	0.479	36.259	ND2				ND2:c.718T>C			ND2:c.718T>C	No	No
Q12	PattieMarieContig140mtDNAFinal-Annotate-1_MPE_editND5	7823	SNV	C	T	No	1		Homozygous	2303	2315	99.482	1	1182	1121	0.487	34.915	ND2				ND2:c.774C>T			ND2:c.774C>T	No	No
Q12	PattieMarieContig140mtDNAFinal-Annotate-1_MPE_editND5	7859	SNV	C	T	No	1		Homozygous	2079	2093	99.331	1	1082	997	0.48	32.116	ND2				ND2:c.810C>T			ND2:c.810C>T	No	No
Q12	PattieMarieContig140mtDNAFinal-Annotate-1_MPE_editND5	7989	SNV	C	T	No	1		Homozygous	2304	2310	99.74	1	1174	1130	0.49	34.873	ND2				ND2:c.940C>T			ND2:c.940C>T	No	No
Q12	PattieMarieContig140mtDNAFinal-Annotate-1_MPE_editND5	8066	SNV	T	C	No	1		Homozygous	2072	2116	97.921	1	1059	1013	0.489	35.117	ND2				ND2:c.1017T>C			ND2:c.1017T>C	No	No
Q12	PattieMarieContig140mtDNAFinal-Annotate-1_MPE_editND5	8318	SNV	G	A	No	1		Homozygous	2395	2400	99.792	1	1294	1101	0.46	35.818									No	-
Q12	PattieMarieContig140mtDNAFinal-Annotate-1_MPE_editND5	8436	SNV	C	T	No	1		Homozygous	2062	2069	99.662	1	1027	1035	0.498	35.231				Tyr					No	-
Q12	PattieMarieContig140mtDNAFinal-Annotate-1_MPE_editND5	8612	SNV	C	T	No	1		Homozygous	2119	2130	99.484	1	951	1168	0.449	35.061	COX1				COX1:c.156C>T			COX1:c.156C>T	No	No
Q12	PattieMarieContig140mtDNAFinal-Annotate-1_MPE_editND5	8828	SNV	C	T	No	1		Homozygous	1967	1991	98.795	1	1030	937	0.476	31.206	COX1				COX1:c.372C>T			COX1:c.372C>T	No	No
Q12	PattieMarieContig140mtDNAFinal-Annotate-1_MPE_editND5	9045	SNV	C	T	No	1		Homozygous	2203	2208	99.774	1	1133	1070	0.486	34.638	COX1				COX1:c.589C>T			COX1:c.589C>T	No	No
Q12	PattieMarieContig140mtDNAFinal-Annotate-1_MPE_editND5	9398	SNV	T	C	No	1		Homozygous	2109	2112	99.858	1	1067	1042	0.494	34.811	COX1				COX1:c.942T>C			COX1:c.942T>C	No	No
Q12	PattieMarieContig140mtDNAFinal-Annotate-1_MPE_editND5	9404	SNV	A	G	No	1		Homozygous	2031	2040	99.559	1	1027	1004	0.494	34.017	COX1				COX1:c.948A>G			COX1:c.948A>G	No	No
Q12	PattieMarieContig140mtDNAFinal-Annotate-1_MPE_editND5	9483	SNV	T	C	No	1		Homozygous	2260	2268	99.647	1	1125	1135	0.498	35.457	COX1				COX1:c.1027T>C			COX1:c.1027T>C	No	No
Q12	PattieMarieContig140mtDNAFinal-Annotate-1_MPE_editND5	9548	SNV	G	A	No	1		Homozygous	2390	2399	99.625	1	1222	1168	0.489	36.266	COX1				COX1:c.1092G>A			COX1:c.1092G>A	No	No
Q12	PattieMarieContig140mtDNAFinal-Annotate-1_MPE_editND5	9714	SNV	A	G	No	1		Homozygous	2186	2198	99.454	1	1065	1121	0.487	35.191	COX1				COX1:c.1258A>G	COX1:p.Thr420Ala	COX1:p.Thr420Ala	COX1:c.1258A>G	No	Yes
Q12	PattieMarieContig140mtDNAFinal-Annotate-1_MPE_editND5	9827	SNV	T	C	No	1		Homozygous	2331	2346	99.361	1	1365	966	0.414	35.556	COX1				COX1:c.1371T>C			COX1:c.1371T>C	No	No
Q12	PattieMarieContig140mtDNAFinal-Annotate-1_MPE_editND5	9881	SNV	A	G	No	1		Homozygous	2477	2487	99.598	1	1448	1029	0.415	34.828	COX1				COX1:c.1425A>G			COX1:c.1425A>G	No	No
Q12	PattieMarieContig140mtDNAFinal-Annotate-1_MPE_editND5	9929	SNV	C	T	No	1		Homozygous	2295	2305	99.566	1	1297	998	0.435	34.588	COX1				COX1:c.1473C>T			COX1:c.1473C>T	No	No
Q12	PattieMarieContig140mtDNAFinal-Annotate-1_MPE_editND5	10058	SNV	C	T	No	1		Homozygous	2614	2628	99.467	1	1111	1503	0.425	36.044				Ser					No	-
Q12	PattieMarieContig140mtDNAFinal-Annotate-1_MPE_editND5	10605	SNV	T	C	No	1		Homozygous	2015	2020	99.752	1	989	1026	0.491	32.909	COX2				COX2:c.459T>C			COX2:c.459T>C	No	No
Q12	PattieMarieContig140mtDNAFinal-Annotate-1_MPE_editND5	10818	SNV	T	C	No	1		Homozygous	1939	1945	99.692	1	926	1013	0.478	35.969	COX2				COX2:c.672T>C			COX2:c.672T>C	No	No
Q12	PattieMarieContig140mtDNAFinal-Annotate-1_MPE_editND5	11018	SNV	C	T	No	1		Homozygous	2126	2135	99.578	1	1197	929	0.437	33.535	ATP8				ATP8:c.117C>T			ATP8:c.117C>T	No	No
Q12	PattieMarieContig140mtDNAFinal-Annotate-1_MPE_editND5	11045	SNV	C	T	No	1		Homozygous	2224	2235	99.508	1	1264	960	0.432	33.855	ATP8				ATP8:c.144C>T			ATP8:c.144C>T	No	No
Q12	PattieMarieContig140mtDNAFinal-Annotate-1_MPE_editND5	11092	SNV	A	G	No	1		Homozygous	2247	2262	99.337	1	1265	982	0.437	35.262	ATP6				ATP6:c.36A>G			ATP6:c.36A>G	No	No
Q12	PattieMarieContig140mtDNAFinal-Annotate-1_MPE_editND5	11144	SNV	T	C	No	1		Homozygous	1702	1703	99.941	1	1102	600	0.353	34.293	ATP6				ATP6:c.88T>C			ATP6:c.88T>C	No	No
Q12	PattieMarieContig140mtDNAFinal-Annotate-1_MPE_editND5	11155	SNV	A	G	No	1		Homozygous	1575	1581	99.62	1	1030	545	0.346	33.028	ATP6				ATP6:c.99A>G			ATP6:c.99A>G	No	No
Q12	PattieMarieContig140mtDNAFinal-Annotate-1_MPE_editND5	11365	SNV	A	G	No	1		Homozygous	2304	2308	99.827	1	1188	1116	0.484	35.308	ATP6				ATP6:c.309A>G			ATP6:c.309A>G	No	No
Q12	PattieMarieContig140mtDNAFinal-Annotate-1_MPE_editND5	11407	SNV	C	A	No	1		Homozygous	2135	2142	99.673	1	1157	978	0.458	34.077	ATP6				ATP6:c.351C>A			ATP6:c.351C>A	No	No
Q12	PattieMarieContig140mtDNAFinal-Annotate-1_MPE_editND5	11425	SNV	T	C	No	1		Homozygous	2107	2112	99.763	1	1158	949	0.45	34.91	ATP6				ATP6:c.369T>C			ATP6:c.369T>C	No	No
Q12	PattieMarieContig140mtDNAFinal-Annotate-1_MPE_editND5	11548	SNV	C	T	No	1		Homozygous	2202	2206	99.819	1	1154	1048	0.476	35.311	ATP6				ATP6:c.492C>T			ATP6:c.492C>T	No	No
Q12	PattieMarieContig140mtDNAFinal-Annotate-1_MPE_editND5	11551	SNV	T	C	No	1		Homozygous	2166	2171	99.77	1	1130	1036	0.478	35.097	ATP6				ATP6:c.495T>C			ATP6:c.495T>C	No	No
Q12	PattieMarieContig140mtDNAFinal-Annotate-1_MPE_editND5	11617	SNV	A	C	No	1		Homozygous	2080	2126	97.836	1	1028	1052	0.494	36.38	ATP6				ATP6:c.561A>C			ATP6:c.561A>C	No	No
Q12	PattieMarieContig140mtDNAFinal-Annotate-1_MPE_editND5	11639	SNV	G	A	No	1		Homozygous	2290	2308	99.22	1	1182	1108	0.484	33.174	ATP6				ATP6:c.583G>A	ATP6:p.Ala195Thr	ATP6:p.Ala195Thr	ATP6:c.583G>A	No	Yes
Q12	PattieMarieContig140mtDNAFinal-Annotate-1_MPE_editND5	11858	SNV	C	T	No	1		Homozygous	2160	2168	99.631	1	1047	1113	0.485	32.647	COX3				COX3:c.119C>T	COX3:p.Thr40Ile	COX3:p.Thr40Ile	COX3:c.119C>T	No	Yes
Q12	PattieMarieContig140mtDNAFinal-Annotate-1_MPE_editND5	11902	SNV	C	T	No	1		Homozygous	2296	2325	98.753	1	1028	1268	0.448	35.559	COX3				COX3:c.163C>T			COX3:c.163C>T	No	No
Q12	PattieMarieContig140mtDNAFinal-Annotate-1_MPE_editND5	12162	SNV	G	A	No	1		Homozygous	2155	2160	99.769	1	1189	966	0.448	34.46	COX3				COX3:c.423G>A			COX3:c.423G>A	No	No
Q12	PattieMarieContig140mtDNAFinal-Annotate-1_MPE_editND5	12180	SNV	T	C	No	1		Homozygous	2133	2136	99.86	1	1185	948	0.444	35.076	COX3				COX3:c.441T>C			COX3:c.441T>C	No	No
Q12	PattieMarieContig140mtDNAFinal-Annotate-1_MPE_editND5	12270	SNV	A	G	No	1		Homozygous	2465	2473	99.677	1	1238	1227	0.498	35.422	COX3				COX3:c.531A>G			COX3:c.531A>G	No	No
Q12	PattieMarieContig140mtDNAFinal-Annotate-1_MPE_editND5	12376	SNV	T	C	No	1		Homozygous	2246	2253	99.689	1	1151	1095	0.488	36.008	COX3				COX3:c.637T>C			COX3:c.637T>C	No	No
Q12	PattieMarieContig140mtDNAFinal-Annotate-1_MPE_editND5	12382	SNV	T	C	No	1		Homozygous	2290	2298	99.652	1	1172	1118	0.488	36.278	COX3				COX3:c.643T>C			COX3:c.643T>C	No	No
Q12	PattieMarieContig140mtDNAFinal-Annotate-1_MPE_editND5	12403	SNV	T	C	No	1		Homozygous	2320	2325	99.785	1	1197	1123	0.484	35.372	COX3				COX3:c.664T>C			COX3:c.664T>C	No	No
Q12	PattieMarieContig140mtDNAFinal-Annotate-1_MPE_editND5	12766^12767	Insertion	-	C	No	1		Homozygous	2234	2244	99.554	1	1177	1057	0.473	35.03	ND3				ND3:c.173_174insC	ND3:p.Leu58fs	ND3:p.Leu58fs	ND3:c.173_174insC	No	Yes
Q12	PattieMarieContig140mtDNAFinal-Annotate-1_MPE_editND5	13085	SNV	T	C	No	1		Homozygous	2310	2319	99.612	1	1032	1278	0.447	35.823	ND4L				ND4L:c.72T>C			ND4L:c.72T>C	No	No
Q12	PattieMarieContig140mtDNAFinal-Annotate-1_MPE_editND5	13363	SNV	C	A	No	1		Homozygous	2288	2406	95.096	1	1285	1003	0.438	35.413	ND4				ND4:c.60C>A			ND4:c.60C>A	No	No
Q12	PattieMarieContig140mtDNAFinal-Annotate-1_MPE_editND5	13558	SNV	G	A	No	1		Homozygous	2148	2162	99.352	1	1077	1071	0.499	34.37	ND4				ND4:c.255G>A			ND4:c.255G>A	No	No
Q12	PattieMarieContig140mtDNAFinal-Annotate-1_MPE_editND5	13750	SNV	T	C	No	1		Homozygous	2282	2287	99.781	1	986	1296	0.432	35.711	ND4				ND4:c.447T>C			ND4:c.447T>C	No	No
Q12	PattieMarieContig140mtDNAFinal-Annotate-1_MPE_editND5	13810	SNV	T	C	No	1		Homozygous	2084	2090	99.713	1	1118	966	0.464	35.54	ND4				ND4:c.507T>C			ND4:c.507T>C	No	No
Q12	PattieMarieContig140mtDNAFinal-Annotate-1_MPE_editND5	13855	SNV	A	G	No	1		Homozygous	2036	2051	99.269	1	999	1037	0.491	32.841	ND4				ND4:c.552A>G			ND4:c.552A>G	No	No
Q12	PattieMarieContig140mtDNAFinal-Annotate-1_MPE_editND5	13888	SNV	T	C	No	1		Homozygous	1859	1869	99.465	1	857	1002	0.461	34.215	ND4				ND4:c.585T>C			ND4:c.585T>C	No	No
Q12	PattieMarieContig140mtDNAFinal-Annotate-1_MPE_editND5	13936	SNV	C	T	No	1		Homozygous	1910	1947	98.1	1	1019	891	0.466	31.166	ND4				ND4:c.633C>T			ND4:c.633C>T	No	No
Q12	PattieMarieContig140mtDNAFinal-Annotate-1_MPE_editND5	14005	SNV	G	A	No	1		Homozygous	2111	2129	99.155	1	1043	1068	0.494	33.743	ND4				ND4:c.702G>A			ND4:c.702G>A	No	No
Q12	PattieMarieContig140mtDNAFinal-Annotate-1_MPE_editND5	14083	SNV	T	A	No	1		Homozygous	2240	2246	99.733	1	1262	978	0.437	35.66	ND4				ND4:c.780T>A			ND4:c.780T>A	No	No
Q12	PattieMarieContig140mtDNAFinal-Annotate-1_MPE_editND5	14104	SNV	A	G	No	1		Homozygous	2199	2206	99.683	1	1296	903	0.411	35.914	ND4				ND4:c.801A>G			ND4:c.801A>G	No	No
Q12	PattieMarieContig140mtDNAFinal-Annotate-1_MPE_editND5	14173	SNV	C	T	No	1		Homozygous	2226	2233	99.687	1	1215	1011	0.454	35.869	ND4				ND4:c.870C>T			ND4:c.870C>T	No	No
Q12	PattieMarieContig140mtDNAFinal-Annotate-1_MPE_editND5	14362	SNV	T	C	No	1		Homozygous	2402	2429	98.888	1	1115	1287	0.464	35.519	ND4				ND4:c.1059T>C			ND4:c.1059T>C	No	No
Q12	PattieMarieContig140mtDNAFinal-Annotate-1_MPE_editND5	14455	SNV	C	T	No	1		Homozygous	2608	2619	99.58	1	1378	1230	0.472	34.206	ND4				ND4:c.1152C>T			ND4:c.1152C>T	No	No
Q12	PattieMarieContig140mtDNAFinal-Annotate-1_MPE_editND5	14697	SNV	T	C	No	1		Homozygous	2502	2510	99.681	1	1161	1341	0.464	35.515				His					No	-
Q12	PattieMarieContig140mtDNAFinal-Annotate-1_MPE_editND5	14973	SNV	C	G	No	1		Homozygous	1300	1307	99.464	1	448	852	0.345	35.825	ND5				ND5:c.84C>G	ND5:p.Asn28Lys	ND5:p.Asn28Lys	ND5:c.84C>G	No	Yes
Q12	PattieMarieContig140mtDNAFinal-Annotate-1_MPE_editND5	14976	SNV	C	T	No	1		Homozygous	1421	1427	99.58	1	542	879	0.381	35.573	ND5				ND5:c.87C>T			ND5:c.87C>T	No	No
Q12	PattieMarieContig140mtDNAFinal-Annotate-1_MPE_editND5	15103	SNV	T	C	No	1		Homozygous	1977	1987	99.497	1	1027	950	0.481	36.83	ND5				ND5:c.214T>C	ND5:p.Ser72Pro	ND5:p.Ser72Pro	ND5:c.214T>C	No	Yes
Q12	PattieMarieContig140mtDNAFinal-Annotate-1_MPE_editND5	15461	SNV	C	T	No	1		Homozygous	1627	1632	99.694	1	829	798	0.49	35.977	ND5				ND5:c.572C>T	ND5:p.Thr191Ile	ND5:p.Thr191Ile	ND5:c.572C>T	No	Yes
Q12	PattieMarieContig140mtDNAFinal-Annotate-1_MPE_editND5	15483	SNV	T	C	No	1		Homozygous	1427	1432	99.651	1	836	591	0.414	35.34	ND5				ND5:c.594T>C			ND5:c.594T>C	No	No
Q12	PattieMarieContig140mtDNAFinal-Annotate-1_MPE_editND5	15531	SNV	T	C	No	1		Homozygous	1879	1885	99.682	1	923	956	0.491	34.722	ND5				ND5:c.642T>C			ND5:c.642T>C	No	No
Q12	PattieMarieContig140mtDNAFinal-Annotate-1_MPE_editND5	15537	SNV	C	T	No	1		Homozygous	1930	1934	99.793	1	952	978	0.493	33.585	ND5				ND5:c.648C>T			ND5:c.648C>T	No	No
Q12	PattieMarieContig140mtDNAFinal-Annotate-1_MPE_editND5	15618	SNV	T	C	No	1		Homozygous	2084	2086	99.904	1	1048	1036	0.497	35.553	ND5				ND5:c.729T>C			ND5:c.729T>C	No	No
Q12	PattieMarieContig140mtDNAFinal-Annotate-1_MPE_editND5	15837	SNV	C	T	No	1		Homozygous	1861	1878	99.095	1	909	952	0.488	34.781	ND5				ND5:c.948C>T			ND5:c.948C>T	No	No
Q12	PattieMarieContig140mtDNAFinal-Annotate-1_MPE_editND5	15843	SNV	T	C	No	1		Homozygous	1867	1871	99.786	1	919	948	0.492	34.723	ND5				ND5:c.954T>C			ND5:c.954T>C	No	No
Q12	PattieMarieContig140mtDNAFinal-Annotate-1_MPE_editND5	15912	SNV	T	C	No	1		Homozygous	2346	2350	99.83	1	1123	1223	0.479	35.334	ND5				ND5:c.1023T>C			ND5:c.1023T>C	No	No
Q12	PattieMarieContig140mtDNAFinal-Annotate-1_MPE_editND5	15918	SNV	G	A	No	1		Homozygous	2309	2325	99.312	1	1093	1216	0.473	34.591	ND5				ND5:c.1029G>A			ND5:c.1029G>A	No	No
Q12	PattieMarieContig140mtDNAFinal-Annotate-1_MPE_editND5	15934	SNV	T	C	No	1		Homozygous	2392	2396	99.833	1	1141	1251	0.477	35.684	ND5				ND5:c.1045T>C			ND5:c.1045T>C	No	No
Q12	PattieMarieContig140mtDNAFinal-Annotate-1_MPE_editND5	16125	SNV	A	C	No	1		Homozygous	2011	2015	99.801	1	1159	852	0.424	36.406	ND5				ND5:c.1236A>C			ND5:c.1236A>C	No	No
Q12	PattieMarieContig140mtDNAFinal-Annotate-1_MPE_editND5	16216	SNV	T	A	No	1		Homozygous	2239	2241	99.911	1	1073	1166	0.479	34.843	ND5				ND5:c.1327T>A	ND5:p.Tyr443Asn	ND5:p.Tyr443Asn	ND5:c.1327T>A	No	Yes
Q12	PattieMarieContig140mtDNAFinal-Annotate-1_MPE_editND5	16335	SNV	T	C	No	1		Homozygous	2289	2300	99.522	1	1196	1093	0.478	34.912	ND5				ND5:c.1446T>C			ND5:c.1446T>C	No	No
Q12	PattieMarieContig140mtDNAFinal-Annotate-1_MPE_editND5	16372	SNV	T	C	No	1		Homozygous	2274	2277	99.868	1	1208	1066	0.469	34.688	ND5				ND5:c.1483T>C			ND5:c.1483T>C	No	No
Q12	PattieMarieContig140mtDNAFinal-Annotate-1_MPE_editND5	16454	SNV	C	T	No	1		Homozygous	1462	1481	98.717	1	400	1062	0.274	34.059	ND5				ND5:c.1565C>T	ND5:p.Ser522Leu	ND5:p.Ser522Leu	ND5:c.1565C>T	No	Yes
Q12	PattieMarieContig140mtDNAFinal-Annotate-1_MPE_editND5	16497	SNV	C	T	No	1		Homozygous	1188	1194	99.497	1	139	1049	0.117	33.954	ND5				ND5:c.1608C>T			ND5:c.1608C>T	No	No
Q12	PattieMarieContig140mtDNAFinal-Annotate-1_MPE_editND5	16542	SNV	T	C	No	1		Homozygous	1373	1379	99.565	1	118	1255	0.086	34.598	ND5				ND5:c.1653T>C			ND5:c.1653T>C	No	No
Q13	PattieMarieContig140mtDNAFinal-Annotate-1_MPE_editND5	189	SNV	T	C	No	1		Homozygous	2832	2844	99.578	1	2586	246	0.087	35.54	CYTB				CYTB:c.189T>C			CYTB:c.189T>C	No	No
Q13	PattieMarieContig140mtDNAFinal-Annotate-1_MPE_editND5	360	SNV	T	C	No	1		Homozygous	5220	5240	99.618	1	2201	3019	0.422	34.821	CYTB				CYTB:c.360T>C			CYTB:c.360T>C	No	No
Q13	PattieMarieContig140mtDNAFinal-Annotate-1_MPE_editND5	366	SNV	G	A	No	1		Homozygous	5278	5293	99.717	1	2255	3023	0.427	35.038	CYTB				CYTB:c.366G>A			CYTB:c.366G>A	No	No
Q13	PattieMarieContig140mtDNAFinal-Annotate-1_MPE_editND5	555	SNV	T	C	No	1		Homozygous	3892	3896	99.897	1	1967	1925	0.495	35.43	CYTB				CYTB:c.555T>C			CYTB:c.555T>C	No	No
Q13	PattieMarieContig140mtDNAFinal-Annotate-1_MPE_editND5	565	SNV	A	G	No	1		Homozygous	3638	3641	99.918	1	1710	1928	0.47	35.454	CYTB				CYTB:c.565A>G	CYTB:p.Ile189Val	CYTB:p.Ile189Val	CYTB:c.565A>G	Yes	Yes
Q13	PattieMarieContig140mtDNAFinal-Annotate-1_MPE_editND5	567	SNV	C	A	No	1		Homozygous	3632	3642	99.725	1	1708	1924	0.47	35.144	CYTB				CYTB:c.567C>A	CYTB:p.Ile189Met	CYTB:p.Ile189Met	CYTB:c.567C>A	Yes	Yes
Q13	PattieMarieContig140mtDNAFinal-Annotate-1_MPE_editND5	891	SNV	T	C	No	1		Homozygous	3898	3916	99.54	1	2510	1388	0.356	35.327	CYTB				CYTB:c.891T>C			CYTB:c.891T>C	No	No
Q13	PattieMarieContig140mtDNAFinal-Annotate-1_MPE_editND5	936	SNV	A	G	No	1		Homozygous	4029	4038	99.777	1	2338	1691	0.42	34.011	CYTB				CYTB:c.936A>G			CYTB:c.936A>G	No	No
Q13	PattieMarieContig140mtDNAFinal-Annotate-1_MPE_editND5	1053	SNV	T	C	No	1		Homozygous	5688	5699	99.807	1	2683	3005	0.472	35.419	CYTB				CYTB:c.1053T>C			CYTB:c.1053T>C	No	No
Q13	PattieMarieContig140mtDNAFinal-Annotate-1_MPE_editND5	1116	SNV	C	T	No	1		Homozygous	5625	5647	99.61	1	2975	2650	0.471	35.05	CYTB				CYTB:c.1116C>T			CYTB:c.1116C>T	No	No
Q13	PattieMarieContig140mtDNAFinal-Annotate-1_MPE_editND5	1270	SNV	G	A	No	1		Homozygous	4546	4562	99.649	1	1740	2806	0.383	35.718				Pro					No	-
Q13	PattieMarieContig140mtDNAFinal-Annotate-1_MPE_editND5	1467	SNV	T	C	No	1		Homozygous	2093	2101	99.619	1	107	1986	0.051	31.672	ND6				ND6:c.348A>G			ND6:c.348A>G	No	No
Q13	PattieMarieContig140mtDNAFinal-Annotate-1_MPE_editND5	1803	SNV	G	A	No	1		Homozygous	4828	4835	99.855	1	2732	2096	0.434	35.453	ND6				ND6:c.12C>T			ND6:c.12C>T	No	No
Q13	PattieMarieContig140mtDNAFinal-Annotate-1_MPE_editND5	1861	SNV	C	T	No	1		Homozygous	5369	5393	99.555	1	2111	3258	0.393	32.346				Glu					No	-
Q13	PattieMarieContig140mtDNAFinal-Annotate-1_MPE_editND5	2069	SNV	T	C	No	1		Homozygous	4909	4919	99.797	1	2405	2504	0.49	36.92		DLOOP							No	-
Q13	PattieMarieContig140mtDNAFinal-Annotate-1_MPE_editND5	2096	SNV	G	A	No	1		Homozygous	4884	4917	99.329	1	2149	2735	0.44	36.755		DLOOP							No	-
Q13	PattieMarieContig140mtDNAFinal-Annotate-1_MPE_editND5	2111	SNV	A	G	No	1		Homozygous	4716	4727	99.767	1	2045	2671	0.434	35.997		DLOOP							No	-
Q13	PattieMarieContig140mtDNAFinal-Annotate-1_MPE_editND5	2119	SNV	A	G	No	1		Homozygous	4694	4723	99.386	1	2018	2676	0.43	36.364		DLOOP							No	-
Q13	PattieMarieContig140mtDNAFinal-Annotate-1_MPE_editND5	2174	SNV	T	C	No	1		Homozygous	5565	5576	99.803	1	2029	3536	0.365	35.627		DLOOP							No	-
Q13	PattieMarieContig140mtDNAFinal-Annotate-1_MPE_editND5	2190..2191	MNV	AG	GA	No	2		Homozygous	5446	5446	100	1	1979	3467	0.363	34.754		DLOOP							No	-
Q13	PattieMarieContig140mtDNAFinal-Annotate-1_MPE_editND5	2802	SNV	A	T	No	1		Homozygous	5103	5467	93.342	1	2634	2469	0.484	35.942		DLOOP							No	-
Q13	PattieMarieContig140mtDNAFinal-Annotate-1_MPE_editND5	3336	SNV	T	C	No	1		Homozygous	4623	4632	99.806	1	2314	2309	0.499	34.844			12S rRNA						No	-
Q13	PattieMarieContig140mtDNAFinal-Annotate-1_MPE_editND5	3661	SNV	C	T	No	1		Homozygous	4358	4370	99.725	1	2628	1730	0.397	33.446			12S rRNA						No	-
Q13	PattieMarieContig140mtDNAFinal-Annotate-1_MPE_editND5	3933^3934	Insertion	-	C	No	1		Homozygous	4917	5436	90.453	1	2425	2492	0.493	34.442			12S rRNA						No	-
Q13	PattieMarieContig140mtDNAFinal-Annotate-1_MPE_editND5	4006	SNV	T	C	No	1		Homozygous	5495	5511	99.71	1	2983	2512	0.457	34.792			12S rRNA						No	-
Q13	PattieMarieContig140mtDNAFinal-Annotate-1_MPE_editND5	4213	SNV	T	C	No	1		Homozygous	5359	5374	99.721	1	2633	2726	0.491	34.003			16S rRNA						No	-
Q13	PattieMarieContig140mtDNAFinal-Annotate-1_MPE_editND5	4242	SNV	C	T	No	1		Homozygous	5617	5636	99.663	1	2690	2927	0.479	32.307			16S rRNA						No	-
Q13	PattieMarieContig140mtDNAFinal-Annotate-1_MPE_editND5	4291	SNV	C	T	No	1		Homozygous	5579	5589	99.821	1	2624	2955	0.47	35.1			16S rRNA						No	-
Q13	PattieMarieContig140mtDNAFinal-Annotate-1_MPE_editND5	4317	SNV	T	C	No	1		Homozygous	5565	5585	99.642	1	2827	2738	0.492	36.005			16S rRNA						No	-
Q13	PattieMarieContig140mtDNAFinal-Annotate-1_MPE_editND5	4490	SNV	T	C	No	1		Homozygous	4992	5003	99.78	1	2316	2676	0.464	34.399			16S rRNA						No	-
Q13	PattieMarieContig140mtDNAFinal-Annotate-1_MPE_editND5	4601^4602	Insertion	-	AC	No	2		Homozygous	5663	5663	100	1	2758	2905	0.487	34.882			16S rRNA						No	-
Q13	PattieMarieContig140mtDNAFinal-Annotate-1_MPE_editND5	4776	SNV	T	C	No	1		Homozygous	5595	5604	99.839	1	2742	2853	0.49	35.02			16S rRNA						No	-
Q13	PattieMarieContig140mtDNAFinal-Annotate-1_MPE_editND5	4806	SNV	T	C	No	1		Homozygous	5585	5597	99.786	1	2718	2867	0.487	35.899			16S rRNA						No	-
Q13	PattieMarieContig140mtDNAFinal-Annotate-1_MPE_editND5	4925	SNV	C	T	No	1		Homozygous	5660	5725	98.865	1	2882	2778	0.491	32.564			16S rRNA						No	-
Q13	PattieMarieContig140mtDNAFinal-Annotate-1_MPE_editND5	5860	SNV	T	C	No	1		Homozygous	5070	5076	99.882	1	2783	2287	0.451	34.836									No	-
Q13	PattieMarieContig140mtDNAFinal-Annotate-1_MPE_editND5	5975	SNV	A	G	No	1		Homozygous	5230	5244	99.733	1	2885	2345	0.448	33.964	ND1				ND1:c.114A>G			ND1:c.114A>G	No	No
Q13	PattieMarieContig140mtDNAFinal-Annotate-1_MPE_editND5	6230	SNV	C	T	No	1		Homozygous	5046	5055	99.822	1	2752	2294	0.455	35.301	ND1				ND1:c.369C>T			ND1:c.369C>T	No	No
Q13	PattieMarieContig140mtDNAFinal-Annotate-1_MPE_editND5	6338	SNV	A	T	No	1		Homozygous	5606	5625	99.662	1	2675	2931	0.477	35.131	ND1				ND1:c.477A>T			ND1:c.477A>T	No	No
Q13	PattieMarieContig140mtDNAFinal-Annotate-1_MPE_editND5	6551	SNV	C	T	No	1		Homozygous	5363	5380	99.684	1	2527	2836	0.471	36.12	ND1				ND1:c.690C>T			ND1:c.690C>T	No	No
Q13	PattieMarieContig140mtDNAFinal-Annotate-1_MPE_editND5	6572	SNV	T	C	No	1		Homozygous	5177	5198	99.596	1	2460	2717	0.475	35.028	ND1				ND1:c.711T>C			ND1:c.711T>C	No	No
Q13	PattieMarieContig140mtDNAFinal-Annotate-1_MPE_editND5	6611	SNV	C	T	No	1		Homozygous	5316	5329	99.756	1	2667	2649	0.498	32.223	ND1				ND1:c.750C>T			ND1:c.750C>T	No	No
Q13	PattieMarieContig140mtDNAFinal-Annotate-1_MPE_editND5	6812	SNV	C	T	No	1		Homozygous	5511	5533	99.602	1	2940	2571	0.467	34.479	ND1				ND1:c.951C>T			ND1:c.951C>T	No	No
Q13	PattieMarieContig140mtDNAFinal-Annotate-1_MPE_editND5	6955	SNV	T	C	No	1		Homozygous	5206	5215	99.827	1	2230	2976	0.428	35.34				Gln					No	-
Q13	PattieMarieContig140mtDNAFinal-Annotate-1_MPE_editND5	7211	SNV	A	G	No	1		Homozygous	4991	5004	99.74	1	2833	2158	0.432	34.432	ND2				ND2:c.162A>G			ND2:c.162A>G	No	No
Q13	PattieMarieContig140mtDNAFinal-Annotate-1_MPE_editND5	7439	SNV	G	A	No	1		Homozygous	5242	5259	99.677	1	2682	2560	0.488	33.487	ND2				ND2:c.390G>A			ND2:c.390G>A	No	No
Q13	PattieMarieContig140mtDNAFinal-Annotate-1_MPE_editND5	7532	SNV	A	G	No	1		Homozygous	5449	5472	99.58	1	3067	2382	0.437	35.289	ND2				ND2:c.483A>G			ND2:c.483A>G	No	No
Q13	PattieMarieContig140mtDNAFinal-Annotate-1_MPE_editND5	7767	SNV	T	C	No	1		Homozygous	5906	5915	99.848	1	2690	3216	0.455	36.191	ND2				ND2:c.718T>C			ND2:c.718T>C	No	No
Q13	PattieMarieContig140mtDNAFinal-Annotate-1_MPE_editND5	7823	SNV	C	T	No	1		Homozygous	5119	5130	99.786	1	2533	2586	0.495	34.817	ND2				ND2:c.774C>T			ND2:c.774C>T	No	No
Q13	PattieMarieContig140mtDNAFinal-Annotate-1_MPE_editND5	7859	SNV	C	T	No	1		Homozygous	4735	4742	99.852	1	2294	2441	0.484	31.61	ND2				ND2:c.810C>T			ND2:c.810C>T	No	No
Q13	PattieMarieContig140mtDNAFinal-Annotate-1_MPE_editND5	7989	SNV	C	T	No	1		Homozygous	5686	5699	99.772	1	2999	2687	0.473	34.604	ND2				ND2:c.940C>T			ND2:c.940C>T	No	No
Q13	PattieMarieContig140mtDNAFinal-Annotate-1_MPE_editND5	8066	SNV	T	C	No	1		Homozygous	4743	4864	97.512	1	2679	2064	0.435	35.168	ND2				ND2:c.1017T>C			ND2:c.1017T>C	No	No
Q13	PattieMarieContig140mtDNAFinal-Annotate-1_MPE_editND5	8318	SNV	G	A	No	1		Homozygous	5738	5748	99.826	1	3120	2618	0.456	35.819									No	-
Q13	PattieMarieContig140mtDNAFinal-Annotate-1_MPE_editND5	8436	SNV	C	T	No	1		Homozygous	4532	4542	99.78	1	2481	2051	0.453	35.53				Tyr					No	-
Q13	PattieMarieContig140mtDNAFinal-Annotate-1_MPE_editND5	8612	SNV	C	T	No	1		Homozygous	5196	5216	99.617	1	2383	2813	0.459	34.933	COX1				COX1:c.156C>T			COX1:c.156C>T	No	No
Q13	PattieMarieContig140mtDNAFinal-Annotate-1_MPE_editND5	8828	SNV	C	T	No	1		Homozygous	4819	4908	98.187	1	2460	2359	0.49	31.115	COX1				COX1:c.372C>T			COX1:c.372C>T	No	No
Q13	PattieMarieContig140mtDNAFinal-Annotate-1_MPE_editND5	9045	SNV	C	T	No	1		Homozygous	5212	5228	99.694	1	2635	2577	0.494	34.768	COX1				COX1:c.589C>T			COX1:c.589C>T	No	No
Q13	PattieMarieContig140mtDNAFinal-Annotate-1_MPE_editND5	9398	SNV	T	C	No	1		Homozygous	5404	5419	99.723	1	2725	2679	0.496	34.723	COX1				COX1:c.942T>C			COX1:c.942T>C	No	No
Q13	PattieMarieContig140mtDNAFinal-Annotate-1_MPE_editND5	9404	SNV	A	G	No	1		Homozygous	5286	5298	99.773	1	2644	2642	0.5	33.963	COX1				COX1:c.948A>G			COX1:c.948A>G	No	No
Q13	PattieMarieContig140mtDNAFinal-Annotate-1_MPE_editND5	9483	SNV	T	C	No	1		Homozygous	5474	5493	99.654	1	2782	2692	0.492	35.577	COX1				COX1:c.1027T>C			COX1:c.1027T>C	No	No
Q13	PattieMarieContig140mtDNAFinal-Annotate-1_MPE_editND5	9548	SNV	G	A	No	1		Homozygous	5925	5945	99.664	1	3060	2865	0.484	35.878	COX1				COX1:c.1092G>A			COX1:c.1092G>A	No	No
Q13	PattieMarieContig140mtDNAFinal-Annotate-1_MPE_editND5	9714	SNV	A	G	No	1		Homozygous	5272	5290	99.66	1	2524	2748	0.479	35.474	COX1				COX1:c.1258A>G	COX1:p.Thr420Ala	COX1:p.Thr420Ala	COX1:c.1258A>G	No	Yes
Q13	PattieMarieContig140mtDNAFinal-Annotate-1_MPE_editND5	9827	SNV	T	C	No	1		Homozygous	5599	5618	99.662	1	3221	2378	0.425	35.676	COX1				COX1:c.1371T>C			COX1:c.1371T>C	No	No
Q13	PattieMarieContig140mtDNAFinal-Annotate-1_MPE_editND5	9881	SNV	A	G	No	1		Homozygous	5733	5759	99.549	1	3410	2323	0.405	34.796	COX1				COX1:c.1425A>G			COX1:c.1425A>G	No	No
Q13	PattieMarieContig140mtDNAFinal-Annotate-1_MPE_editND5	9929	SNV	C	T	No	1		Homozygous	5481	5500	99.655	1	3083	2398	0.438	34.363	COX1				COX1:c.1473C>T			COX1:c.1473C>T	No	No
Q13	PattieMarieContig140mtDNAFinal-Annotate-1_MPE_editND5	10058	SNV	C	T	No	1		Homozygous	6094	6116	99.64	1	2564	3530	0.421	35.94				Ser					No	-
Q13	PattieMarieContig140mtDNAFinal-Annotate-1_MPE_editND5	10605	SNV	T	C	No	1		Homozygous	4795	4807	99.75	1	2401	2394	0.499	33	COX2				COX2:c.459T>C			COX2:c.459T>C	No	No
Q13	PattieMarieContig140mtDNAFinal-Annotate-1_MPE_editND5	10818	SNV	T	C	No	1		Homozygous	5024	5036	99.762	1	2662	2362	0.47	35.943	COX2				COX2:c.672T>C			COX2:c.672T>C	No	No
Q13	PattieMarieContig140mtDNAFinal-Annotate-1_MPE_editND5	11018	SNV	C	T	No	1		Homozygous	5291	5311	99.623	1	2713	2578	0.487	33.416	ATP8				ATP8:c.117C>T			ATP8:c.117C>T	No	No
Q13	PattieMarieContig140mtDNAFinal-Annotate-1_MPE_editND5	11045	SNV	C	T	No	1		Homozygous	5598	5630	99.432	1	2894	2704	0.483	33.798	ATP8				ATP8:c.144C>T			ATP8:c.144C>T	No	No
Q13	PattieMarieContig140mtDNAFinal-Annotate-1_MPE_editND5	11092	SNV	A	G	No	1		Homozygous	5366	5413	99.132	1	2704	2662	0.496	35.527	ATP6				ATP6:c.36A>G			ATP6:c.36A>G	No	No
Q13	PattieMarieContig140mtDNAFinal-Annotate-1_MPE_editND5	11144	SNV	T	C	No	1		Homozygous	4029	4033	99.901	1	2560	1469	0.365	34.183	ATP6				ATP6:c.88T>C			ATP6:c.88T>C	No	No
Q13	PattieMarieContig140mtDNAFinal-Annotate-1_MPE_editND5	11155	SNV	A	G	No	1		Homozygous	3775	3795	99.473	1	2424	1351	0.358	33.454	ATP6				ATP6:c.99A>G			ATP6:c.99A>G	No	No
Q13	PattieMarieContig140mtDNAFinal-Annotate-1_MPE_editND5	11365	SNV	A	G	No	1		Homozygous	5507	5524	99.692	1	2914	2593	0.471	34.888	ATP6				ATP6:c.309A>G			ATP6:c.309A>G	No	No
Q13	PattieMarieContig140mtDNAFinal-Annotate-1_MPE_editND5	11407	SNV	C	A	No	1		Homozygous	5049	5066	99.664	1	2644	2405	0.476	34.002	ATP6				ATP6:c.351C>A			ATP6:c.351C>A	No	No
Q13	PattieMarieContig140mtDNAFinal-Annotate-1_MPE_editND5	11425	SNV	T	C	No	1		Homozygous	4948	4962	99.718	1	2573	2375	0.48	34.856	ATP6				ATP6:c.369T>C			ATP6:c.369T>C	No	No
Q13	PattieMarieContig140mtDNAFinal-Annotate-1_MPE_editND5	11548	SNV	C	T	No	1		Homozygous	5499	5510	99.8	1	2993	2506	0.456	35.269	ATP6				ATP6:c.492C>T			ATP6:c.492C>T	No	No
Q13	PattieMarieContig140mtDNAFinal-Annotate-1_MPE_editND5	11551	SNV	T	C	No	1		Homozygous	5423	5436	99.761	1	2946	2477	0.457	34.966	ATP6				ATP6:c.495T>C			ATP6:c.495T>C	No	No
Q13	PattieMarieContig140mtDNAFinal-Annotate-1_MPE_editND5	11617	SNV	A	C	No	1		Homozygous	5028	5137	97.878	1	2526	2502	0.498	36.454	ATP6				ATP6:c.561A>C			ATP6:c.561A>C	No	No
Q13	PattieMarieContig140mtDNAFinal-Annotate-1_MPE_editND5	11639	SNV	G	A	No	1		Homozygous	5475	5518	99.221	1	2873	2602	0.475	33.281	ATP6				ATP6:c.583G>A	ATP6:p.Ala195Thr	ATP6:p.Ala195Thr	ATP6:c.583G>A	No	Yes
Q13	PattieMarieContig140mtDNAFinal-Annotate-1_MPE_editND5	11858	SNV	C	T	No	1		Homozygous	5367	5387	99.629	1	2703	2664	0.496	32.71	COX3				COX3:c.119C>T	COX3:p.Thr40Ile	COX3:p.Thr40Ile	COX3:c.119C>T	No	Yes
Q13	PattieMarieContig140mtDNAFinal-Annotate-1_MPE_editND5	12162	SNV	G	A	No	1		Homozygous	5249	5267	99.658	1	2788	2461	0.469	34.624	COX3				COX3:c.423G>A			COX3:c.423G>A	No	No
Q13	PattieMarieContig140mtDNAFinal-Annotate-1_MPE_editND5	12180	SNV	T	C	No	1		Homozygous	5120	5130	99.805	1	2752	2368	0.462	34.945	COX3				COX3:c.441T>C			COX3:c.441T>C	No	No
Q13	PattieMarieContig140mtDNAFinal-Annotate-1_MPE_editND5	12270	SNV	A	G	No	1		Homozygous	5587	5602	99.732	1	2866	2721	0.487	35.409	COX3				COX3:c.531A>G			COX3:c.531A>G	No	No
Q13	PattieMarieContig140mtDNAFinal-Annotate-1_MPE_editND5	12376	SNV	T	C	No	1		Homozygous	5044	5055	99.782	1	2461	2583	0.488	35.813	COX3				COX3:c.637T>C			COX3:c.637T>C	No	No
Q13	PattieMarieContig140mtDNAFinal-Annotate-1_MPE_editND5	12382	SNV	T	C	No	1		Homozygous	5123	5130	99.864	1	2470	2653	0.482	36.111	COX3				COX3:c.643T>C			COX3:c.643T>C	No	No
Q13	PattieMarieContig140mtDNAFinal-Annotate-1_MPE_editND5	12403	SNV	T	C	No	1		Homozygous	5206	5221	99.713	1	2557	2649	0.491	35.39	COX3				COX3:c.664T>C			COX3:c.664T>C	No	No
Q13	PattieMarieContig140mtDNAFinal-Annotate-1_MPE_editND5	12766^12767	Insertion	-	C	No	1		Homozygous	5276	5299	99.566	1	2785	2491	0.472	35.063	ND3				ND3:c.173_174insC	ND3:p.Leu58fs	ND3:p.Leu58fs	ND3:c.173_174insC	No	Yes
Q13	PattieMarieContig140mtDNAFinal-Annotate-1_MPE_editND5	13085	SNV	T	C	No	1		Homozygous	5437	5451	99.743	1	2589	2848	0.476	35.765	ND4L				ND4L:c.72T>C			ND4L:c.72T>C	No	No
Q13	PattieMarieContig140mtDNAFinal-Annotate-1_MPE_editND5	13363	SNV	C	A	No	1		Homozygous	4994	5256	95.015	1	2594	2400	0.481	35.578	ND4				ND4:c.60C>A			ND4:c.60C>A	No	No
Q13	PattieMarieContig140mtDNAFinal-Annotate-1_MPE_editND5	13558	SNV	G	A	No	1		Homozygous	4678	4697	99.595	1	2463	2215	0.473	34.674	ND4				ND4:c.255G>A			ND4:c.255G>A	No	No
Q13	PattieMarieContig140mtDNAFinal-Annotate-1_MPE_editND5	13750	SNV	T	C	No	1		Homozygous	5274	5295	99.603	1	2409	2865	0.457	35.407	ND4				ND4:c.447T>C			ND4:c.447T>C	No	No
Q13	PattieMarieContig140mtDNAFinal-Annotate-1_MPE_editND5	13810	SNV	T	C	No	1		Homozygous	5085	5103	99.647	1	2732	2353	0.463	35.275	ND4				ND4:c.507T>C			ND4:c.507T>C	No	No
Q13	PattieMarieContig140mtDNAFinal-Annotate-1_MPE_editND5	13855	SNV	A	G	No	1		Homozygous	4963	4975	99.759	1	2450	2513	0.494	32.933	ND4				ND4:c.552A>G			ND4:c.552A>G	No	No
Q13	PattieMarieContig140mtDNAFinal-Annotate-1_MPE_editND5	13888	SNV	T	C	No	1		Homozygous	4522	4540	99.604	1	2081	2441	0.46	34.141	ND4				ND4:c.585T>C			ND4:c.585T>C	No	No
Q13	PattieMarieContig140mtDNAFinal-Annotate-1_MPE_editND5	13936	SNV	C	T	No	1		Homozygous	4388	4462	98.342	1	2230	2158	0.492	31.013	ND4				ND4:c.633C>T			ND4:c.633C>T	No	No
Q13	PattieMarieContig140mtDNAFinal-Annotate-1_MPE_editND5	14005	SNV	G	A	No	1		Homozygous	5005	5034	99.424	1	2428	2577	0.485	33.63	ND4				ND4:c.702G>A			ND4:c.702G>A	No	No
Q13	PattieMarieContig140mtDNAFinal-Annotate-1_MPE_editND5	14083	SNV	T	A	No	1		Homozygous	5412	5426	99.742	1	2884	2528	0.467	35.817	ND4				ND4:c.780T>A			ND4:c.780T>A	No	No
Q13	PattieMarieContig140mtDNAFinal-Annotate-1_MPE_editND5	14104	SNV	A	G	No	1		Homozygous	5321	5335	99.738	1	3007	2314	0.435	35.871	ND4				ND4:c.801A>G			ND4:c.801A>G	No	No
Q13	PattieMarieContig140mtDNAFinal-Annotate-1_MPE_editND5	14173	SNV	C	T	No	1		Homozygous	4957	4963	99.879	1	2738	2219	0.448	35.691	ND4				ND4:c.870C>T			ND4:c.870C>T	No	No
Q13	PattieMarieContig140mtDNAFinal-Annotate-1_MPE_editND5	14455	SNV	C	T	No	1		Homozygous	5830	5845	99.743	1	3089	2741	0.47	34.227	ND4				ND4:c.1152C>T			ND4:c.1152C>T	No	No
Q13	PattieMarieContig140mtDNAFinal-Annotate-1_MPE_editND5	14697	SNV	T	C	No	1		Homozygous	6028	6050	99.636	1	2878	3150	0.477	35.396				His					No	-
Q13	PattieMarieContig140mtDNAFinal-Annotate-1_MPE_editND5	14973	SNV	C	G	No	1		Homozygous	2865	2885	99.307	1	1030	1835	0.36	35.903	ND5				ND5:c.84C>G	ND5:p.Asn28Lys	ND5:p.Asn28Lys	ND5:c.84C>G	No	Yes
Q13	PattieMarieContig140mtDNAFinal-Annotate-1_MPE_editND5	14976	SNV	C	T	No	1		Homozygous	3141	3150	99.714	1	1227	1914	0.391	35.531	ND5				ND5:c.87C>T			ND5:c.87C>T	No	No
Q13	PattieMarieContig140mtDNAFinal-Annotate-1_MPE_editND5	15103	SNV	T	C	No	1		Homozygous	4597	4604	99.848	1	2209	2388	0.481	36.677	ND5				ND5:c.214T>C	ND5:p.Ser72Pro	ND5:p.Ser72Pro	ND5:c.214T>C	No	Yes
Q13	PattieMarieContig140mtDNAFinal-Annotate-1_MPE_editND5	15461	SNV	C	T	No	1		Homozygous	3986	3993	99.825	1	1629	2357	0.409	35.765	ND5				ND5:c.572C>T	ND5:p.Thr191Ile	ND5:p.Thr191Ile	ND5:c.572C>T	No	Yes
Q13	PattieMarieContig140mtDNAFinal-Annotate-1_MPE_editND5	15483	SNV	T	C	No	1		Homozygous	3724	3736	99.679	1	1610	2114	0.432	35.397	ND5				ND5:c.594T>C			ND5:c.594T>C	No	No
Q13	PattieMarieContig140mtDNAFinal-Annotate-1_MPE_editND5	15495	SNV	T	C	No	1		Homozygous	3717	3741	99.358	1	1576	2141	0.424	34.749	ND5				ND5:c.606T>C			ND5:c.606T>C	No	No
Q13	PattieMarieContig140mtDNAFinal-Annotate-1_MPE_editND5	15531	SNV	T	C	No	1		Homozygous	4307	4320	99.699	1	2054	2253	0.477	34.491	ND5				ND5:c.642T>C			ND5:c.642T>C	No	No
Q13	PattieMarieContig140mtDNAFinal-Annotate-1_MPE_editND5	15537	SNV	C	T	No	1		Homozygous	4484	4492	99.822	1	2141	2343	0.477	33.818	ND5				ND5:c.648C>T			ND5:c.648C>T	No	No
Q13	PattieMarieContig140mtDNAFinal-Annotate-1_MPE_editND5	15618	SNV	T	C	No	1		Homozygous	5124	5137	99.747	1	2535	2589	0.495	35.696	ND5				ND5:c.729T>C			ND5:c.729T>C	No	No
Q13	PattieMarieContig140mtDNAFinal-Annotate-1_MPE_editND5	15843	SNV	T	C	No	1		Homozygous	4370	4389	99.567	1	2022	2348	0.463	34.395	ND5				ND5:c.954T>C			ND5:c.954T>C	No	No
Q13	PattieMarieContig140mtDNAFinal-Annotate-1_MPE_editND5	15912	SNV	T	C	No	1		Homozygous	5425	5436	99.798	1	2657	2768	0.49	35.446	ND5				ND5:c.1023T>C			ND5:c.1023T>C	No	No
Q13	PattieMarieContig140mtDNAFinal-Annotate-1_MPE_editND5	15918	SNV	G	A	No	1		Homozygous	5346	5368	99.59	1	2609	2737	0.488	34.67	ND5				ND5:c.1029G>A			ND5:c.1029G>A	No	No
Q13	PattieMarieContig140mtDNAFinal-Annotate-1_MPE_editND5	15934	SNV	T	C	No	1		Homozygous	5486	5500	99.745	1	2706	2780	0.493	35.697	ND5				ND5:c.1045T>C			ND5:c.1045T>C	No	No
Q13	PattieMarieContig140mtDNAFinal-Annotate-1_MPE_editND5	16125	SNV	A	C	No	1		Homozygous	4757	4766	99.811	1	2682	2075	0.436	36.192	ND5				ND5:c.1236A>C			ND5:c.1236A>C	No	No
Q13	PattieMarieContig140mtDNAFinal-Annotate-1_MPE_editND5	16216	SNV	T	A	No	1		Homozygous	5307	5312	99.906	1	2548	2759	0.48	34.935	ND5				ND5:c.1327T>A	ND5:p.Tyr443Asn	ND5:p.Tyr443Asn	ND5:c.1327T>A	No	Yes
Q13	PattieMarieContig140mtDNAFinal-Annotate-1_MPE_editND5	16335	SNV	T	C	No	1		Homozygous	5595	5621	99.537	1	2898	2697	0.482	34.714	ND5				ND5:c.1446T>C			ND5:c.1446T>C	No	No
Q13	PattieMarieContig140mtDNAFinal-Annotate-1_MPE_editND5	16372	SNV	T	C	No	1		Homozygous	5365	5376	99.795	1	2888	2477	0.462	34.775	ND5				ND5:c.1483T>C			ND5:c.1483T>C	No	No
Q13	PattieMarieContig140mtDNAFinal-Annotate-1_MPE_editND5	16454	SNV	C	T	No	1		Homozygous	3325	3357	99.047	1	773	2552	0.232	34.005	ND5				ND5:c.1565C>T	ND5:p.Ser522Leu	ND5:p.Ser522Leu	ND5:c.1565C>T	No	Yes
Q13	PattieMarieContig140mtDNAFinal-Annotate-1_MPE_editND5	16497	SNV	C	T	No	1		Homozygous	2914	2925	99.624	1	227	2687	0.078	33.827	ND5				ND5:c.1608C>T			ND5:c.1608C>T	No	No
Q13	PattieMarieContig140mtDNAFinal-Annotate-1_MPE_editND5	16542	SNV	T	C	No	1		Homozygous	3383	3389	99.823	1	176	3207	0.052	34.367	ND5				ND5:c.1653T>C			ND5:c.1653T>C	No	No
Q14	PattieMarieContig140mtDNAFinal-Annotate-1_MPE_editND5	189	SNV	T	C	No	1		Homozygous	3230	3241	99.661	1	2885	345	0.107	35.21	CYTB				CYTB:c.189T>C			CYTB:c.189T>C	No	No
Q14	PattieMarieContig140mtDNAFinal-Annotate-1_MPE_editND5	360	SNV	T	C	No	1		Homozygous	5666	5694	99.508	1	2675	2991	0.472	34.823	CYTB				CYTB:c.360T>C			CYTB:c.360T>C	No	No
Q14	PattieMarieContig140mtDNAFinal-Annotate-1_MPE_editND5	366	SNV	G	A	No	1		Homozygous	5691	5710	99.667	1	2718	2973	0.478	34.826	CYTB				CYTB:c.366G>A			CYTB:c.366G>A	No	No
Q14	PattieMarieContig140mtDNAFinal-Annotate-1_MPE_editND5	555	SNV	T	C	No	1		Homozygous	4841	4850	99.814	1	2343	2498	0.484	35.374	CYTB				CYTB:c.555T>C			CYTB:c.555T>C	No	No
Q14	PattieMarieContig140mtDNAFinal-Annotate-1_MPE_editND5	565	SNV	A	G	No	1		Homozygous	4557	4564	99.847	1	2120	2437	0.465	35.433	CYTB				CYTB:c.565A>G	CYTB:p.Ile189Val	CYTB:p.Ile189Val	CYTB:c.565A>G	Yes	Yes
Q14	PattieMarieContig140mtDNAFinal-Annotate-1_MPE_editND5	567	SNV	C	A	No	1		Homozygous	4546	4564	99.606	1	2112	2434	0.465	35.025	CYTB				CYTB:c.567C>A	CYTB:p.Ile189Met	CYTB:p.Ile189Met	CYTB:c.567C>A	Yes	Yes
Q14	PattieMarieContig140mtDNAFinal-Annotate-1_MPE_editND5	936	SNV	A	G	No	1		Homozygous	4825	4847	99.546	1	2940	1885	0.391	34.248	CYTB				CYTB:c.936A>G			CYTB:c.936A>G	No	No
Q14	PattieMarieContig140mtDNAFinal-Annotate-1_MPE_editND5	1053	SNV	T	C	No	1		Homozygous	6062	6090	99.54	1	2941	3121	0.485	35.366	CYTB				CYTB:c.1053T>C			CYTB:c.1053T>C	No	No
Q14	PattieMarieContig140mtDNAFinal-Annotate-1_MPE_editND5	1116	SNV	C	T	No	1		Homozygous	6320	6355	99.449	1	3227	3093	0.489	34.855	CYTB				CYTB:c.1116C>T			CYTB:c.1116C>T	No	No
Q14	PattieMarieContig140mtDNAFinal-Annotate-1_MPE_editND5	1270	SNV	G	A	No	1		Homozygous	5061	5077	99.685	1	2052	3009	0.405	35.516				Pro					No	-
Q14	PattieMarieContig140mtDNAFinal-Annotate-1_MPE_editND5	1803	SNV	G	A	No	1		Homozygous	5691	5710	99.667	1	3297	2394	0.421	35.735	ND6				ND6:c.12C>T			ND6:c.12C>T	No	No
Q14	PattieMarieContig140mtDNAFinal-Annotate-1_MPE_editND5	1861	SNV	C	T	No	1		Homozygous	5645	5675	99.471	1	2552	3093	0.452	31.509				Glu					No	-
Q14	PattieMarieContig140mtDNAFinal-Annotate-1_MPE_editND5	2069	SNV	T	C	No	1		Homozygous	6121	6149	99.545	1	2855	3266	0.466	36.777		DLOOP							No	-
Q14	PattieMarieContig140mtDNAFinal-Annotate-1_MPE_editND5	2111	SNV	A	G	No	1		Homozygous	6406	6430	99.627	1	2606	3800	0.407	35.508		DLOOP							No	-
Q14	PattieMarieContig140mtDNAFinal-Annotate-1_MPE_editND5	2174	SNV	T	C	No	1		Homozygous	6151	6175	99.611	1	2462	3689	0.4	36.128		DLOOP							No	-
Q14	PattieMarieContig140mtDNAFinal-Annotate-1_MPE_editND5	2190..2191	MNV	AG	GA	No	2		Homozygous	5650	5650	100	1	2345	3305	0.415	34.992		DLOOP							No	-
Q14	PattieMarieContig140mtDNAFinal-Annotate-1_MPE_editND5	2216	SNV	C	T	No	1		Homozygous	5632	5660	99.505	1	2516	3116	0.447	34.985		DLOOP							No	-
Q14	PattieMarieContig140mtDNAFinal-Annotate-1_MPE_editND5	2457	SNV	C	T	No	1		Homozygous	5200	5221	99.598	1	2679	2521	0.485	34.658		DLOOP							No	-
Q14	PattieMarieContig140mtDNAFinal-Annotate-1_MPE_editND5	2975	SNV	A	G	No	1		Homozygous	5793	5823	99.485	1	2890	2903	0.499	35.724		DLOOP							No	-
Q14	PattieMarieContig140mtDNAFinal-Annotate-1_MPE_editND5	3336	SNV	T	C	No	1		Homozygous	5150	5172	99.575	1	2505	2645	0.486	34.629			12S rRNA						No	-
Q14	PattieMarieContig140mtDNAFinal-Annotate-1_MPE_editND5	3661	SNV	C	T	No	1		Homozygous	4759	4775	99.665	1	2930	1829	0.384	33.334			12S rRNA						No	-
Q14	PattieMarieContig140mtDNAFinal-Annotate-1_MPE_editND5	3933^3934	Insertion	-	C	No	1		Homozygous	5543	6125	90.498	1	2808	2735	0.493	34.349			12S rRNA						No	-
Q14	PattieMarieContig140mtDNAFinal-Annotate-1_MPE_editND5	4006	SNV	T	C	No	1		Homozygous	5865	5875	99.83	1	3130	2735	0.466	34.458			12S rRNA						No	-
Q14	PattieMarieContig140mtDNAFinal-Annotate-1_MPE_editND5	4213	SNV	T	C	No	1		Homozygous	5668	5691	99.596	1	2781	2887	0.491	33.976			16S rRNA						No	-
Q14	PattieMarieContig140mtDNAFinal-Annotate-1_MPE_editND5	4242	SNV	C	T	No	1		Homozygous	5970	6005	99.417	1	2889	3081	0.484	32.366			16S rRNA						No	-
Q14	PattieMarieContig140mtDNAFinal-Annotate-1_MPE_editND5	4291	SNV	C	T	No	1		Homozygous	6326	6355	99.544	1	3003	3323	0.475	35.115			16S rRNA						No	-
Q14	PattieMarieContig140mtDNAFinal-Annotate-1_MPE_editND5	4317	SNV	T	C	No	1		Homozygous	6390	6421	99.517	1	3241	3149	0.493	35.655			16S rRNA						No	-
Q14	PattieMarieContig140mtDNAFinal-Annotate-1_MPE_editND5	4490	SNV	T	C	No	1		Homozygous	5462	5482	99.635	1	2519	2943	0.461	34.185			16S rRNA						No	-
Q14	PattieMarieContig140mtDNAFinal-Annotate-1_MPE_editND5	4601^4602	Insertion	-	AC	No	2		Homozygous	6516	6516	100	1	3134	3382	0.481	34.849			16S rRNA						No	-
Q14	PattieMarieContig140mtDNAFinal-Annotate-1_MPE_editND5	4776	SNV	T	C	No	1		Homozygous	5892	5901	99.847	1	2776	3116	0.471	34.879			16S rRNA						No	-
Q14	PattieMarieContig140mtDNAFinal-Annotate-1_MPE_editND5	4806	SNV	T	C	No	1		Homozygous	6020	6033	99.785	1	2769	3251	0.46	35.865			16S rRNA						No	-
Q14	PattieMarieContig140mtDNAFinal-Annotate-1_MPE_editND5	4925	SNV	C	T	No	1		Homozygous	6282	6357	98.82	1	3347	2935	0.467	32.521			16S rRNA						No	-
Q14	PattieMarieContig140mtDNAFinal-Annotate-1_MPE_editND5	5036	SNV	T	C	No	1		Homozygous	5844	5872	99.523	1	2990	2854	0.488	34.382			16S rRNA						No	-
Q14	PattieMarieContig140mtDNAFinal-Annotate-1_MPE_editND5	5860	SNV	T	C	No	1		Homozygous	5654	5664	99.823	1	3137	2517	0.445	34.829									No	-
Q14	PattieMarieContig140mtDNAFinal-Annotate-1_MPE_editND5	5975	SNV	A	G	No	1		Homozygous	5838	5854	99.727	1	3106	2732	0.468	33.967	ND1				ND1:c.114A>G			ND1:c.114A>G	No	No
Q14	PattieMarieContig140mtDNAFinal-Annotate-1_MPE_editND5	6035	SNV	T	C	No	1		Homozygous	5144	5161	99.671	1	2044	3100	0.397	34.908	ND1				ND1:c.174T>C			ND1:c.174T>C	No	No
Q14	PattieMarieContig140mtDNAFinal-Annotate-1_MPE_editND5	6230	SNV	C	T	No	1		Homozygous	5636	5663	99.523	1	3238	2398	0.425	35.354	ND1				ND1:c.369C>T			ND1:c.369C>T	No	No
Q14	PattieMarieContig140mtDNAFinal-Annotate-1_MPE_editND5	6338	SNV	A	T	No	1		Homozygous	6004	6037	99.453	1	2839	3165	0.473	35.036	ND1				ND1:c.477A>T			ND1:c.477A>T	No	No
Q14	PattieMarieContig140mtDNAFinal-Annotate-1_MPE_editND5	6551	SNV	C	T	No	1		Homozygous	5904	5930	99.562	1	2850	3054	0.483	35.934	ND1				ND1:c.690C>T			ND1:c.690C>T	No	No
Q14	PattieMarieContig140mtDNAFinal-Annotate-1_MPE_editND5	6572	SNV	T	C	No	1		Homozygous	5650	5678	99.507	1	2707	2943	0.479	34.912	ND1				ND1:c.711T>C			ND1:c.711T>C	No	No
Q14	PattieMarieContig140mtDNAFinal-Annotate-1_MPE_editND5	6611	SNV	C	T	No	1		Homozygous	5739	5750	99.809	1	2906	2833	0.494	32.069	ND1				ND1:c.750C>T			ND1:c.750C>T	No	No
Q14	PattieMarieContig140mtDNAFinal-Annotate-1_MPE_editND5	6812	SNV	C	T	No	1		Homozygous	6126	6166	99.351	1	3292	2834	0.463	34.137	ND1				ND1:c.951C>T			ND1:c.951C>T	No	No
Q14	PattieMarieContig140mtDNAFinal-Annotate-1_MPE_editND5	6955	SNV	T	C	No	1		Homozygous	6038	6059	99.653	1	2831	3207	0.469	35.441				Gln					No	-
Q14	PattieMarieContig140mtDNAFinal-Annotate-1_MPE_editND5	7439	SNV	G	A	No	1		Homozygous	5981	6023	99.303	1	3113	2868	0.48	33.204	ND2				ND2:c.390G>A			ND2:c.390G>A	No	No
Q14	PattieMarieContig140mtDNAFinal-Annotate-1_MPE_editND5	7532	SNV	A	G	No	1		Homozygous	5914	5945	99.479	1	3109	2805	0.474	35.158	ND2				ND2:c.483A>G			ND2:c.483A>G	No	No
Q14	PattieMarieContig140mtDNAFinal-Annotate-1_MPE_editND5	7767	SNV	T	C	No	1		Homozygous	6346	6375	99.545	1	3102	3244	0.489	36.214	ND2				ND2:c.718T>C			ND2:c.718T>C	No	No
Q14	PattieMarieContig140mtDNAFinal-Annotate-1_MPE_editND5	7823	SNV	C	T	No	1		Homozygous	5902	5919	99.713	1	3102	2800	0.474	34.735	ND2				ND2:c.774C>T			ND2:c.774C>T	No	No
Q14	PattieMarieContig140mtDNAFinal-Annotate-1_MPE_editND5	7859	SNV	C	T	No	1		Homozygous	5576	5600	99.571	1	2911	2665	0.478	31.555	ND2				ND2:c.810C>T			ND2:c.810C>T	No	No
Q14	PattieMarieContig140mtDNAFinal-Annotate-1_MPE_editND5	7989	SNV	C	T	No	1		Homozygous	6102	6119	99.722	1	3017	3085	0.494	34.444	ND2				ND2:c.940C>T			ND2:c.940C>T	No	No
Q14	PattieMarieContig140mtDNAFinal-Annotate-1_MPE_editND5	8066	SNV	T	C	No	1		Homozygous	5851	5971	97.99	1	3265	2586	0.442	34.918	ND2				ND2:c.1017T>C			ND2:c.1017T>C	No	No
Q14	PattieMarieContig140mtDNAFinal-Annotate-1_MPE_editND5	8318	SNV	G	A	No	1		Homozygous	6316	6347	99.512	1	3230	3086	0.489	35.691									No	-
Q14	PattieMarieContig140mtDNAFinal-Annotate-1_MPE_editND5	8436	SNV	C	T	No	1		Homozygous	6004	6025	99.651	1	3144	2860	0.476	35.371				Tyr					No	-
Q14	PattieMarieContig140mtDNAFinal-Annotate-1_MPE_editND5	8612	SNV	C	T	No	1		Homozygous	5820	5850	99.487	1	2689	3131	0.462	34.553	COX1				COX1:c.156C>T			COX1:c.156C>T	No	No
Q14	PattieMarieContig140mtDNAFinal-Annotate-1_MPE_editND5	8828	SNV	C	T	No	1		Homozygous	5466	5551	98.469	1	2886	2580	0.472	30.767	COX1				COX1:c.372C>T			COX1:c.372C>T	No	No
Q14	PattieMarieContig140mtDNAFinal-Annotate-1_MPE_editND5	9045	SNV	C	T	No	1		Homozygous	6152	6174	99.644	1	3106	3046	0.495	34.483	COX1				COX1:c.589C>T			COX1:c.589C>T	No	No
Q14	PattieMarieContig140mtDNAFinal-Annotate-1_MPE_editND5	9398	SNV	T	C	No	1		Homozygous	5817	5828	99.811	1	2839	2978	0.488	34.603	COX1				COX1:c.942T>C			COX1:c.942T>C	No	No
Q14	PattieMarieContig140mtDNAFinal-Annotate-1_MPE_editND5	9404	SNV	A	G	No	1		Homozygous	5703	5729	99.546	1	2788	2915	0.489	33.955	COX1				COX1:c.948A>G			COX1:c.948A>G	No	No
Q14	PattieMarieContig140mtDNAFinal-Annotate-1_MPE_editND5	9483	SNV	T	C	No	1		Homozygous	6068	6091	99.622	1	3028	3040	0.499	35.076	COX1				COX1:c.1027T>C			COX1:c.1027T>C	No	No
Q14	PattieMarieContig140mtDNAFinal-Annotate-1_MPE_editND5	9548	SNV	G	A	No	1		Homozygous	6552	6577	99.62	1	3231	3321	0.493	35.98	COX1				COX1:c.1092G>A			COX1:c.1092G>A	No	No
Q14	PattieMarieContig140mtDNAFinal-Annotate-1_MPE_editND5	9714	SNV	A	G	No	1		Homozygous	5636	5670	99.4	1	2678	2958	0.475	35.535	COX1				COX1:c.1258A>G	COX1:p.Thr420Ala	COX1:p.Thr420Ala	COX1:c.1258A>G	No	Yes
Q14	PattieMarieContig140mtDNAFinal-Annotate-1_MPE_editND5	9743	SNV	A	G	No	1		Homozygous	5766	5791	99.568	1	2768	2998	0.48	34.643	COX1				COX1:c.1287A>G			COX1:c.1287A>G	No	No
Q14	PattieMarieContig140mtDNAFinal-Annotate-1_MPE_editND5	9827	SNV	T	C	No	1		Homozygous	6147	6177	99.514	1	3271	2876	0.468	35.724	COX1				COX1:c.1371T>C			COX1:c.1371T>C	No	No
Q14	PattieMarieContig140mtDNAFinal-Annotate-1_MPE_editND5	9881	SNV	A	G	No	1		Homozygous	6300	6338	99.4	1	3505	2795	0.444	34.73	COX1				COX1:c.1425A>G			COX1:c.1425A>G	No	No
Q14	PattieMarieContig140mtDNAFinal-Annotate-1_MPE_editND5	9929	SNV	C	T	No	1		Homozygous	6018	6049	99.488	1	3485	2533	0.421	34.658	COX1				COX1:c.1473C>T			COX1:c.1473C>T	No	No
Q14	PattieMarieContig140mtDNAFinal-Annotate-1_MPE_editND5	10058	SNV	C	T	No	1		Homozygous	6814	6851	99.46	1	3031	3783	0.445	35.762				Ser					No	-
Q14	PattieMarieContig140mtDNAFinal-Annotate-1_MPE_editND5	10605	SNV	T	C	No	1		Homozygous	5410	5440	99.449	1	2802	2608	0.482	32.967	COX2				COX2:c.459T>C			COX2:c.459T>C	No	No
Q14	PattieMarieContig140mtDNAFinal-Annotate-1_MPE_editND5	10665	SNV	C	T	No	1		Homozygous	5770	5795	99.569	1	2785	2985	0.483	33.968	COX2				COX2:c.519C>T			COX2:c.519C>T	No	No
Q14	PattieMarieContig140mtDNAFinal-Annotate-1_MPE_editND5	10818	SNV	T	C	No	1		Homozygous	5528	5555	99.514	1	2743	2785	0.496	35.995	COX2				COX2:c.672T>C			COX2:c.672T>C	No	No
Q14	PattieMarieContig140mtDNAFinal-Annotate-1_MPE_editND5	11018	SNV	C	T	No	1		Homozygous	5744	5768	99.584	1	3081	2663	0.464	33.227	ATP8				ATP8:c.117C>T			ATP8:c.117C>T	No	No
Q14	PattieMarieContig140mtDNAFinal-Annotate-1_MPE_editND5	11045	SNV	C	T	No	1		Homozygous	5930	5966	99.397	1	3079	2851	0.481	33.832	ATP8				ATP8:c.144C>T			ATP8:c.144C>T	No	No
Q14	PattieMarieContig140mtDNAFinal-Annotate-1_MPE_editND5	11092	SNV	A	G	No	1		Homozygous	5716	5743	99.53	1	3085	2631	0.46	35.315	ATP6				ATP6:c.36A>G			ATP6:c.36A>G	No	No
Q14	PattieMarieContig140mtDNAFinal-Annotate-1_MPE_editND5	11144	SNV	T	C	No	1		Homozygous	4425	4431	99.865	1	2797	1628	0.368	33.974	ATP6				ATP6:c.88T>C			ATP6:c.88T>C	No	No
Q14	PattieMarieContig140mtDNAFinal-Annotate-1_MPE_editND5	11155	SNV	A	G	No	1		Homozygous	4092	4107	99.635	1	2619	1473	0.36	33.182	ATP6				ATP6:c.99A>G			ATP6:c.99A>G	No	No
Q14	PattieMarieContig140mtDNAFinal-Annotate-1_MPE_editND5	11365	SNV	A	G	No	1		Homozygous	5736	5754	99.687	1	2973	2763	0.482	34.857	ATP6				ATP6:c.309A>G			ATP6:c.309A>G	No	No
Q14	PattieMarieContig140mtDNAFinal-Annotate-1_MPE_editND5	11407	SNV	C	A	No	1		Homozygous	5438	5466	99.488	1	2931	2507	0.461	33.845	ATP6				ATP6:c.351C>A			ATP6:c.351C>A	No	No
Q14	PattieMarieContig140mtDNAFinal-Annotate-1_MPE_editND5	11425	SNV	T	C	No	1		Homozygous	5372	5388	99.703	1	2916	2456	0.457	34.869	ATP6				ATP6:c.369T>C			ATP6:c.369T>C	No	No
Q14	PattieMarieContig140mtDNAFinal-Annotate-1_MPE_editND5	11548	SNV	C	T	No	1		Homozygous	5979	6004	99.584	1	3072	2907	0.486	35.072	ATP6				ATP6:c.492C>T			ATP6:c.492C>T	No	No
Q14	PattieMarieContig140mtDNAFinal-Annotate-1_MPE_editND5	11551	SNV	T	C	No	1		Homozygous	5889	5911	99.628	1	3029	2860	0.486	34.861	ATP6				ATP6:c.495T>C			ATP6:c.495T>C	No	No
Q14	PattieMarieContig140mtDNAFinal-Annotate-1_MPE_editND5	11617	SNV	A	C	No	1		Homozygous	5596	5737	97.542	1	2838	2758	0.493	36.197	ATP6				ATP6:c.561A>C			ATP6:c.561A>C	No	No
Q14	PattieMarieContig140mtDNAFinal-Annotate-1_MPE_editND5	11639	SNV	G	A	No	1		Homozygous	6148	6195	99.241	1	3214	2934	0.477	33.085	ATP6				ATP6:c.583G>A	ATP6:p.Ala195Thr	ATP6:p.Ala195Thr	ATP6:c.583G>A	No	Yes
Q14	PattieMarieContig140mtDNAFinal-Annotate-1_MPE_editND5	11858	SNV	C	T	No	1		Homozygous	5935	5970	99.414	1	2758	3177	0.465	32.379	COX3				COX3:c.119C>T	COX3:p.Thr40Ile	COX3:p.Thr40Ile	COX3:c.119C>T	No	Yes
Q14	PattieMarieContig140mtDNAFinal-Annotate-1_MPE_editND5	12162	SNV	G	A	No	1		Homozygous	5756	5786	99.482	1	2997	2759	0.479	34.428	COX3				COX3:c.423G>A			COX3:c.423G>A	No	No
Q14	PattieMarieContig140mtDNAFinal-Annotate-1_MPE_editND5	12180	SNV	T	C	No	1		Homozygous	5680	5707	99.527	1	3003	2677	0.471	34.811	COX3				COX3:c.441T>C			COX3:c.441T>C	No	No
Q14	PattieMarieContig140mtDNAFinal-Annotate-1_MPE_editND5	12270	SNV	A	G	No	1		Homozygous	6485	6511	99.601	1	3235	3250	0.499	35.435	COX3				COX3:c.531A>G			COX3:c.531A>G	No	No
Q14	PattieMarieContig140mtDNAFinal-Annotate-1_MPE_editND5	12376	SNV	T	C	No	1		Homozygous	5803	5823	99.657	1	3043	2760	0.476	35.805	COX3				COX3:c.637T>C			COX3:c.637T>C	No	No
Q14	PattieMarieContig140mtDNAFinal-Annotate-1_MPE_editND5	12382	SNV	T	C	No	1		Homozygous	5903	5917	99.763	1	3032	2871	0.486	35.922	COX3				COX3:c.643T>C			COX3:c.643T>C	No	No
Q14	PattieMarieContig140mtDNAFinal-Annotate-1_MPE_editND5	12403	SNV	T	C	No	1		Homozygous	5813	5838	99.572	1	2913	2900	0.499	35.283	COX3				COX3:c.664T>C			COX3:c.664T>C	No	No
Q14	PattieMarieContig140mtDNAFinal-Annotate-1_MPE_editND5	12766^12767	Insertion	-	C	No	1		Homozygous	5832	5872	99.319	1	2892	2940	0.496	35.047	ND3				ND3:c.173_174insC	ND3:p.Leu58fs	ND3:p.Leu58fs	ND3:c.173_174insC	No	Yes
Q14	PattieMarieContig140mtDNAFinal-Annotate-1_MPE_editND5	13085	SNV	T	C	No	1		Homozygous	6126	6155	99.529	1	2948	3178	0.481	35.569	ND4L				ND4L:c.72T>C			ND4L:c.72T>C	No	No
Q14	PattieMarieContig140mtDNAFinal-Annotate-1_MPE_editND5	13363	SNV	C	A	No	1		Homozygous	5691	5973	95.279	1	2784	2907	0.489	35.447	ND4				ND4:c.60C>A			ND4:c.60C>A	No	No
Q14	PattieMarieContig140mtDNAFinal-Annotate-1_MPE_editND5	13534	SNV	T	C	No	1		Homozygous	5318	5338	99.625	1	2988	2330	0.438	35.105	ND4				ND4:c.231T>C			ND4:c.231T>C	No	No
Q14	PattieMarieContig140mtDNAFinal-Annotate-1_MPE_editND5	13558	SNV	G	A	No	1		Homozygous	5335	5363	99.478	1	2756	2579	0.483	34.563	ND4				ND4:c.255G>A			ND4:c.255G>A	No	No
Q14	PattieMarieContig140mtDNAFinal-Annotate-1_MPE_editND5	13687	SNV	A	G	No	1		Homozygous	5540	5566	99.533	1	2764	2776	0.499	33.159	ND4				ND4:c.384A>G			ND4:c.384A>G	No	No
Q14	PattieMarieContig140mtDNAFinal-Annotate-1_MPE_editND5	13750	SNV	T	C	No	1		Homozygous	5704	5739	99.39	1	2699	3005	0.473	35.501	ND4				ND4:c.447T>C			ND4:c.447T>C	No	No
Q14	PattieMarieContig140mtDNAFinal-Annotate-1_MPE_editND5	13810	SNV	T	C	No	1		Homozygous	5578	5602	99.572	1	2967	2611	0.468	35.194	ND4				ND4:c.507T>C			ND4:c.507T>C	No	No
Q14	PattieMarieContig140mtDNAFinal-Annotate-1_MPE_editND5	13855	SNV	A	G	No	1		Homozygous	5373	5402	99.463	1	2568	2805	0.478	32.887	ND4				ND4:c.552A>G			ND4:c.552A>G	No	No
Q14	PattieMarieContig140mtDNAFinal-Annotate-1_MPE_editND5	13888	SNV	T	C	No	1		Homozygous	5116	5142	99.494	1	2420	2696	0.473	33.98	ND4				ND4:c.585T>C			ND4:c.585T>C	No	No
Q14	PattieMarieContig140mtDNAFinal-Annotate-1_MPE_editND5	13936	SNV	C	T	No	1		Homozygous	5104	5201	98.135	1	2639	2465	0.483	30.873	ND4				ND4:c.633C>T			ND4:c.633C>T	No	No
Q14	PattieMarieContig140mtDNAFinal-Annotate-1_MPE_editND5	14005	SNV	G	A	No	1		Homozygous	5788	5835	99.195	1	2830	2958	0.489	33.762	ND4				ND4:c.702G>A			ND4:c.702G>A	No	No
Q14	PattieMarieContig140mtDNAFinal-Annotate-1_MPE_editND5	14083	SNV	T	A	No	1		Homozygous	5780	5796	99.724	1	3174	2606	0.451	35.648	ND4				ND4:c.780T>A			ND4:c.780T>A	No	No
Q14	PattieMarieContig140mtDNAFinal-Annotate-1_MPE_editND5	14104	SNV	A	G	No	1		Homozygous	5730	5762	99.445	1	3150	2580	0.45	35.747	ND4				ND4:c.801A>G			ND4:c.801A>G	No	No
Q14	PattieMarieContig140mtDNAFinal-Annotate-1_MPE_editND5	14173	SNV	C	T	No	1		Homozygous	5663	5691	99.508	1	2959	2704	0.477	35.851	ND4				ND4:c.870C>T			ND4:c.870C>T	No	No
Q14	PattieMarieContig140mtDNAFinal-Annotate-1_MPE_editND5	14257	SNV	G	A	No	1		Homozygous	6131	6182	99.175	1	3265	2866	0.467	33.912	ND4				ND4:c.954G>A			ND4:c.954G>A	No	No
Q14	PattieMarieContig140mtDNAFinal-Annotate-1_MPE_editND5	14455	SNV	C	T	No	1		Homozygous	6467	6497	99.538	1	3339	3128	0.484	33.974	ND4				ND4:c.1152C>T			ND4:c.1152C>T	No	No
Q14	PattieMarieContig140mtDNAFinal-Annotate-1_MPE_editND5	14697	SNV	T	C	No	1		Homozygous	6392	6423	99.517	1	3144	3248	0.492	35.406				His					No	-
Q14	PattieMarieContig140mtDNAFinal-Annotate-1_MPE_editND5	14973	SNV	C	G	No	1		Homozygous	3332	3355	99.314	1	885	2447	0.266	35.664	ND5				ND5:c.84C>G	ND5:p.Asn28Lys	ND5:p.Asn28Lys	ND5:c.84C>G	No	Yes
Q14	PattieMarieContig140mtDNAFinal-Annotate-1_MPE_editND5	14976	SNV	C	T	No	1		Homozygous	3603	3620	99.53	1	1089	2514	0.302	35.107	ND5				ND5:c.87C>T			ND5:c.87C>T	No	No
Q14	PattieMarieContig140mtDNAFinal-Annotate-1_MPE_editND5	15103	SNV	T	C	No	1		Homozygous	5491	5512	99.619	1	2729	2762	0.497	36.479	ND5				ND5:c.214T>C	ND5:p.Ser72Pro	ND5:p.Ser72Pro	ND5:c.214T>C	No	Yes
Q14	PattieMarieContig140mtDNAFinal-Annotate-1_MPE_editND5	15140	SNV	C	T	No	1		Homozygous	5197	5216	99.636	1	2700	2497	0.48	35.677	ND5				ND5:c.251C>T	ND5:p.Ser84Leu	ND5:p.Ser84Leu	ND5:c.251C>T	No	Yes
Q14	PattieMarieContig140mtDNAFinal-Annotate-1_MPE_editND5	15461	SNV	C	T	No	1		Homozygous	3844	3862	99.534	1	2123	1721	0.448	35.945	ND5				ND5:c.572C>T	ND5:p.Thr191Ile	ND5:p.Thr191Ile	ND5:c.572C>T	No	Yes
Q14	PattieMarieContig140mtDNAFinal-Annotate-1_MPE_editND5	15471	SNV	C	T	No	1		Homozygous	3639	3650	99.699	1	2120	1519	0.417	35.493	ND5				ND5:c.582C>T			ND5:c.582C>T	No	No
Q14	PattieMarieContig140mtDNAFinal-Annotate-1_MPE_editND5	15483	SNV	T	C	No	1		Homozygous	3341	3351	99.702	1	2188	1153	0.345	35.316	ND5				ND5:c.594T>C			ND5:c.594T>C	No	No
Q14	PattieMarieContig140mtDNAFinal-Annotate-1_MPE_editND5	15531	SNV	T	C	No	1		Homozygous	5275	5293	99.66	1	2304	2971	0.437	34.273	ND5				ND5:c.642T>C			ND5:c.642T>C	No	No
Q14	PattieMarieContig140mtDNAFinal-Annotate-1_MPE_editND5	15537	SNV	C	T	No	1		Homozygous	5400	5421	99.613	1	2374	3026	0.44	33.435	ND5				ND5:c.648C>T			ND5:c.648C>T	No	No
Q14	PattieMarieContig140mtDNAFinal-Annotate-1_MPE_editND5	15618	SNV	T	C	No	1		Homozygous	5471	5492	99.618	1	2718	2753	0.497	35.568	ND5				ND5:c.729T>C			ND5:c.729T>C	No	No
Q14	PattieMarieContig140mtDNAFinal-Annotate-1_MPE_editND5	15726	SNV	T	C	No	1		Homozygous	5520	5538	99.675	1	3378	2142	0.388	34.634	ND5				ND5:c.837T>C			ND5:c.837T>C	No	No
Q14	PattieMarieContig140mtDNAFinal-Annotate-1_MPE_editND5	15843	SNV	T	C	No	1		Homozygous	5167	5194	99.48	1	2583	2584	0.5	34.259	ND5				ND5:c.954T>C			ND5:c.954T>C	No	No
Q14	PattieMarieContig140mtDNAFinal-Annotate-1_MPE_editND5	15912	SNV	T	C	No	1		Homozygous	5857	5877	99.66	1	2821	3036	0.482	35.311	ND5				ND5:c.1023T>C			ND5:c.1023T>C	No	No
Q14	PattieMarieContig140mtDNAFinal-Annotate-1_MPE_editND5	15918	SNV	G	A	No	1		Homozygous	5763	5806	99.259	1	2787	2976	0.484	34.38	ND5				ND5:c.1029G>A			ND5:c.1029G>A	No	No
Q14	PattieMarieContig140mtDNAFinal-Annotate-1_MPE_editND5	15934	SNV	T	C	No	1		Homozygous	5919	5942	99.613	1	2884	3035	0.487	35.521	ND5				ND5:c.1045T>C			ND5:c.1045T>C	No	No
Q14	PattieMarieContig140mtDNAFinal-Annotate-1_MPE_editND5	16125	SNV	A	C	No	1		Homozygous	5268	5280	99.773	1	2877	2391	0.454	36.307	ND5				ND5:c.1236A>C			ND5:c.1236A>C	No	No
Q14	PattieMarieContig140mtDNAFinal-Annotate-1_MPE_editND5	16216	SNV	T	A	No	1		Homozygous	5836	5848	99.795	1	2815	3021	0.482	34.76	ND5				ND5:c.1327T>A	ND5:p.Tyr443Asn	ND5:p.Tyr443Asn	ND5:c.1327T>A	No	Yes
Q14	PattieMarieContig140mtDNAFinal-Annotate-1_MPE_editND5	16335	SNV	T	C	No	1		Homozygous	5788	5806	99.69	1	3003	2785	0.481	34.972	ND5				ND5:c.1446T>C			ND5:c.1446T>C	No	No
Q14	PattieMarieContig140mtDNAFinal-Annotate-1_MPE_editND5	16372	SNV	T	C	No	1		Homozygous	5830	5847	99.709	1	3196	2634	0.452	34.787	ND5				ND5:c.1483T>C			ND5:c.1483T>C	No	No
Q14	PattieMarieContig140mtDNAFinal-Annotate-1_MPE_editND5	16431	SNV	T	C	No	1		Homozygous	4650	4680	99.359	1	1979	2671	0.426	34.686	ND5				ND5:c.1542T>C			ND5:c.1542T>C	No	No
Q14	PattieMarieContig140mtDNAFinal-Annotate-1_MPE_editND5	16454	SNV	C	T	No	1		Homozygous	4419	4459	99.103	1	1383	3036	0.313	33.985	ND5				ND5:c.1565C>T	ND5:p.Ser522Leu	ND5:p.Ser522Leu	ND5:c.1565C>T	No	Yes
Q14	PattieMarieContig140mtDNAFinal-Annotate-1_MPE_editND5	16497	SNV	C	T	No	1		Homozygous	3506	3521	99.574	1	456	3050	0.13	33.718	ND5				ND5:c.1608C>T			ND5:c.1608C>T	No	No
Q14	PattieMarieContig140mtDNAFinal-Annotate-1_MPE_editND5	16542	SNV	T	C	No	1		Homozygous	3330	3347	99.492	1	193	3137	0.058	34.555	ND5				ND5:c.1653T>C			ND5:c.1653T>C	No	No
Q15	PattieMarieContig140mtDNAFinal-Annotate-1_MPE_editND5	189	SNV	T	C	No	1		Homozygous	3559	3572	99.636	1	3289	270	0.076	35.573	CYTB				CYTB:c.189T>C			CYTB:c.189T>C	No	No
Q15	PattieMarieContig140mtDNAFinal-Annotate-1_MPE_editND5	360	SNV	T	C	No	1		Homozygous	6598	6614	99.758	1	2923	3675	0.443	34.825	CYTB				CYTB:c.360T>C			CYTB:c.360T>C	No	No
Q15	PattieMarieContig140mtDNAFinal-Annotate-1_MPE_editND5	366	SNV	G	A	No	1		Homozygous	6728	6743	99.778	1	3028	3700	0.45	34.899	CYTB				CYTB:c.366G>A			CYTB:c.366G>A	No	No
Q15	PattieMarieContig140mtDNAFinal-Annotate-1_MPE_editND5	555	SNV	T	C	No	1		Homozygous	4972	4982	99.799	1	2431	2541	0.489	35.279	CYTB				CYTB:c.555T>C			CYTB:c.555T>C	No	No
Q15	PattieMarieContig140mtDNAFinal-Annotate-1_MPE_editND5	565	SNV	A	G	No	1		Homozygous	4658	4666	99.829	1	2173	2485	0.467	35.623	CYTB				CYTB:c.565A>G	CYTB:p.Ile189Val	CYTB:p.Ile189Val	CYTB:c.565A>G	Yes	Yes
Q15	PattieMarieContig140mtDNAFinal-Annotate-1_MPE_editND5	567	SNV	C	A	No	1		Homozygous	4658	4665	99.85	1	2173	2485	0.467	35.321	CYTB				CYTB:c.567C>A	CYTB:p.Ile189Met	CYTB:p.Ile189Met	CYTB:c.567C>A	Yes	Yes
Q15	PattieMarieContig140mtDNAFinal-Annotate-1_MPE_editND5	936	SNV	A	G	No	1		Homozygous	5255	5279	99.545	1	2904	2351	0.447	34.025	CYTB				CYTB:c.936A>G			CYTB:c.936A>G	No	No
Q15	PattieMarieContig140mtDNAFinal-Annotate-1_MPE_editND5	1053	SNV	T	C	No	1		Homozygous	7418	7444	99.651	1	3474	3944	0.468	35.584	CYTB				CYTB:c.1053T>C			CYTB:c.1053T>C	No	No
Q15	PattieMarieContig140mtDNAFinal-Annotate-1_MPE_editND5	1116	SNV	C	T	No	1		Homozygous	7136	7164	99.609	1	3761	3375	0.473	35.014	CYTB				CYTB:c.1116C>T			CYTB:c.1116C>T	No	No
Q15	PattieMarieContig140mtDNAFinal-Annotate-1_MPE_editND5	1270	SNV	G	A	No	1		Homozygous	5454	5467	99.762	1	2003	3451	0.367	35.669				Pro					No	-
Q15	PattieMarieContig140mtDNAFinal-Annotate-1_MPE_editND5	1362	SNV	C	T	No	1		Homozygous	4872	4945	98.524	1	1110	3762	0.228	30.63	ND6				ND6:c.453G>A			ND6:c.453G>A	No	No
Q15	PattieMarieContig140mtDNAFinal-Annotate-1_MPE_editND5	1764	SNV	C	T	No	1		Homozygous	4727	4752	99.474	1	3220	1507	0.319	34.835	ND6				ND6:c.51G>A			ND6:c.51G>A	No	No
Q15	PattieMarieContig140mtDNAFinal-Annotate-1_MPE_editND5	1803	SNV	G	A	No	1		Homozygous	5602	5609	99.875	1	3150	2452	0.438	35.777	ND6				ND6:c.12C>T			ND6:c.12C>T	No	No
Q15	PattieMarieContig140mtDNAFinal-Annotate-1_MPE_editND5	1861	SNV	C	T	No	1		Homozygous	6284	6306	99.651	1	2594	3690	0.413	32.289				Glu					No	-
Q15	PattieMarieContig140mtDNAFinal-Annotate-1_MPE_editND5	2069	SNV	T	C	No	1		Homozygous	6306	6323	99.731	1	3280	3026	0.48	36.534		DLOOP							No	-
Q15	PattieMarieContig140mtDNAFinal-Annotate-1_MPE_editND5	2111	SNV	A	G	No	1		Homozygous	6078	6101	99.623	1	2587	3491	0.426	35.743		DLOOP							No	-
Q15	PattieMarieContig140mtDNAFinal-Annotate-1_MPE_editND5	2174	SNV	T	C	No	1		Homozygous	6938	6954	99.77	1	2581	4357	0.372	35.613		DLOOP							No	-
Q15	PattieMarieContig140mtDNAFinal-Annotate-1_MPE_editND5	2190..2191	MNV	AG	GA	No	2		Homozygous	6807	6807	100	1	2500	4307	0.367	34.526		DLOOP							No	-
Q15	PattieMarieContig140mtDNAFinal-Annotate-1_MPE_editND5	2457	SNV	C	T	No	1		Homozygous	5510	5542	99.423	1	2775	2735	0.496	34.78		DLOOP							No	-
Q15	PattieMarieContig140mtDNAFinal-Annotate-1_MPE_editND5	2975	SNV	A	G	No	1		Homozygous	6442	6478	99.444	1	3157	3285	0.49	35.979		DLOOP							No	-
Q15	PattieMarieContig140mtDNAFinal-Annotate-1_MPE_editND5	3336	SNV	T	C	No	1		Homozygous	5520	5537	99.693	1	2634	2886	0.477	34.803			12S rRNA						No	-
Q15	PattieMarieContig140mtDNAFinal-Annotate-1_MPE_editND5	3661	SNV	C	T	No	1		Homozygous	5388	5403	99.722	1	3275	2113	0.392	33.537			12S rRNA						No	-
Q15	PattieMarieContig140mtDNAFinal-Annotate-1_MPE_editND5	3933^3934	Insertion	-	C	No	1		Homozygous	6186	6842	90.412	1	3030	3156	0.49	34.498			12S rRNA						No	-
Q15	PattieMarieContig140mtDNAFinal-Annotate-1_MPE_editND5	4006	SNV	T	C	No	1		Homozygous	6778	6790	99.823	1	3763	3015	0.445	34.689			12S rRNA						No	-
Q15	PattieMarieContig140mtDNAFinal-Annotate-1_MPE_editND5	4213	SNV	T	C	No	1		Homozygous	6431	6453	99.659	1	3006	3425	0.467	33.958			16S rRNA						No	-
Q15	PattieMarieContig140mtDNAFinal-Annotate-1_MPE_editND5	4242	SNV	C	T	No	1		Homozygous	6760	6793	99.514	1	3204	3556	0.474	32.499			16S rRNA						No	-
Q15	PattieMarieContig140mtDNAFinal-Annotate-1_MPE_editND5	4291	SNV	C	T	No	1		Homozygous	6787	6809	99.677	1	3252	3535	0.479	35.388			16S rRNA						No	-
Q15	PattieMarieContig140mtDNAFinal-Annotate-1_MPE_editND5	4317	SNV	T	C	No	1		Homozygous	6835	6858	99.665	1	3514	3321	0.486	35.892			16S rRNA						No	-
Q15	PattieMarieContig140mtDNAFinal-Annotate-1_MPE_editND5	4490	SNV	T	C	No	1		Homozygous	5891	5904	99.78	1	2648	3243	0.449	34.59			16S rRNA						No	-
Q15	PattieMarieContig140mtDNAFinal-Annotate-1_MPE_editND5	4601^4602	Insertion	-	AC	No	2		Homozygous	6659	6659	100	1	3166	3493	0.475	34.741			16S rRNA						No	-
Q15	PattieMarieContig140mtDNAFinal-Annotate-1_MPE_editND5	4689	SNV	T	C	No	1		Homozygous	5351	5680	94.208	1	3173	2178	0.407	34.158			16S rRNA						No	-
Q15	PattieMarieContig140mtDNAFinal-Annotate-1_MPE_editND5	4776	SNV	T	C	No	1		Homozygous	6453	6471	99.722	1	3202	3251	0.496	34.787			16S rRNA						No	-
Q15	PattieMarieContig140mtDNAFinal-Annotate-1_MPE_editND5	4806	SNV	T	C	No	1		Homozygous	6481	6500	99.708	1	3106	3375	0.479	35.783			16S rRNA						No	-
Q15	PattieMarieContig140mtDNAFinal-Annotate-1_MPE_editND5	4925	SNV	C	T	No	1		Homozygous	6704	6772	98.996	1	3582	3122	0.466	32.625			16S rRNA						No	-
Q15	PattieMarieContig140mtDNAFinal-Annotate-1_MPE_editND5	5860	SNV	T	C	No	1		Homozygous	6063	6072	99.852	1	3306	2757	0.455	34.85									No	-
Q15	PattieMarieContig140mtDNAFinal-Annotate-1_MPE_editND5	5975	SNV	A	G	No	1		Homozygous	6553	6571	99.726	1	3495	3058	0.467	33.947	ND1				ND1:c.114A>G			ND1:c.114A>G	No	No
Q15	PattieMarieContig140mtDNAFinal-Annotate-1_MPE_editND5	6230	SNV	C	T	No	1		Homozygous	6241	6255	99.776	1	3367	2874	0.461	35.364	ND1				ND1:c.369C>T			ND1:c.369C>T	No	No
Q15	PattieMarieContig140mtDNAFinal-Annotate-1_MPE_editND5	6338	SNV	A	T	No	1		Homozygous	6857	6876	99.724	1	3249	3608	0.474	34.875	ND1				ND1:c.477A>T			ND1:c.477A>T	No	No
Q15	PattieMarieContig140mtDNAFinal-Annotate-1_MPE_editND5	6551	SNV	C	T	No	1		Homozygous	6434	6452	99.721	1	3027	3407	0.47	36.059	ND1				ND1:c.690C>T			ND1:c.690C>T	No	No
Q15	PattieMarieContig140mtDNAFinal-Annotate-1_MPE_editND5	6572	SNV	T	C	No	1		Homozygous	6160	6182	99.644	1	2836	3324	0.46	35.014	ND1				ND1:c.711T>C			ND1:c.711T>C	No	No
Q15	PattieMarieContig140mtDNAFinal-Annotate-1_MPE_editND5	6611	SNV	C	T	No	1		Homozygous	6401	6413	99.813	1	3144	3257	0.491	32.267	ND1				ND1:c.750C>T			ND1:c.750C>T	No	No
Q15	PattieMarieContig140mtDNAFinal-Annotate-1_MPE_editND5	6812	SNV	C	T	No	1		Homozygous	6470	6498	99.569	1	3444	3026	0.468	34.474	ND1				ND1:c.951C>T			ND1:c.951C>T	No	No
Q15	PattieMarieContig140mtDNAFinal-Annotate-1_MPE_editND5	6955	SNV	T	C	No	1		Homozygous	6324	6352	99.559	1	2695	3629	0.426	35.543				Gln					No	-
Q15	PattieMarieContig140mtDNAFinal-Annotate-1_MPE_editND5	7211	SNV	A	G	No	1		Homozygous	5952	5968	99.732	1	3377	2575	0.433	34.41	ND2				ND2:c.162A>G			ND2:c.162A>G	No	No
Q15	PattieMarieContig140mtDNAFinal-Annotate-1_MPE_editND5	7439	SNV	G	A	No	1		Homozygous	6252	6278	99.586	1	3143	3109	0.497	33.639	ND2				ND2:c.390G>A			ND2:c.390G>A	No	No
Q15	PattieMarieContig140mtDNAFinal-Annotate-1_MPE_editND5	7532	SNV	A	G	No	1		Homozygous	6440	6462	99.66	1	3595	2845	0.442	35.141	ND2				ND2:c.483A>G			ND2:c.483A>G	No	No
Q15	PattieMarieContig140mtDNAFinal-Annotate-1_MPE_editND5	7767	SNV	T	C	No	1		Homozygous	7098	7117	99.733	1	3388	3710	0.477	36.149	ND2				ND2:c.718T>C			ND2:c.718T>C	No	No
Q15	PattieMarieContig140mtDNAFinal-Annotate-1_MPE_editND5	7823	SNV	C	T	No	1		Homozygous	6314	6332	99.716	1	3143	3171	0.498	34.678	ND2				ND2:c.774C>T			ND2:c.774C>T	No	No
Q15	PattieMarieContig140mtDNAFinal-Annotate-1_MPE_editND5	7859	SNV	C	T	No	1		Homozygous	5973	5986	99.783	1	2963	3010	0.496	31.803	ND2				ND2:c.810C>T			ND2:c.810C>T	No	No
Q15	PattieMarieContig140mtDNAFinal-Annotate-1_MPE_editND5	7989	SNV	C	T	No	1		Homozygous	7040	7057	99.759	1	3662	3378	0.48	34.626	ND2				ND2:c.940C>T			ND2:c.940C>T	No	No
Q15	PattieMarieContig140mtDNAFinal-Annotate-1_MPE_editND5	8066	SNV	T	C	No	1		Homozygous	5937	6070	97.809	1	3208	2729	0.46	34.987	ND2				ND2:c.1017T>C			ND2:c.1017T>C	No	No
Q15	PattieMarieContig140mtDNAFinal-Annotate-1_MPE_editND5	8318	SNV	G	A	No	1		Homozygous	6742	6756	99.793	1	3620	3122	0.463	35.966									No	-
Q15	PattieMarieContig140mtDNAFinal-Annotate-1_MPE_editND5	8436	SNV	C	T	No	1		Homozygous	5419	5433	99.742	1	2996	2423	0.447	35.554				Tyr					No	-
Q15	PattieMarieContig140mtDNAFinal-Annotate-1_MPE_editND5	8612	SNV	C	T	No	1		Homozygous	6314	6332	99.716	1	2855	3459	0.452	34.931	COX1				COX1:c.156C>T			COX1:c.156C>T	No	No
Q15	PattieMarieContig140mtDNAFinal-Annotate-1_MPE_editND5	8828	SNV	C	T	No	1		Homozygous	5952	6045	98.462	1	3066	2886	0.485	31.124	COX1				COX1:c.372C>T			COX1:c.372C>T	No	No
Q15	PattieMarieContig140mtDNAFinal-Annotate-1_MPE_editND5	9045	SNV	C	T	No	1		Homozygous	6200	6216	99.743	1	3033	3167	0.489	34.485	COX1				COX1:c.589C>T			COX1:c.589C>T	No	No
Q15	PattieMarieContig140mtDNAFinal-Annotate-1_MPE_editND5	9398	SNV	T	C	No	1		Homozygous	6237	6248	99.824	1	3123	3114	0.499	34.775	COX1				COX1:c.942T>C			COX1:c.942T>C	No	No
Q15	PattieMarieContig140mtDNAFinal-Annotate-1_MPE_editND5	9404	SNV	A	G	No	1		Homozygous	6112	6130	99.706	1	3075	3037	0.497	33.909	COX1				COX1:c.948A>G			COX1:c.948A>G	No	No
Q15	PattieMarieContig140mtDNAFinal-Annotate-1_MPE_editND5	9483	SNV	T	C	No	1		Homozygous	6457	6474	99.737	1	3375	3082	0.477	35.5	COX1				COX1:c.1027T>C			COX1:c.1027T>C	No	No
Q15	PattieMarieContig140mtDNAFinal-Annotate-1_MPE_editND5	9548	SNV	G	A	No	1		Homozygous	6731	6741	99.852	1	3512	3219	0.478	35.926	COX1				COX1:c.1092G>A			COX1:c.1092G>A	No	No
Q15	PattieMarieContig140mtDNAFinal-Annotate-1_MPE_editND5	9714	SNV	A	G	No	1		Homozygous	6238	6260	99.649	1	3006	3232	0.482	35.339	COX1				COX1:c.1258A>G	COX1:p.Thr420Ala	COX1:p.Thr420Ala	COX1:c.1258A>G	No	Yes
Q15	PattieMarieContig140mtDNAFinal-Annotate-1_MPE_editND5	9827	SNV	T	C	No	1		Homozygous	6498	6518	99.693	1	3759	2739	0.422	35.627	COX1				COX1:c.1371T>C			COX1:c.1371T>C	No	No
Q15	PattieMarieContig140mtDNAFinal-Annotate-1_MPE_editND5	9881	SNV	A	G	No	1		Homozygous	6643	6668	99.625	1	3903	2740	0.412	34.917	COX1				COX1:c.1425A>G			COX1:c.1425A>G	No	No
Q15	PattieMarieContig140mtDNAFinal-Annotate-1_MPE_editND5	9929	SNV	C	T	No	1		Homozygous	6626	6648	99.669	1	3804	2822	0.426	34.441	COX1				COX1:c.1473C>T			COX1:c.1473C>T	No	No
Q15	PattieMarieContig140mtDNAFinal-Annotate-1_MPE_editND5	10058	SNV	C	T	No	1		Homozygous	7220	7238	99.751	1	3173	4047	0.439	36.018				Ser					No	-
Q15	PattieMarieContig140mtDNAFinal-Annotate-1_MPE_editND5	10428	SNV	T	C	No	1		Homozygous	6941	6970	99.584	1	3625	3316	0.478	34.583	COX2				COX2:c.282T>C			COX2:c.282T>C	No	No
Q15	PattieMarieContig140mtDNAFinal-Annotate-1_MPE_editND5	10605	SNV	T	C	No	1		Homozygous	6115	6129	99.772	1	2855	3260	0.467	32.841	COX2				COX2:c.459T>C			COX2:c.459T>C	No	No
Q15	PattieMarieContig140mtDNAFinal-Annotate-1_MPE_editND5	10633	SNV	G	G	Yes	1		Heterozygous	4935	7007	70.43	1	2133	2802	0.432	34.333	COX2								No	No
Q15	PattieMarieContig140mtDNAFinal-Annotate-1_MPE_editND5	10633	SNV	G	A	No	1		Heterozygous	2051	7007	29.271	1	857	1194	0.418	32.67	COX2				COX2:c.487G>A	COX2:p.Ala163Thr	COX2:p.Ala163Thr	COX2:c.487G>A	No	Yes
Q15	PattieMarieContig140mtDNAFinal-Annotate-1_MPE_editND5	10818	SNV	T	C	No	1		Homozygous	6119	6134	99.755	1	3249	2870	0.469	35.939	COX2				COX2:c.672T>C			COX2:c.672T>C	No	No
Q15	PattieMarieContig140mtDNAFinal-Annotate-1_MPE_editND5	11018	SNV	C	T	No	1		Homozygous	6415	6437	99.658	1	3273	3142	0.49	33.455	ATP8				ATP8:c.117C>T			ATP8:c.117C>T	No	No
Q15	PattieMarieContig140mtDNAFinal-Annotate-1_MPE_editND5	11045	SNV	C	T	No	1		Homozygous	7085	7118	99.536	1	3617	3468	0.489	33.959	ATP8				ATP8:c.144C>T			ATP8:c.144C>T	No	No
Q15	PattieMarieContig140mtDNAFinal-Annotate-1_MPE_editND5	11144	SNV	T	C	No	1		Homozygous	4930	4943	99.737	1	3168	1762	0.357	34.391	ATP6				ATP6:c.88T>C			ATP6:c.88T>C	No	No
Q15	PattieMarieContig140mtDNAFinal-Annotate-1_MPE_editND5	11155	SNV	A	G	No	1		Homozygous	4623	4646	99.505	1	3000	1623	0.351	33.461	ATP6				ATP6:c.99A>G			ATP6:c.99A>G	No	No
Q15	PattieMarieContig140mtDNAFinal-Annotate-1_MPE_editND5	11365	SNV	A	G	No	1		Homozygous	6677	6696	99.716	1	3412	3265	0.489	35.025	ATP6				ATP6:c.309A>G			ATP6:c.309A>G	No	No
Q15	PattieMarieContig140mtDNAFinal-Annotate-1_MPE_editND5	11407	SNV	C	A	No	1		Homozygous	6050	6066	99.736	1	3220	2830	0.468	33.894	ATP6				ATP6:c.351C>A			ATP6:c.351C>A	No	No
Q15	PattieMarieContig140mtDNAFinal-Annotate-1_MPE_editND5	11425	SNV	T	C	No	1		Homozygous	5950	5970	99.665	1	3131	2819	0.474	34.778	ATP6				ATP6:c.369T>C			ATP6:c.369T>C	No	No
Q15	PattieMarieContig140mtDNAFinal-Annotate-1_MPE_editND5	11548	SNV	C	T	No	1		Homozygous	6629	6644	99.774	1	3661	2968	0.448	35.299	ATP6				ATP6:c.492C>T			ATP6:c.492C>T	No	No
Q15	PattieMarieContig140mtDNAFinal-Annotate-1_MPE_editND5	11551	SNV	T	C	No	1		Homozygous	6501	6515	99.785	1	3590	2911	0.448	35.092	ATP6				ATP6:c.495T>C			ATP6:c.495T>C	No	No
Q15	PattieMarieContig140mtDNAFinal-Annotate-1_MPE_editND5	11617	SNV	A	C	No	1		Homozygous	6113	6241	97.949	1	3056	3057	0.5	36.312	ATP6				ATP6:c.561A>C			ATP6:c.561A>C	No	No
Q15	PattieMarieContig140mtDNAFinal-Annotate-1_MPE_editND5	11639	SNV	G	A	No	1		Homozygous	6611	6670	99.115	1	3438	3173	0.48	33.205	ATP6				ATP6:c.583G>A	ATP6:p.Ala195Thr	ATP6:p.Ala195Thr	ATP6:c.583G>A	No	Yes
Q15	PattieMarieContig140mtDNAFinal-Annotate-1_MPE_editND5	11858	SNV	C	T	No	1		Homozygous	6446	6473	99.583	1	3186	3260	0.494	32.589	COX3				COX3:c.119C>T	COX3:p.Thr40Ile	COX3:p.Thr40Ile	COX3:c.119C>T	No	Yes
Q15	PattieMarieContig140mtDNAFinal-Annotate-1_MPE_editND5	11997	SNV	C	T	No	1		Homozygous	6538	6563	99.619	1	3571	2967	0.454	35.812	COX3				COX3:c.258C>T			COX3:c.258C>T	No	No
Q15	PattieMarieContig140mtDNAFinal-Annotate-1_MPE_editND5	12162	SNV	G	A	No	1		Homozygous	6477	6498	99.677	1	3387	3090	0.477	34.524	COX3				COX3:c.423G>A			COX3:c.423G>A	No	No
Q15	PattieMarieContig140mtDNAFinal-Annotate-1_MPE_editND5	12180	SNV	T	C	No	1		Homozygous	6316	6331	99.763	1	3378	2938	0.465	34.938	COX3				COX3:c.441T>C			COX3:c.441T>C	No	No
Q15	PattieMarieContig140mtDNAFinal-Annotate-1_MPE_editND5	12270	SNV	A	G	No	1		Homozygous	6903	6921	99.74	1	3490	3413	0.494	35.485	COX3				COX3:c.531A>G			COX3:c.531A>G	No	No
Q15	PattieMarieContig140mtDNAFinal-Annotate-1_MPE_editND5	12376	SNV	T	C	No	1		Homozygous	6066	6081	99.753	1	2980	3086	0.491	35.965	COX3				COX3:c.637T>C			COX3:c.637T>C	No	No
Q15	PattieMarieContig140mtDNAFinal-Annotate-1_MPE_editND5	12382	SNV	T	C	No	1		Homozygous	6232	6241	99.856	1	3031	3201	0.486	36.182	COX3				COX3:c.643T>C			COX3:c.643T>C	No	No
Q15	PattieMarieContig140mtDNAFinal-Annotate-1_MPE_editND5	12403	SNV	T	C	No	1		Homozygous	6464	6496	99.507	1	3185	3279	0.493	35.395	COX3				COX3:c.664T>C			COX3:c.664T>C	No	No
Q15	PattieMarieContig140mtDNAFinal-Annotate-1_MPE_editND5	12766^12767	Insertion	-	C	No	1		Homozygous	6530	6556	99.603	1	3470	3060	0.469	34.956	ND3				ND3:c.173_174insC	ND3:p.Leu58fs	ND3:p.Leu58fs	ND3:c.173_174insC	No	Yes
Q15	PattieMarieContig140mtDNAFinal-Annotate-1_MPE_editND5	13085	SNV	T	C	No	1		Homozygous	6673	6695	99.671	1	3177	3496	0.476	35.682	ND4L				ND4L:c.72T>C			ND4L:c.72T>C	No	No
Q15	PattieMarieContig140mtDNAFinal-Annotate-1_MPE_editND5	13363	SNV	C	A	No	1		Homozygous	6253	6608	94.628	1	3276	2977	0.476	35.594	ND4				ND4:c.60C>A			ND4:c.60C>A	No	No
Q15	PattieMarieContig140mtDNAFinal-Annotate-1_MPE_editND5	13558	SNV	G	A	No	1		Homozygous	5836	5859	99.607	1	3023	2813	0.482	34.644	ND4				ND4:c.255G>A			ND4:c.255G>A	No	No
Q15	PattieMarieContig140mtDNAFinal-Annotate-1_MPE_editND5	13750	SNV	T	C	No	1		Homozygous	6559	6577	99.726	1	2894	3665	0.441	35.571	ND4				ND4:c.447T>C			ND4:c.447T>C	No	No
Q15	PattieMarieContig140mtDNAFinal-Annotate-1_MPE_editND5	13810	SNV	T	C	No	1		Homozygous	6425	6451	99.597	1	3521	2904	0.452	35.455	ND4				ND4:c.507T>C			ND4:c.507T>C	No	No
Q15	PattieMarieContig140mtDNAFinal-Annotate-1_MPE_editND5	13855	SNV	A	G	No	1		Homozygous	6164	6205	99.339	1	3075	3089	0.499	32.783	ND4				ND4:c.552A>G			ND4:c.552A>G	No	No
Q15	PattieMarieContig140mtDNAFinal-Annotate-1_MPE_editND5	13888	SNV	T	C	No	1		Homozygous	5651	5665	99.753	1	2635	3016	0.466	34.168	ND4				ND4:c.585T>C			ND4:c.585T>C	No	No
Q15	PattieMarieContig140mtDNAFinal-Annotate-1_MPE_editND5	13936	SNV	C	T	No	1		Homozygous	5444	5538	98.303	1	2859	2585	0.475	31.382	ND4				ND4:c.633C>T			ND4:c.633C>T	No	No
Q15	PattieMarieContig140mtDNAFinal-Annotate-1_MPE_editND5	14005	SNV	G	A	No	1		Homozygous	6099	6138	99.365	1	2918	3181	0.478	33.89	ND4				ND4:c.702G>A			ND4:c.702G>A	No	No
Q15	PattieMarieContig140mtDNAFinal-Annotate-1_MPE_editND5	14020	SNV	G	A	No	1		Homozygous	6329	6355	99.591	1	2845	3484	0.45	35.136	ND4				ND4:c.717G>A			ND4:c.717G>A	No	No
Q15	PattieMarieContig140mtDNAFinal-Annotate-1_MPE_editND5	14083	SNV	T	A	No	1		Homozygous	6687	6699	99.821	1	3403	3284	0.491	35.783	ND4				ND4:c.780T>A			ND4:c.780T>A	No	No
Q15	PattieMarieContig140mtDNAFinal-Annotate-1_MPE_editND5	14104	SNV	A	G	No	1		Homozygous	6549	6577	99.574	1	3630	2919	0.446	35.972	ND4				ND4:c.801A>G			ND4:c.801A>G	No	No
Q15	PattieMarieContig140mtDNAFinal-Annotate-1_MPE_editND5	14173	SNV	C	T	No	1		Homozygous	6233	6245	99.808	1	3465	2768	0.444	35.684	ND4				ND4:c.870C>T			ND4:c.870C>T	No	No
Q15	PattieMarieContig140mtDNAFinal-Annotate-1_MPE_editND5	14455	SNV	C	T	No	1		Homozygous	6949	6978	99.584	1	3659	3290	0.473	34.249	ND4				ND4:c.1152C>T			ND4:c.1152C>T	No	No
Q15	PattieMarieContig140mtDNAFinal-Annotate-1_MPE_editND5	14697	SNV	T	C	No	1		Homozygous	7102	7125	99.677	1	3427	3675	0.483	35.37				His					No	-
Q15	PattieMarieContig140mtDNAFinal-Annotate-1_MPE_editND5	14973	SNV	C	G	No	1		Homozygous	3552	3569	99.524	1	1286	2266	0.362	35.673	ND5				ND5:c.84C>G	ND5:p.Asn28Lys	ND5:p.Asn28Lys	ND5:c.84C>G	No	Yes
Q15	PattieMarieContig140mtDNAFinal-Annotate-1_MPE_editND5	14976	SNV	C	T	No	1		Homozygous	3893	3906	99.667	1	1533	2360	0.394	35.551	ND5				ND5:c.87C>T			ND5:c.87C>T	No	No
Q15	PattieMarieContig140mtDNAFinal-Annotate-1_MPE_editND5	15103	SNV	T	C	No	1		Homozygous	5269	5285	99.697	1	2587	2682	0.491	36.476	ND5				ND5:c.214T>C	ND5:p.Ser72Pro	ND5:p.Ser72Pro	ND5:c.214T>C	No	Yes
Q15	PattieMarieContig140mtDNAFinal-Annotate-1_MPE_editND5	15461	SNV	C	T	No	1		Homozygous	4398	4410	99.728	1	2220	2178	0.495	35.771	ND5				ND5:c.572C>T	ND5:p.Thr191Ile	ND5:p.Thr191Ile	ND5:c.572C>T	No	Yes
Q15	PattieMarieContig140mtDNAFinal-Annotate-1_MPE_editND5	15483	SNV	T	C	No	1		Homozygous	3928	3935	99.822	1	2246	1682	0.428	35.138	ND5				ND5:c.594T>C			ND5:c.594T>C	No	No
Q15	PattieMarieContig140mtDNAFinal-Annotate-1_MPE_editND5	15531	SNV	T	C	No	1		Homozygous	5823	5844	99.641	1	2793	3030	0.48	34.621	ND5				ND5:c.642T>C			ND5:c.642T>C	No	No
Q15	PattieMarieContig140mtDNAFinal-Annotate-1_MPE_editND5	15537	SNV	C	T	No	1		Homozygous	5984	5998	99.767	1	2911	3073	0.486	33.977	ND5				ND5:c.648C>T			ND5:c.648C>T	No	No
Q15	PattieMarieContig140mtDNAFinal-Annotate-1_MPE_editND5	15618	SNV	T	C	No	1		Homozygous	6634	6647	99.804	1	3115	3519	0.47	35.625	ND5				ND5:c.729T>C			ND5:c.729T>C	No	No
Q15	PattieMarieContig140mtDNAFinal-Annotate-1_MPE_editND5	15843	SNV	T	C	No	1		Homozygous	5340	5347	99.869	1	2405	2935	0.45	34.401	ND5				ND5:c.954T>C			ND5:c.954T>C	No	No
Q15	PattieMarieContig140mtDNAFinal-Annotate-1_MPE_editND5	15912	SNV	T	C	No	1		Homozygous	6646	6657	99.835	1	3268	3378	0.492	35.337	ND5				ND5:c.1023T>C			ND5:c.1023T>C	No	No
Q15	PattieMarieContig140mtDNAFinal-Annotate-1_MPE_editND5	15918	SNV	G	A	No	1		Homozygous	6586	6613	99.592	1	3235	3351	0.491	34.542	ND5				ND5:c.1029G>A			ND5:c.1029G>A	No	No
Q15	PattieMarieContig140mtDNAFinal-Annotate-1_MPE_editND5	15934	SNV	T	C	No	1		Homozygous	6880	6890	99.855	1	3374	3506	0.49	35.469	ND5				ND5:c.1045T>C			ND5:c.1045T>C	No	No
Q15	PattieMarieContig140mtDNAFinal-Annotate-1_MPE_editND5	16125	SNV	A	C	No	1		Homozygous	5640	5648	99.858	1	3151	2489	0.441	36.142	ND5				ND5:c.1236A>C			ND5:c.1236A>C	No	No
Q15	PattieMarieContig140mtDNAFinal-Annotate-1_MPE_editND5	16216	SNV	T	A	No	1		Homozygous	6565	6573	99.878	1	3060	3505	0.466	34.926	ND5				ND5:c.1327T>A	ND5:p.Tyr443Asn	ND5:p.Tyr443Asn	ND5:c.1327T>A	No	Yes
Q15	PattieMarieContig140mtDNAFinal-Annotate-1_MPE_editND5	16335	SNV	T	C	No	1		Homozygous	6833	6851	99.737	1	3661	3172	0.464	34.631	ND5				ND5:c.1446T>C			ND5:c.1446T>C	No	No
Q15	PattieMarieContig140mtDNAFinal-Annotate-1_MPE_editND5	16372	SNV	T	C	No	1		Homozygous	6273	6285	99.809	1	3349	2924	0.466	34.759	ND5				ND5:c.1483T>C			ND5:c.1483T>C	No	No
Q15	PattieMarieContig140mtDNAFinal-Annotate-1_MPE_editND5	16454	SNV	C	T	No	1		Homozygous	3959	4003	98.901	1	819	3140	0.207	33.983	ND5				ND5:c.1565C>T	ND5:p.Ser522Leu	ND5:p.Ser522Leu	ND5:c.1565C>T	No	Yes
Q15	PattieMarieContig140mtDNAFinal-Annotate-1_MPE_editND5	16497	SNV	C	T	No	1		Homozygous	3689	3700	99.703	1	244	3445	0.066	33.735	ND5				ND5:c.1608C>T			ND5:c.1608C>T	No	No
Q16	PattieMarieContig140mtDNAFinal-Annotate-1_MPE_editND5	565	SNV	A	G	No	1		Homozygous	2601	2601	100	1	1183	1418	0.455	35.018	CYTB				CYTB:c.565A>G	CYTB:p.Ile189Val	CYTB:p.Ile189Val	CYTB:c.565A>G	No	Yes
Q16	PattieMarieContig140mtDNAFinal-Annotate-1_MPE_editND5	1725	SNV	C	T	No	1		Homozygous	2349	2357	99.661	1	1664	685	0.292	33.479	ND6				ND6:c.90G>A			ND6:c.90G>A	No	No
Q16	PattieMarieContig140mtDNAFinal-Annotate-1_MPE_editND5	2112	SNV	T	C	No	1		Homozygous	3173	3182	99.717	1	1352	1821	0.426	35.818		DLOOP							No	-
Q16	PattieMarieContig140mtDNAFinal-Annotate-1_MPE_editND5	2190..2191	MNV	AG	GA	No	2		Homozygous	3694	3694	100	1	1439	2255	0.39	35.02		DLOOP							No	-
Q16	PattieMarieContig140mtDNAFinal-Annotate-1_MPE_editND5	2481	SNV	C	T	No	1		Homozygous	2965	3130	94.728	1	1516	1449	0.489	35.09		DLOOP							No	-
Q16	PattieMarieContig140mtDNAFinal-Annotate-1_MPE_editND5	5860	SNV	T	C	No	1		Homozygous	3009	3017	99.735	1	1674	1335	0.444	35.013									No	-
Q16	PattieMarieContig140mtDNAFinal-Annotate-1_MPE_editND5	5975	SNV	A	G	No	1		Homozygous	3267	3274	99.786	1	1784	1483	0.454	34.105	ND1				ND1:c.114A>G			ND1:c.114A>G	No	No
Q16	PattieMarieContig140mtDNAFinal-Annotate-1_MPE_editND5	6611	SNV	C	T	No	1		Homozygous	3198	3206	99.75	1	1518	1680	0.475	32.196	ND1				ND1:c.750C>T			ND1:c.750C>T	No	No
Q16	PattieMarieContig140mtDNAFinal-Annotate-1_MPE_editND5	6818	SNV	C	A	No	1		Homozygous	3160	3170	99.685	1	1673	1487	0.471	35.3	ND1				ND1:c.957C>A			ND1:c.957C>A	No	No
Q16	PattieMarieContig140mtDNAFinal-Annotate-1_MPE_editND5	7371	SNV	T	C	No	1		Homozygous	3554	3561	99.803	1	1786	1768	0.497	34.929	ND2				ND2:c.322T>C			ND2:c.322T>C	No	No
Q16	PattieMarieContig140mtDNAFinal-Annotate-1_MPE_editND5	9041	SNV	C	A	No	1		Homozygous	3354	3427	97.87	1	1610	1744	0.48	30.969	COX1				COX1:c.585C>A			COX1:c.585C>A	No	No
Q16	PattieMarieContig140mtDNAFinal-Annotate-1_MPE_editND5	9398	SNV	T	C	No	1		Homozygous	3191	3200	99.719	1	1626	1565	0.49	35.094	COX1				COX1:c.942T>C			COX1:c.942T>C	No	No
Q16	PattieMarieContig140mtDNAFinal-Annotate-1_MPE_editND5	10964	SNV	C	T	No	1		Homozygous	3252	3262	99.693	1	1391	1861	0.428	34.526	ATP8				ATP8:c.63C>T			ATP8:c.63C>T	No	No
Q16	PattieMarieContig140mtDNAFinal-Annotate-1_MPE_editND5	10982	SNV	G	A	No	1		Homozygous	3218	3237	99.413	1	1446	1772	0.449	33.464	ATP8				ATP8:c.81G>A			ATP8:c.81G>A	No	No
Q16	PattieMarieContig140mtDNAFinal-Annotate-1_MPE_editND5	11018	SNV	C	T	No	1		Homozygous	3147	3156	99.715	1	1522	1625	0.484	33.141	ATP8				ATP8:c.117C>T			ATP8:c.117C>T	No	No
Q16	PattieMarieContig140mtDNAFinal-Annotate-1_MPE_editND5	11365	SNV	A	G	No	1		Homozygous	3559	3567	99.776	1	1809	1750	0.492	34.953	ATP6				ATP6:c.309A>G			ATP6:c.309A>G	No	No
Q16	PattieMarieContig140mtDNAFinal-Annotate-1_MPE_editND5	12766^12767	Insertion	-	C	No	1		Homozygous	3229	3244	99.538	1	1694	1535	0.475	34.989	ND3				ND3:c.173_174insC	ND3:p.Leu58fs	ND3:p.Leu58fs	ND3:c.173_174insC	No	Yes
Q16	PattieMarieContig140mtDNAFinal-Annotate-1_MPE_editND5	13363	SNV	C	A	No	1		Homozygous	3295	3491	94.386	1	1762	1533	0.465	35.452	ND4				ND4:c.60C>A			ND4:c.60C>A	No	No
Q16	PattieMarieContig140mtDNAFinal-Annotate-1_MPE_editND5	14407	SNV	T	C	No	1		Homozygous	3814	3827	99.66	1	2016	1798	0.471	35.159	ND4				ND4:c.1104T>C			ND4:c.1104T>C	No	No
Q16	PattieMarieContig140mtDNAFinal-Annotate-1_MPE_editND5	16216	SNV	T	A	No	1		Homozygous	3378	3382	99.882	1	1666	1712	0.493	34.748	ND5				ND5:c.1327T>A	ND5:p.Tyr443Asn	ND5:p.Tyr443Asn	ND5:c.1327T>A	No	Yes
Q16	PattieMarieContig140mtDNAFinal-Annotate-1_MPE_editND5	16372	SNV	T	C	No	1		Homozygous	3373	3379	99.822	1	1741	1632	0.484	34.888	ND5				ND5:c.1483T>C			ND5:c.1483T>C	No	No
Q2	PattieMarieContig140mtDNAFinal-Annotate-1_MPE_editND5	565	SNV	A	G	No	1		Homozygous	2085	2086	99.952	1	991	1094	0.475	36.078	CYTB				CYTB:c.565A>G	CYTB:p.Ile189Val	CYTB:p.Ile189Val	CYTB:c.565A>G	No	Yes
Q2	PattieMarieContig140mtDNAFinal-Annotate-1_MPE_editND5	2046	SNV	C	T	No	1		Homozygous	2541	2558	99.335	1	1440	1101	0.433	37.622		DLOOP							No	-
Q2	PattieMarieContig140mtDNAFinal-Annotate-1_MPE_editND5	2191	SNV	G	A	No	1		Homozygous	3036	3048	99.606	1	1096	1940	0.361	35.932		DLOOP							No	-
Q2	PattieMarieContig140mtDNAFinal-Annotate-1_MPE_editND5	2418	SNV	T	C	No	1		Homozygous	2459	2473	99.434	1	1371	1088	0.442	33.253		DLOOP							No	-
Q2	PattieMarieContig140mtDNAFinal-Annotate-1_MPE_editND5	4146	SNV	T	T	Yes	1		Heterozygous	1957	2738	71.476	1	864	1093	0.441	35.773				Val					No	-
Q2	PattieMarieContig140mtDNAFinal-Annotate-1_MPE_editND5	4146	SNV	T	C	No	1		Heterozygous	780	2738	28.488	1	335	445	0.429	36.224				Val					No	-
Q2	PattieMarieContig140mtDNAFinal-Annotate-1_MPE_editND5	4636	SNV	A	G	No	1		Homozygous	2154	2165	99.492	1	1039	1115	0.482	36.381			16S rRNA						No	-
Q2	PattieMarieContig140mtDNAFinal-Annotate-1_MPE_editND5	5860	SNV	T	C	No	1		Homozygous	2378	2381	99.874	1	1275	1104	0.464	35.607									No	-
Q2	PattieMarieContig140mtDNAFinal-Annotate-1_MPE_editND5	6611	SNV	C	T	No	1		Homozygous	2582	2583	99.961	1	1269	1313	0.491	33.431	ND1				ND1:c.750C>T			ND1:c.750C>T	No	No
Q2	PattieMarieContig140mtDNAFinal-Annotate-1_MPE_editND5	9800	SNV	C	T	No	1		Homozygous	2570	2578	99.69	1	1354	1216	0.473	34.772	COX1				COX1:c.1344C>T			COX1:c.1344C>T	No	No
Q2	PattieMarieContig140mtDNAFinal-Annotate-1_MPE_editND5	11365	SNV	A	G	No	1		Homozygous	2792	2795	99.893	1	1472	1321	0.473	35.971	ATP6				ATP6:c.309A>G			ATP6:c.309A>G	No	No
Q2	PattieMarieContig140mtDNAFinal-Annotate-1_MPE_editND5	12666	SNV	C	T	No	1		Homozygous	2805	2814	99.68	1	1465	1340	0.478	36.168	ND3				ND3:c.73C>T			ND3:c.73C>T	No	No
Q2	PattieMarieContig140mtDNAFinal-Annotate-1_MPE_editND5	12766^12767	Insertion	-	C	No	1		Homozygous	2685	2690	99.814	1	1417	1268	0.472	35.97	ND3				ND3:c.173_174insC	ND3:p.Leu58fs	ND3:p.Leu58fs	ND3:c.173_174insC	No	Yes
Q2	PattieMarieContig140mtDNAFinal-Annotate-1_MPE_editND5	13363	SNV	C	A	No	1		Homozygous	2588	2705	95.675	1	1376	1212	0.468	36.241	ND4				ND4:c.60C>A			ND4:c.60C>A	No	No
Q2	PattieMarieContig140mtDNAFinal-Annotate-1_MPE_editND5	13888	SNV	T	C	No	1		Homozygous	2249	2262	99.425	1	1034	1215	0.46	34.939	ND4				ND4:c.585T>C			ND4:c.585T>C	No	No
Q2	PattieMarieContig140mtDNAFinal-Annotate-1_MPE_editND5	16216	SNV	T	A	No	1		Homozygous	2609	2611	99.923	1	1170	1439	0.448	35.548	ND5				ND5:c.1327T>A	ND5:p.Tyr443Asn	ND5:p.Tyr443Asn	ND5:c.1327T>A	No	Yes
Q2	PattieMarieContig140mtDNAFinal-Annotate-1_MPE_editND5	16372	SNV	T	C	No	1		Homozygous	2592	2595	99.884	1	1451	1142	0.44	35.594	ND5				ND5:c.1483T>C			ND5:c.1483T>C	No	No
Q3	PattieMarieContig140mtDNAFinal-Annotate-1_MPE_editND5	501	SNV	G	A	No	1		Homozygous	1923	1941	99.073	1	966	957	0.498	34.582	CYTB				CYTB:c.501G>A			CYTB:c.501G>A	No	No
Q3	PattieMarieContig140mtDNAFinal-Annotate-1_MPE_editND5	565	SNV	A	G	No	1		Homozygous	1788	1791	99.832	1	785	1003	0.439	35.132	CYTB				CYTB:c.565A>G	CYTB:p.Ile189Val	CYTB:p.Ile189Val	CYTB:c.565A>G	No	Yes
Q3	PattieMarieContig140mtDNAFinal-Annotate-1_MPE_editND5	1725	SNV	C	T	No	1		Homozygous	1594	1598	99.75	1	1181	413	0.259	33.808	ND6				ND6:c.90G>A			ND6:c.90G>A	No	No
Q3	PattieMarieContig140mtDNAFinal-Annotate-1_MPE_editND5	2191	SNV	G	A	No	1		Homozygous	2768	2775	99.748	1	1115	1653	0.403	35.274		DLOOP							No	-
Q3	PattieMarieContig140mtDNAFinal-Annotate-1_MPE_editND5	2481	SNV	C	T	No	1		Homozygous	1958	2070	94.589	1	1003	955	0.488	35.32		DLOOP							No	-
Q3	PattieMarieContig140mtDNAFinal-Annotate-1_MPE_editND5	4945	SNV	A	T	No	1		Homozygous	2225	2244	99.153	1	1259	966	0.434	34.98			16S rRNA						No	-
Q3	PattieMarieContig140mtDNAFinal-Annotate-1_MPE_editND5	5860	SNV	T	C	No	1		Homozygous	2035	2039	99.804	1	1177	858	0.422	35.056									No	-
Q3	PattieMarieContig140mtDNAFinal-Annotate-1_MPE_editND5	5975	SNV	A	G	No	1		Homozygous	2278	2280	99.912	1	1201	1077	0.473	33.81	ND1				ND1:c.114A>G			ND1:c.114A>G	No	No
Q3	PattieMarieContig140mtDNAFinal-Annotate-1_MPE_editND5	6611	SNV	C	T	No	1		Homozygous	1974	1978	99.798	1	998	976	0.494	32.644	ND1				ND1:c.750C>T			ND1:c.750C>T	No	No
Q3	PattieMarieContig140mtDNAFinal-Annotate-1_MPE_editND5	6818	SNV	C	A	No	1		Homozygous	2069	2079	99.519	1	1108	961	0.464	35.564	ND1				ND1:c.957C>A			ND1:c.957C>A	No	No
Q3	PattieMarieContig140mtDNAFinal-Annotate-1_MPE_editND5	7371	SNV	T	C	No	1		Homozygous	2438	2443	99.795	1	1319	1119	0.459	35.033	ND2				ND2:c.322T>C			ND2:c.322T>C	No	No
Q3	PattieMarieContig140mtDNAFinal-Annotate-1_MPE_editND5	7779	SNV	T	C	No	1		Homozygous	2439	2460	99.146	1	1233	1206	0.494	36.41	ND2				ND2:c.730T>C			ND2:c.730T>C	No	No
Q3	PattieMarieContig140mtDNAFinal-Annotate-1_MPE_editND5	9041	SNV	C	A	No	1		Homozygous	2204	2245	98.174	1	1058	1146	0.48	31.293	COX1				COX1:c.585C>A			COX1:c.585C>A	No	No
Q3	PattieMarieContig140mtDNAFinal-Annotate-1_MPE_editND5	9398	SNV	T	C	No	1		Homozygous	2071	2072	99.952	1	1071	1000	0.483	35.167	COX1				COX1:c.942T>C			COX1:c.942T>C	No	No
Q3	PattieMarieContig140mtDNAFinal-Annotate-1_MPE_editND5	10964	SNV	C	T	No	1		Homozygous	2045	2053	99.61	1	921	1124	0.45	34.603	ATP8				ATP8:c.63C>T			ATP8:c.63C>T	No	No
Q3	PattieMarieContig140mtDNAFinal-Annotate-1_MPE_editND5	10982	SNV	G	A	No	1		Homozygous	2014	2025	99.457	1	983	1031	0.488	33.832	ATP8				ATP8:c.81G>A			ATP8:c.81G>A	No	No
Q3	PattieMarieContig140mtDNAFinal-Annotate-1_MPE_editND5	11018	SNV	C	T	No	1		Homozygous	2030	2038	99.607	1	1042	988	0.487	33.189	ATP8				ATP8:c.117C>T			ATP8:c.117C>T	No	No
Q3	PattieMarieContig140mtDNAFinal-Annotate-1_MPE_editND5	11365	SNV	A	G	No	1		Homozygous	2444	2449	99.796	1	1294	1150	0.471	35.211	ATP6				ATP6:c.309A>G			ATP6:c.309A>G	No	No
Q3	PattieMarieContig140mtDNAFinal-Annotate-1_MPE_editND5	12766^12767	Insertion	-	C	No	1		Homozygous	2098	2106	99.62	1	1048	1050	0.5	35.249	ND3				ND3:c.173_174insC	ND3:p.Leu58fs	ND3:p.Leu58fs	ND3:c.173_174insC	No	Yes
Q3	PattieMarieContig140mtDNAFinal-Annotate-1_MPE_editND5	13363	SNV	C	A	No	1		Homozygous	2173	2272	95.643	1	1211	962	0.443	35.439	ND4				ND4:c.60C>A			ND4:c.60C>A	No	No
Q3	PattieMarieContig140mtDNAFinal-Annotate-1_MPE_editND5	13813	SNV	G	A	No	1		Homozygous	1991	1999	99.6	1	1051	940	0.472	35.007	ND4				ND4:c.510G>A			ND4:c.510G>A	No	No
Q3	PattieMarieContig140mtDNAFinal-Annotate-1_MPE_editND5	14407	SNV	T	C	No	1		Homozygous	2430	2435	99.795	1	1198	1232	0.493	35.339	ND4				ND4:c.1104T>C			ND4:c.1104T>C	No	No
Q3	PattieMarieContig140mtDNAFinal-Annotate-1_MPE_editND5	14817	SNV	T	C	No	1		Homozygous	1825	1833	99.564	1	822	1003	0.45	34.117				Ser-2					No	-
Q3	PattieMarieContig140mtDNAFinal-Annotate-1_MPE_editND5	16216	SNV	T	A	No	1		Homozygous	2254	2258	99.823	1	1001	1253	0.444	34.634	ND5				ND5:c.1327T>A	ND5:p.Tyr443Asn	ND5:p.Tyr443Asn	ND5:c.1327T>A	No	Yes
Q3	PattieMarieContig140mtDNAFinal-Annotate-1_MPE_editND5	16372	SNV	T	C	No	1		Homozygous	2338	2340	99.915	1	1338	1000	0.428	34.818	ND5				ND5:c.1483T>C			ND5:c.1483T>C	No	No
Q4	PattieMarieContig140mtDNAFinal-Annotate-1_MPE_editND5	459	SNV	T	C	No	1		Homozygous	2915	2930	99.488	1	1447	1468	0.496	35.85	CYTB				CYTB:c.459T>C			CYTB:c.459T>C	No	No
Q4	PattieMarieContig140mtDNAFinal-Annotate-1_MPE_editND5	565	SNV	A	G	No	1		Homozygous	2571	2573	99.922	1	1148	1423	0.447	35.682	CYTB				CYTB:c.565A>G	CYTB:p.Ile189Val	CYTB:p.Ile189Val	CYTB:c.565A>G	No	Yes
Q4	PattieMarieContig140mtDNAFinal-Annotate-1_MPE_editND5	2191	SNV	G	A	No	1		Homozygous	3583	3591	99.777	1	1401	2182	0.391	35.892		DLOOP							No	-
Q4	PattieMarieContig140mtDNAFinal-Annotate-1_MPE_editND5	2481	SNV	C	T	No	1		Homozygous	2676	2824	94.759	1	1323	1353	0.494	36.015		DLOOP							No	-
Q4	PattieMarieContig140mtDNAFinal-Annotate-1_MPE_editND5	2529	SNV	C	T	No	1		Homozygous	3031	3045	99.54	1	1580	1451	0.479	34.179		DLOOP							No	-
Q4	PattieMarieContig140mtDNAFinal-Annotate-1_MPE_editND5	2802	SNV	A	T	No	1		Homozygous	2800	2980	93.96	1	1496	1304	0.466	36.499		DLOOP							No	-
Q4	PattieMarieContig140mtDNAFinal-Annotate-1_MPE_editND5	5860	SNV	T	C	No	1		Homozygous	2738	2740	99.927	1	1510	1228	0.449	35.603									No	-
Q4	PattieMarieContig140mtDNAFinal-Annotate-1_MPE_editND5	5975	SNV	A	G	No	1		Homozygous	3113	3124	99.648	1	1639	1474	0.473	34.685	ND1				ND1:c.114A>G			ND1:c.114A>G	No	No
Q4	PattieMarieContig140mtDNAFinal-Annotate-1_MPE_editND5	6611	SNV	C	T	No	1		Homozygous	2968	2979	99.631	1	1507	1461	0.492	33.062	ND1				ND1:c.750C>T			ND1:c.750C>T	No	No
Q4	PattieMarieContig140mtDNAFinal-Annotate-1_MPE_editND5	6767	SNV	C	T	No	1		Homozygous	3103	3121	99.423	1	1694	1409	0.454	34.867	ND1				ND1:c.906C>T			ND1:c.906C>T	No	No
Q4	PattieMarieContig140mtDNAFinal-Annotate-1_MPE_editND5	7371	SNV	T	C	No	1		Homozygous	3021	3025	99.868	1	1593	1428	0.473	35.986	ND2				ND2:c.322T>C			ND2:c.322T>C	No	No
Q4	PattieMarieContig140mtDNAFinal-Annotate-1_MPE_editND5	9041	SNV	C	A	No	1		Homozygous	3028	3059	98.987	1	1422	1606	0.47	31.868	COX1				COX1:c.585C>A			COX1:c.585C>A	No	No
Q4	PattieMarieContig140mtDNAFinal-Annotate-1_MPE_editND5	9398	SNV	T	C	No	1		Homozygous	2813	2819	99.787	1	1414	1399	0.497	35.924	COX1				COX1:c.942T>C			COX1:c.942T>C	No	No
Q4	PattieMarieContig140mtDNAFinal-Annotate-1_MPE_editND5	9566	SNV	C	T	No	1		Homozygous	3044	3053	99.705	1	1567	1477	0.485	35.755	COX1				COX1:c.1110C>T			COX1:c.1110C>T	No	No
Q4	PattieMarieContig140mtDNAFinal-Annotate-1_MPE_editND5	11018	SNV	C	T	No	1		Homozygous	2922	2929	99.761	1	1504	1418	0.485	33.843	ATP8				ATP8:c.117C>T			ATP8:c.117C>T	No	No
Q4	PattieMarieContig140mtDNAFinal-Annotate-1_MPE_editND5	11365	SNV	A	G	No	1		Homozygous	3165	3172	99.779	1	1695	1470	0.464	35.719	ATP6				ATP6:c.309A>G			ATP6:c.309A>G	No	No
Q4	PattieMarieContig140mtDNAFinal-Annotate-1_MPE_editND5	11566	SNV	A	G	No	1		Homozygous	3221	3236	99.536	1	1621	1600	0.497	36.049	ATP6				ATP6:c.510A>G			ATP6:c.510A>G	No	No
Q4	PattieMarieContig140mtDNAFinal-Annotate-1_MPE_editND5	12766^12767	Insertion	-	C	No	1		Homozygous	2820	2826	99.788	1	1479	1341	0.476	36.166	ND3				ND3:c.173_174insC	ND3:p.Leu58fs	ND3:p.Leu58fs	ND3:c.173_174insC	No	Yes
Q4	PattieMarieContig140mtDNAFinal-Annotate-1_MPE_editND5	13329	SNV	C	T	No	1		Homozygous	2707	2725	99.339	1	1381	1326	0.49	33.15	ND4				ND4:c.26C>T	ND4:p.Ala9Val	ND4:p.Ala9Val	ND4:c.26C>T	No	Yes
Q4	PattieMarieContig140mtDNAFinal-Annotate-1_MPE_editND5	13363	SNV	C	A	No	1		Homozygous	2910	3053	95.316	1	1511	1399	0.481	36.3	ND4				ND4:c.60C>A			ND4:c.60C>A	No	No
Q4	PattieMarieContig140mtDNAFinal-Annotate-1_MPE_editND5	14017	SNV	A	G	No	1		Homozygous	2652	2863	92.63	1	1284	1368	0.484	36.696	ND4				ND4:c.714A>G			ND4:c.714A>G	No	No
Q4	PattieMarieContig140mtDNAFinal-Annotate-1_MPE_editND5	14407	SNV	T	C	No	1		Homozygous	3373	3378	99.852	1	1735	1638	0.486	35.996	ND4				ND4:c.1104T>C			ND4:c.1104T>C	No	No
Q4	PattieMarieContig140mtDNAFinal-Annotate-1_MPE_editND5	16104	SNV	T	C	No	1		Homozygous	2771	2787	99.426	1	1596	1175	0.424	35.081	ND5				ND5:c.1215T>C			ND5:c.1215T>C	No	No
Q4	PattieMarieContig140mtDNAFinal-Annotate-1_MPE_editND5	16216	SNV	T	A	No	1		Homozygous	3112	3113	99.968	1	1424	1688	0.458	35.6	ND5				ND5:c.1327T>A	ND5:p.Tyr443Asn	ND5:p.Tyr443Asn	ND5:c.1327T>A	No	Yes
Q4	PattieMarieContig140mtDNAFinal-Annotate-1_MPE_editND5	16372	SNV	T	C	No	1		Homozygous	3186	3192	99.812	1	1756	1430	0.449	35.634	ND5				ND5:c.1483T>C			ND5:c.1483T>C	No	No
Q5	PattieMarieContig140mtDNAFinal-Annotate-1_MPE_editND5	565	SNV	A	G	No	1		Homozygous	3006	3013	99.768	1	1475	1531	0.491	35.103	CYTB				CYTB:c.565A>G	CYTB:p.Ile189Val	CYTB:p.Ile189Val	CYTB:c.565A>G	No	Yes
Q5	PattieMarieContig140mtDNAFinal-Annotate-1_MPE_editND5	2191	SNV	G	A	No	1		Homozygous	4289	4300	99.744	1	1525	2764	0.356	35.41		DLOOP							No	-
Q5	PattieMarieContig140mtDNAFinal-Annotate-1_MPE_editND5	3953	SNV	C	T	No	1		Homozygous	3791	3823	99.163	1	1806	1985	0.476	34.799			12S rRNA						No	-
Q5	PattieMarieContig140mtDNAFinal-Annotate-1_MPE_editND5	5860	SNV	T	C	No	1		Homozygous	3334	3343	99.731	1	1931	1403	0.421	34.949									No	-
Q5	PattieMarieContig140mtDNAFinal-Annotate-1_MPE_editND5	5975	SNV	A	G	No	1		Homozygous	3862	3870	99.793	1	2235	1627	0.421	34.212	ND1				ND1:c.114A>G			ND1:c.114A>G	No	No
Q5	PattieMarieContig140mtDNAFinal-Annotate-1_MPE_editND5	6611	SNV	C	T	No	1		Homozygous	3930	3941	99.721	1	1783	2147	0.454	32.074	ND1				ND1:c.750C>T			ND1:c.750C>T	No	No
Q5	PattieMarieContig140mtDNAFinal-Annotate-1_MPE_editND5	6767	SNV	C	T	No	1		Homozygous	3617	3638	99.423	1	2000	1617	0.447	34.139	ND1				ND1:c.906C>T			ND1:c.906C>T	No	No
Q5	PattieMarieContig140mtDNAFinal-Annotate-1_MPE_editND5	7371	SNV	T	C	No	1		Homozygous	3706	3713	99.811	1	1867	1839	0.496	34.852	ND2				ND2:c.322T>C			ND2:c.322T>C	No	No
Q5	PattieMarieContig140mtDNAFinal-Annotate-1_MPE_editND5	7881	SNV	G	A	No	1		Homozygous	3479	3553	97.917	1	1621	1858	0.466	30.417	ND2				ND2:c.832G>A	ND2:p.Ala278Thr	ND2:p.Ala278Thr	ND2:c.832G>A	No	Yes
Q5	PattieMarieContig140mtDNAFinal-Annotate-1_MPE_editND5	9041	SNV	C	A	No	1		Homozygous	3549	3620	98.039	1	1604	1945	0.452	30.961	COX1				COX1:c.585C>A			COX1:c.585C>A	No	No
Q5	PattieMarieContig140mtDNAFinal-Annotate-1_MPE_editND5	9398	SNV	T	C	No	1		Homozygous	3443	3448	99.855	1	1683	1760	0.489	34.97	COX1				COX1:c.942T>C			COX1:c.942T>C	No	No
Q5	PattieMarieContig140mtDNAFinal-Annotate-1_MPE_editND5	10997	SNV	A	C	No	1		Homozygous	2933	3027	96.895	1	1334	1599	0.455	33.721	ATP8				ATP8:c.96A>C			ATP8:c.96A>C	No	No
Q5	PattieMarieContig140mtDNAFinal-Annotate-1_MPE_editND5	11018	SNV	C	T	No	1		Homozygous	2958	2972	99.529	1	1412	1546	0.477	31.931	ATP8				ATP8:c.117C>T			ATP8:c.117C>T	No	No
Q5	PattieMarieContig140mtDNAFinal-Annotate-1_MPE_editND5	11365	SNV	A	G	No	1		Homozygous	3624	3632	99.78	1	1917	1707	0.471	35.393	ATP6				ATP6:c.309A>G			ATP6:c.309A>G	No	No
Q5	PattieMarieContig140mtDNAFinal-Annotate-1_MPE_editND5	12766^12767	Insertion	-	C	No	1		Homozygous	3502	3519	99.517	1	1802	1700	0.485	35.246	ND3				ND3:c.173_174insC	ND3:p.Leu58fs	ND3:p.Leu58fs	ND3:c.173_174insC	No	Yes
Q5	PattieMarieContig140mtDNAFinal-Annotate-1_MPE_editND5	13363	SNV	C	A	No	1		Homozygous	3527	3705	95.196	1	1783	1744	0.494	35.467	ND4				ND4:c.60C>A			ND4:c.60C>A	No	No
Q5	PattieMarieContig140mtDNAFinal-Annotate-1_MPE_editND5	14407	SNV	T	C	No	1		Homozygous	4081	4096	99.634	1	2161	1920	0.47	35.146	ND4				ND4:c.1104T>C			ND4:c.1104T>C	No	No
Q5	PattieMarieContig140mtDNAFinal-Annotate-1_MPE_editND5	15522	SNV	C	T	No	1		Homozygous	3140	3164	99.241	1	1459	1681	0.465	32.013	ND5				ND5:c.633C>T			ND5:c.633C>T	No	No
Q5	PattieMarieContig140mtDNAFinal-Annotate-1_MPE_editND5	16216	SNV	T	A	No	1		Homozygous	3757	3765	99.788	1	1700	2057	0.452	34.769	ND5				ND5:c.1327T>A	ND5:p.Tyr443Asn	ND5:p.Tyr443Asn	ND5:c.1327T>A	No	Yes
Q5	PattieMarieContig140mtDNAFinal-Annotate-1_MPE_editND5	16372	SNV	T	C	No	1		Homozygous	3814	3820	99.843	1	2276	1538	0.403	34.783	ND5				ND5:c.1483T>C			ND5:c.1483T>C	No	No
Q7	PattieMarieContig140mtDNAFinal-Annotate-1_MPE_editND5	268	SNV	A	G	No	1		Homozygous	1788	1805	99.058	1	933	855	0.478	36.383	CYTB				CYTB:c.268A>G	CYTB:p.Met90Val	CYTB:p.Met90Val	CYTB:c.268A>G	No	Yes
Q7	PattieMarieContig140mtDNAFinal-Annotate-1_MPE_editND5	565	SNV	A	G	No	1		Homozygous	1613	1616	99.814	1	779	834	0.483	35.89	CYTB				CYTB:c.565A>G	CYTB:p.Ile189Val	CYTB:p.Ile189Val	CYTB:c.565A>G	No	Yes
Q7	PattieMarieContig140mtDNAFinal-Annotate-1_MPE_editND5	1725	SNV	C	T	No	1		Homozygous	1537	1542	99.676	1	1008	529	0.344	33.979	ND6				ND6:c.90G>A			ND6:c.90G>A	No	No
Q7	PattieMarieContig140mtDNAFinal-Annotate-1_MPE_editND5	2189	SNV	T	C	No	1		Homozygous	2325	2341	99.317	1	802	1523	0.345	36.623		DLOOP							No	-
Q7	PattieMarieContig140mtDNAFinal-Annotate-1_MPE_editND5	2191	SNV	G	A	No	1		Homozygous	2339	2341	99.915	1	809	1530	0.346	36.265		DLOOP							No	-
Q7	PattieMarieContig140mtDNAFinal-Annotate-1_MPE_editND5	2481	SNV	C	T	No	1		Homozygous	1862	1943	95.831	1	945	917	0.492	35.757		DLOOP							No	-
Q7	PattieMarieContig140mtDNAFinal-Annotate-1_MPE_editND5	5860	SNV	T	C	No	1		Homozygous	1750	1751	99.943	1	979	771	0.441	35.647									No	-
Q7	PattieMarieContig140mtDNAFinal-Annotate-1_MPE_editND5	5975	SNV	A	G	No	1		Homozygous	2076	2076	100	1	1178	898	0.433	34.742	ND1				ND1:c.114A>G			ND1:c.114A>G	No	No
Q7	PattieMarieContig140mtDNAFinal-Annotate-1_MPE_editND5	6536	SNV	G	A	No	1		Homozygous	1895	1919	98.749	1	925	970	0.488	32.141	ND1				ND1:c.675G>A			ND1:c.675G>A	No	No
Q7	PattieMarieContig140mtDNAFinal-Annotate-1_MPE_editND5	6611	SNV	C	T	No	1		Homozygous	2047	2048	99.951	1	973	1074	0.475	33.464	ND1				ND1:c.750C>T			ND1:c.750C>T	No	No
Q7	PattieMarieContig140mtDNAFinal-Annotate-1_MPE_editND5	6818	SNV	C	A	No	1		Homozygous	2210	2218	99.639	1	1236	974	0.441	36.62	ND1				ND1:c.957C>A			ND1:c.957C>A	No	No
Q7	PattieMarieContig140mtDNAFinal-Annotate-1_MPE_editND5	7371	SNV	T	C	No	1		Homozygous	1995	1997	99.9	1	1030	965	0.484	35.87	ND2				ND2:c.322T>C			ND2:c.322T>C	No	No
Q7	PattieMarieContig140mtDNAFinal-Annotate-1_MPE_editND5	9041	SNV	C	A	No	1		Homozygous	2083	2108	98.814	1	1040	1043	0.499	32.348	COX1				COX1:c.585C>A			COX1:c.585C>A	No	No
Q7	PattieMarieContig140mtDNAFinal-Annotate-1_MPE_editND5	9398	SNV	T	C	No	1		Homozygous	1940	1944	99.794	1	954	986	0.492	35.949	COX1				COX1:c.942T>C			COX1:c.942T>C	No	No
Q7	PattieMarieContig140mtDNAFinal-Annotate-1_MPE_editND5	9527	SNV	C	T	No	1		Homozygous	1979	1991	99.397	1	1013	966	0.488	36.741	COX1				COX1:c.1071C>T			COX1:c.1071C>T	No	No
Q7	PattieMarieContig140mtDNAFinal-Annotate-1_MPE_editND5	10964	SNV	C	T	No	1		Homozygous	1932	1938	99.69	1	758	1174	0.392	35.245	ATP8				ATP8:c.63C>T			ATP8:c.63C>T	No	No
Q7	PattieMarieContig140mtDNAFinal-Annotate-1_MPE_editND5	11018	SNV	C	T	No	1		Homozygous	2033	2040	99.657	1	961	1072	0.473	33.917	ATP8				ATP8:c.117C>T			ATP8:c.117C>T	No	No
Q7	PattieMarieContig140mtDNAFinal-Annotate-1_MPE_editND5	11194	SNV	T	T	Yes	1		Heterozygous	1065	1983	53.707	1	588	477	0.448	34.831	ATP6								No	No
Q7	PattieMarieContig140mtDNAFinal-Annotate-1_MPE_editND5	11194	SNV	T	C	No	1		Heterozygous	917	1983	46.243	1	507	410	0.447	35.833	ATP6				ATP6:c.138T>C			ATP6:c.138T>C	No	No
Q7	PattieMarieContig140mtDNAFinal-Annotate-1_MPE_editND5	11211	SNV	A	G	No	1		Homozygous	1965	1977	99.393	1	1010	955	0.486	34.961	ATP6				ATP6:c.155A>G	ATP6:p.His52Arg	ATP6:p.His52Arg	ATP6:c.155A>G	No	Yes
Q7	PattieMarieContig140mtDNAFinal-Annotate-1_MPE_editND5	11365	SNV	A	G	No	1		Homozygous	2178	2183	99.771	1	1089	1089	0.5	36.148	ATP6				ATP6:c.309A>G			ATP6:c.309A>G	No	No
Q7	PattieMarieContig140mtDNAFinal-Annotate-1_MPE_editND5	12159	SNV	A	G	No	1		Homozygous	2043	2137	95.601	1	1104	939	0.46	36.727	COX3				COX3:c.420A>G			COX3:c.420A>G	No	No
Q7	PattieMarieContig140mtDNAFinal-Annotate-1_MPE_editND5	12766^12767	Insertion	-	C	No	1		Homozygous	2022	2032	99.508	1	1053	969	0.479	36.363	ND3				ND3:c.173_174insC	ND3:p.Leu58fs	ND3:p.Leu58fs	ND3:c.173_174insC	No	Yes
Q7	PattieMarieContig140mtDNAFinal-Annotate-1_MPE_editND5	13363	SNV	C	A	No	1		Homozygous	1931	2042	94.564	1	978	953	0.494	36.214	ND4				ND4:c.60C>A			ND4:c.60C>A	No	No
Q7	PattieMarieContig140mtDNAFinal-Annotate-1_MPE_editND5	14407	SNV	T	C	No	1		Homozygous	2429	2435	99.754	1	1297	1132	0.466	36.016	ND4				ND4:c.1104T>C			ND4:c.1104T>C	No	No
Q7	PattieMarieContig140mtDNAFinal-Annotate-1_MPE_editND5	16216	SNV	T	A	No	1		Homozygous	2043	2048	99.756	1	941	1102	0.461	35.637	ND5				ND5:c.1327T>A	ND5:p.Tyr443Asn	ND5:p.Tyr443Asn	ND5:c.1327T>A	No	Yes
Q7	PattieMarieContig140mtDNAFinal-Annotate-1_MPE_editND5	16372	SNV	T	C	No	1		Homozygous	2101	2101	100	1	1242	859	0.409	35.693	ND5				ND5:c.1483T>C			ND5:c.1483T>C	No	No
Q7	PattieMarieContig140mtDNAFinal-Annotate-1_MPE_editND5	16467	SNV	C	T	No	1		Homozygous	1539	1546	99.547	1	456	1083	0.296	35.178	ND5				ND5:c.1578C>T			ND5:c.1578C>T	No	No
Q8	PattieMarieContig140mtDNAFinal-Annotate-1_MPE_editND5	565	SNV	A	G	No	1		Homozygous	4924	4934	99.797	1	2311	2613	0.469	34.842	CYTB				CYTB:c.565A>G	CYTB:p.Ile189Val	CYTB:p.Ile189Val	CYTB:c.565A>G	No	Yes
Q8	PattieMarieContig140mtDNAFinal-Annotate-1_MPE_editND5	1725	SNV	C	T	No	1		Homozygous	4828	4838	99.793	1	3460	1368	0.283	32.947	ND6				ND6:c.90G>A			ND6:c.90G>A	No	No
Q8	PattieMarieContig140mtDNAFinal-Annotate-1_MPE_editND5	2191	SNV	G	A	No	1		Homozygous	7592	7618	99.659	1	3357	4235	0.442	35.146		DLOOP							No	-
Q8	PattieMarieContig140mtDNAFinal-Annotate-1_MPE_editND5	2481	SNV	C	T	No	1		Homozygous	5678	6033	94.116	1	2875	2803	0.494	34.896		DLOOP							No	-
Q8	PattieMarieContig140mtDNAFinal-Annotate-1_MPE_editND5	5047	SNV	G	A	No	1		Homozygous	6697	6717	99.702	1	3219	3478	0.481	35.353			16S rRNA						No	-
Q8	PattieMarieContig140mtDNAFinal-Annotate-1_MPE_editND5	5860	SNV	T	C	No	1		Homozygous	6015	6023	99.867	1	3199	2816	0.468	34.68									No	-
Q8	PattieMarieContig140mtDNAFinal-Annotate-1_MPE_editND5	5975	SNV	A	G	No	1		Homozygous	6703	6722	99.717	1	4127	2576	0.384	33.878	ND1				ND1:c.114A>G			ND1:c.114A>G	No	No
Q8	PattieMarieContig140mtDNAFinal-Annotate-1_MPE_editND5	6611	SNV	C	T	No	1		Homozygous	6465	6491	99.599	1	3242	3223	0.499	32.2	ND1				ND1:c.750C>T			ND1:c.750C>T	No	No
Q8	PattieMarieContig140mtDNAFinal-Annotate-1_MPE_editND5	7371	SNV	T	C	No	1		Homozygous	6389	6422	99.486	1	3182	3207	0.498	34.452	ND2				ND2:c.322T>C			ND2:c.322T>C	No	No
Q8	PattieMarieContig140mtDNAFinal-Annotate-1_MPE_editND5	9041	SNV	C	A	No	1		Homozygous	6272	6433	97.497	1	3080	3192	0.491	30.909	COX1				COX1:c.585C>A			COX1:c.585C>A	No	No
Q8	PattieMarieContig140mtDNAFinal-Annotate-1_MPE_editND5	9398	SNV	T	C	No	1		Homozygous	6379	6400	99.672	1	3137	3242	0.492	34.806	COX1				COX1:c.942T>C			COX1:c.942T>C	No	No
Q8	PattieMarieContig140mtDNAFinal-Annotate-1_MPE_editND5	10568	SNV	T	T	Yes	1		Heterozygous	5279	7309	72.226	1	2500	2779	0.474	34.255	COX2								No	No
Q8	PattieMarieContig140mtDNAFinal-Annotate-1_MPE_editND5	10568	SNV	T	C	No	1		Heterozygous	2022	7309	27.665	1	882	1140	0.436	34.61	COX2				COX2:c.422T>C	COX2:p.Ile141Thr	COX2:p.Ile141Thr	COX2:c.422T>C	No	Yes
Q8	PattieMarieContig140mtDNAFinal-Annotate-1_MPE_editND5	10964	SNV	C	T	No	1		Homozygous	5888	5914	99.56	1	2480	3408	0.421	34.096	ATP8				ATP8:c.63C>T			ATP8:c.63C>T	No	No
Q8	PattieMarieContig140mtDNAFinal-Annotate-1_MPE_editND5	11018	SNV	C	T	No	1		Homozygous	5626	5653	99.522	1	2523	3103	0.448	32.548	ATP8				ATP8:c.117C>T			ATP8:c.117C>T	No	No
Q8	PattieMarieContig140mtDNAFinal-Annotate-1_MPE_editND5	11365	SNV	A	G	No	1		Homozygous	6208	6232	99.615	1	3217	2991	0.482	34.763	ATP6				ATP6:c.309A>G			ATP6:c.309A>G	No	No
Q8	PattieMarieContig140mtDNAFinal-Annotate-1_MPE_editND5	12766^12767	Insertion	-	C	No	1		Homozygous	5961	6008	99.218	1	2815	3146	0.472	34.826	ND3				ND3:c.173_174insC	ND3:p.Leu58fs	ND3:p.Leu58fs	ND3:c.173_174insC	No	Yes
Q8	PattieMarieContig140mtDNAFinal-Annotate-1_MPE_editND5	12858	SNV	T	C	No	1		Homozygous	6781	6810	99.574	1	3512	3269	0.482	35.246	ND3				ND3:c.265T>C	ND3:p.Phe89Leu	ND3:p.Phe89Leu	ND3:c.265T>C	No	Yes
Q8	PattieMarieContig140mtDNAFinal-Annotate-1_MPE_editND5	13363	SNV	C	A	No	1		Homozygous	5817	6170	94.279	1	3184	2633	0.453	35.15	ND4				ND4:c.60C>A			ND4:c.60C>A	No	No
Q8	PattieMarieContig140mtDNAFinal-Annotate-1_MPE_editND5	13714	SNV	G	A	No	1		Homozygous	6463	6491	99.569	1	2720	3743	0.421	34.985	ND4				ND4:c.411G>A			ND4:c.411G>A	No	No
Q8	PattieMarieContig140mtDNAFinal-Annotate-1_MPE_editND5	14407	SNV	T	C	No	1		Homozygous	7171	7193	99.694	1	3837	3334	0.465	35.047	ND4				ND4:c.1104T>C			ND4:c.1104T>C	No	No
Q8	PattieMarieContig140mtDNAFinal-Annotate-1_MPE_editND5	16216	SNV	T	A	No	1		Homozygous	6278	6288	99.841	1	3060	3218	0.487	34.508	ND5				ND5:c.1327T>A	ND5:p.Tyr443Asn	ND5:p.Tyr443Asn	ND5:c.1327T>A	No	Yes
Q8	PattieMarieContig140mtDNAFinal-Annotate-1_MPE_editND5	16372	SNV	T	C	No	1		Homozygous	6328	6341	99.795	1	3354	2974	0.47	34.675	ND5				ND5:c.1483T>C			ND5:c.1483T>C	No	No
Q9	PattieMarieContig140mtDNAFinal-Annotate-1_MPE_editND5	565	SNV	A	G	No	1		Homozygous	1499	1502	99.8	1	720	779	0.48	35.041	CYTB				CYTB:c.565A>G	CYTB:p.Ile189Val	CYTB:p.Ile189Val	CYTB:c.565A>G	No	Yes
Q9	PattieMarieContig140mtDNAFinal-Annotate-1_MPE_editND5	1063	SNV	G	G	Yes	1		Heterozygous	1448	2313	62.603	1	690	758	0.477	35.671	CYTB								No	No
Q9	PattieMarieContig140mtDNAFinal-Annotate-1_MPE_editND5	1063	SNV	G	A	No	1		Heterozygous	861	2313	37.224	1	414	447	0.481	35.204	CYTB				CYTB:c.1063G>A	CYTB:p.Ala355Thr	CYTB:p.Ala355Thr	CYTB:c.1063G>A	No	Yes
Q9	PattieMarieContig140mtDNAFinal-Annotate-1_MPE_editND5	1725	SNV	C	T	No	1		Homozygous	1362	1374	99.127	1	871	491	0.36	33.023	ND6				ND6:c.90G>A			ND6:c.90G>A	No	No
Q9	PattieMarieContig140mtDNAFinal-Annotate-1_MPE_editND5	2191	SNV	G	A	No	1		Homozygous	2588	2596	99.692	1	887	1701	0.343	35.397		DLOOP							No	-
Q9	PattieMarieContig140mtDNAFinal-Annotate-1_MPE_editND5	2481	SNV	C	T	No	1		Homozygous	1763	1892	93.182	1	840	923	0.476	35.172		DLOOP							No	-
Q9	PattieMarieContig140mtDNAFinal-Annotate-1_MPE_editND5	3827	SNV	A	A	Yes	1		Heterozygous	1282	2058	62.293	1	552	730	0.431	35.12			12S rRNA						No	-
Q9	PattieMarieContig140mtDNAFinal-Annotate-1_MPE_editND5	3827	SNV	A	G	No	1		Heterozygous	773	2058	37.561	1	317	456	0.41	35.634			12S rRNA						No	-
Q9	PattieMarieContig140mtDNAFinal-Annotate-1_MPE_editND5	4662	SNV	C	T	No	1		Heterozygous	1070	1950	54.872	1	585	485	0.453	35.016			16S rRNA						No	-
Q9	PattieMarieContig140mtDNAFinal-Annotate-1_MPE_editND5	4662	SNV	C	C	Yes	1		Heterozygous	876	1950	44.923	1	484	392	0.447	35.523			16S rRNA						No	-
Q9	PattieMarieContig140mtDNAFinal-Annotate-1_MPE_editND5	4695	SNV	T	C	No	1		Homozygous	1652	1799	91.829	1	993	659	0.399	35.509			16S rRNA						No	-
Q9	PattieMarieContig140mtDNAFinal-Annotate-1_MPE_editND5	5860	SNV	T	C	No	1		Homozygous	1535	1536	99.935	1	867	668	0.435	35.031									No	-
Q9	PattieMarieContig140mtDNAFinal-Annotate-1_MPE_editND5	5975	SNV	A	G	No	1		Homozygous	1804	1807	99.834	1	1013	791	0.438	34.028	ND1				ND1:c.114A>G			ND1:c.114A>G	No	No
Q9	PattieMarieContig140mtDNAFinal-Annotate-1_MPE_editND5	6611	SNV	C	T	No	1		Homozygous	1854	1858	99.785	1	874	980	0.471	32.864	ND1				ND1:c.750C>T			ND1:c.750C>T	No	No
Q9	PattieMarieContig140mtDNAFinal-Annotate-1_MPE_editND5	7371	SNV	T	C	No	1		Homozygous	1794	1810	99.116	1	954	840	0.468	35.094	ND2				ND2:c.322T>C			ND2:c.322T>C	No	No
Q9	PattieMarieContig140mtDNAFinal-Annotate-1_MPE_editND5	9041	SNV	C	A	No	1		Homozygous	1898	1943	97.684	1	905	993	0.477	31.244	COX1				COX1:c.585C>A			COX1:c.585C>A	No	No
Q9	PattieMarieContig140mtDNAFinal-Annotate-1_MPE_editND5	9398	SNV	T	C	No	1		Homozygous	1901	1905	99.79	1	992	909	0.478	35.308	COX1				COX1:c.942T>C			COX1:c.942T>C	No	No
Q9	PattieMarieContig140mtDNAFinal-Annotate-1_MPE_editND5	10647	SNV	A	G	No	1		Homozygous	1947	1962	99.235	1	818	1129	0.42	35.339	COX2				COX2:c.501A>G			COX2:c.501A>G	No	No
Q9	PattieMarieContig140mtDNAFinal-Annotate-1_MPE_editND5	10964	SNV	C	T	No	1		Homozygous	1784	1805	98.837	1	704	1080	0.395	34.658	ATP8				ATP8:c.63C>T			ATP8:c.63C>T	No	No
Q9	PattieMarieContig140mtDNAFinal-Annotate-1_MPE_editND5	11018	SNV	C	T	No	1		Homozygous	1622	1631	99.448	1	772	850	0.476	33.029	ATP8				ATP8:c.117C>T			ATP8:c.117C>T	No	No
Q9	PattieMarieContig140mtDNAFinal-Annotate-1_MPE_editND5	11365	SNV	A	G	No	1		Homozygous	1837	1844	99.62	1	933	904	0.492	35.244	ATP6				ATP6:c.309A>G			ATP6:c.309A>G	No	No
Q9	PattieMarieContig140mtDNAFinal-Annotate-1_MPE_editND5	12766^12767	Insertion	-	C	No	1		Homozygous	1911	1920	99.531	1	943	968	0.493	35.317	ND3				ND3:c.173_174insC	ND3:p.Leu58fs	ND3:p.Leu58fs	ND3:c.173_174insC	No	Yes
Q9	PattieMarieContig140mtDNAFinal-Annotate-1_MPE_editND5	13363	SNV	C	A	No	1		Homozygous	1858	1927	96.419	1	982	876	0.471	35.533	ND4				ND4:c.60C>A			ND4:c.60C>A	No	No
Q9	PattieMarieContig140mtDNAFinal-Annotate-1_MPE_editND5	14407	SNV	T	C	No	1		Homozygous	2155	2172	99.217	1	1073	1082	0.498	35.315	ND4				ND4:c.1104T>C			ND4:c.1104T>C	No	No
Q9	PattieMarieContig140mtDNAFinal-Annotate-1_MPE_editND5	16216	SNV	T	A	No	1		Homozygous	1855	1858	99.839	1	785	1070	0.423	34.937	ND5				ND5:c.1327T>A	ND5:p.Tyr443Asn	ND5:p.Tyr443Asn	ND5:c.1327T>A	No	Yes
Q9	PattieMarieContig140mtDNAFinal-Annotate-1_MPE_editND5	16372	SNV	T	C	No	1		Homozygous	1972	1977	99.747	1	1188	784	0.398	34.832	ND5				ND5:c.1483T>C			ND5:c.1483T>C	No	No
SQ1	PattieMarieContig140mtDNAFinal-Annotate-1_MPE_editND5	459	SNV	T	C	No	1		Homozygous	4368	4377	99.7944	1	2113	2424	0.465726	36.8792	CYTB				CYTB:c.459T>C			CYTB:c.459T>C	No	No
SQ1	PattieMarieContig140mtDNAFinal-Annotate-1_MPE_editND5	565	SNV	A	G	No	1		Homozygous	4533	4537	99.9118	1	2626	2194	0.455187	36.8234	CYTB				CYTB:c.565A>G	CYTB:p.Ile189Val	CYTB:p.Ile189Val	CYTB:c.565A>G	No	Yes
SQ1	PattieMarieContig140mtDNAFinal-Annotate-1_MPE_editND5	2191	SNV	G	A	No	1		Homozygous	4195	4203	99.8097	1	1866	2524	0.425057	37.2973		DLOOP							No	-
SQ1	PattieMarieContig140mtDNAFinal-Annotate-1_MPE_editND5	2481	SNV	C	T	No	1		Homozygous	4084	4245	96.2073	1	1941	2292	0.45854	36.524		DLOOP							No	-
SQ1	PattieMarieContig140mtDNAFinal-Annotate-1_MPE_editND5	2802	SNV	A	T	No	1		Homozygous	2181	2308	94.4974	1	1060	1179	0.473426	37.222		DLOOP							No	-
SQ1	PattieMarieContig140mtDNAFinal-Annotate-1_MPE_editND5	5702	SNV	A	G	No	1		Homozygous	3399	3415	99.5315	1	1794	1726	0.490341	34.7068			16S rRNA						No	-
SQ1	PattieMarieContig140mtDNAFinal-Annotate-1_MPE_editND5	5860	SNV	T	C	No	1		Homozygous	3730	3732	99.9464	1	1871	2000	0.483338	36.1317									No	-
SQ1	PattieMarieContig140mtDNAFinal-Annotate-1_MPE_editND5	5975	SNV	A	G	No	1		Homozygous	4178	4181	99.9283	1	2531	1911	0.430212	35.6479	ND1				ND1:c.114A>G			ND1:c.114A>G	No	No
SQ1	PattieMarieContig140mtDNAFinal-Annotate-1_MPE_editND5	6611	SNV	C	T	No	1		Homozygous	4355	4362	99.8395	1	2193	2286	0.489618	34.9149	ND1				ND1:c.750C>T			ND1:c.750C>T	No	No
SQ1	PattieMarieContig140mtDNAFinal-Annotate-1_MPE_editND5	6767	SNV	C	T	No	1		Homozygous	4203	4218	99.6444	1	2028	2391	0.458927	35.8142	ND1				ND1:c.906C>T			ND1:c.906C>T	No	No
SQ1	PattieMarieContig140mtDNAFinal-Annotate-1_MPE_editND5	7371	SNV	T	C	No	1		Homozygous	4192	4198	99.8571	1	2090	2321	0.473815	36.8477	ND2				ND2:c.322T>C			ND2:c.322T>C	No	No
SQ1	PattieMarieContig140mtDNAFinal-Annotate-1_MPE_editND5	9041	SNV	C	A	No	1		Homozygous	4679	4705	99.4474	1	2414	2503	0.49095	33.2052	COX1				COX1:c.585C>A			COX1:c.585C>A	No	No
SQ1	PattieMarieContig140mtDNAFinal-Annotate-1_MPE_editND5	9398	SNV	T	C	No	1		Homozygous	4174	4178	99.9043	1	2129	2214	0.490214	36.9342	COX1				COX1:c.942T>C			COX1:c.942T>C	No	No
SQ1	PattieMarieContig140mtDNAFinal-Annotate-1_MPE_editND5	9566	SNV	C	T	No	1		Homozygous	4136	4150	99.6626	1	2233	2126	0.487727	36.6901	COX1				COX1:c.1110C>T			COX1:c.1110C>T	No	No
SQ1	PattieMarieContig140mtDNAFinal-Annotate-1_MPE_editND5	11018	SNV	C	T	No	1		Homozygous	3486	3487	99.9713	1	1851	1793	0.492042	35.2335	ATP8				ATP8:c.117C>T			ATP8:c.117C>T	No	No
SQ1	PattieMarieContig140mtDNAFinal-Annotate-1_MPE_editND5	11365	SNV	A	G	No	1		Homozygous	3869	3873	99.8967	1	2225	1911	0.462041	36.9207	ATP6				ATP6:c.309A>G			ATP6:c.309A>G	No	No
SQ1	PattieMarieContig140mtDNAFinal-Annotate-1_MPE_editND5	11566	SNV	A	G	No	1		Homozygous	4359	4375	99.6343	1	2363	2228	0.485297	36.8852	ATP6				ATP6:c.510A>G			ATP6:c.510A>G	No	No
SQ1	PattieMarieContig140mtDNAFinal-Annotate-1_MPE_editND5	13329	SNV	C	T	No	1		Homozygous	4282	4301	99.5582	1	2113	2314	0.477298	34.6246	ND4				ND4:c.26C>T	ND4:p.Ala9Val	ND4:p.Ala9Val	ND4:c.26C>T	No	Yes
SQ1	PattieMarieContig140mtDNAFinal-Annotate-1_MPE_editND5	13363	SNV	C	A	No	1		Homozygous	4329	4529	95.584	1	2255	2290	0.49615	37.2418	ND4				ND4:c.60C>A			ND4:c.60C>A	No	No
SQ1	PattieMarieContig140mtDNAFinal-Annotate-1_MPE_editND5	13844	SNV	T	C	No	1		Homozygous	3953	3966	99.6722	1	2222	1992	0.47271	35.0873	ND4				ND4:c.541T>C			ND4:c.541T>C	No	No
SQ1	PattieMarieContig140mtDNAFinal-Annotate-1_MPE_editND5	14407	SNV	T	C	No	1		Homozygous	4684	4691	99.8508	1	2427	2441	0.498562	36.8607	ND4				ND4:c.1104T>C			ND4:c.1104T>C	No	No
SQ1	PattieMarieContig140mtDNAFinal-Annotate-1_MPE_editND5	15000	SNV	T	C	No	1		Homozygous	3114	3126	99.6161	1	1690	1472	0.465528	37.9617	ND5				ND5:c.111T>C			ND5:c.111T>C	No	No
SQ1	PattieMarieContig140mtDNAFinal-Annotate-1_MPE_editND5	15621	SNV	A	G	No	1		Homozygous	3590	3603	99.6392	1	1774	1961	0.474967	36.5606	ND5				ND5:c.732A>G			ND5:c.732A>G	No	No
SQ1	PattieMarieContig140mtDNAFinal-Annotate-1_MPE_editND5	16171	SNV	C	A	No	1		Homozygous	4626	4640	99.6983	1	2098	2813	0.427204	37.3203	ND5				ND5:c.1282C>A	ND5:p.Leu428Met	ND5:p.Leu428Met	ND5:c.1282C>A	No	Yes
SQ1	PattieMarieContig140mtDNAFinal-Annotate-1_MPE_editND5	16216	SNV	T	A	No	1		Homozygous	4458	4459	99.9776	1	1833	2878	0.389089	36.8822	ND5				ND5:c.1327T>A	ND5:p.Tyr443Asn	ND5:p.Tyr443Asn	ND5:c.1327T>A	No	Yes
SQ1	PattieMarieContig140mtDNAFinal-Annotate-1_MPE_editND5	16372	SNV	T	C	No	1		Homozygous	3933	3935	99.9492	1	2149	1965	0.477637	36.5185	ND5				ND5:c.1483T>C			ND5:c.1483T>C	No	No
SQ1	PattieMarieContig140mtDNAFinal-Annotate-1_MPE_editND5	12766^12767	Insertion	-	C	No	1		Homozygous	4343	4346	99.931	1	2437	2099	0.462743	36.9359	ND3				ND3:c.173_174insC	ND3:p.Leu58fs	ND3:p.Leu58fs	ND3:c.173_174insC	No	Yes
SQ10	PattieMarieContig140mtDNAFinal-Annotate-1_MPE_editND5	81	SNV	T	C	No	1		Homozygous	2834	2843	99.6834	1	2699	221	0.075685	37.5579	CYTB				CYTB:c.81T>C			CYTB:c.81T>C	No	No
SQ10	PattieMarieContig140mtDNAFinal-Annotate-1_MPE_editND5	565	SNV	A	G	No	1		Homozygous	5310	5315	99.9059	1	2903	2628	0.47514	36.8125	CYTB				CYTB:c.565A>G	CYTB:p.Ile189Val	CYTB:p.Ile189Val	CYTB:c.565A>G	No	Yes
SQ10	PattieMarieContig140mtDNAFinal-Annotate-1_MPE_editND5	1656	SNV	C	T	No	1		Homozygous	3538	3544	99.8307	1	2172	1558	0.417694	35.322	ND6				ND6:c.159G>A			ND6:c.159G>A	No	No
SQ10	PattieMarieContig140mtDNAFinal-Annotate-1_MPE_editND5	1725	SNV	C	T	No	1		Homozygous	4087	4096	99.7803	1	2423	1817	0.428538	34.742	ND6				ND6:c.90G>A			ND6:c.90G>A	No	No
SQ10	PattieMarieContig140mtDNAFinal-Annotate-1_MPE_editND5	2037	SNV	C	A	No	1		Homozygous	5048	5051	99.9406	1	2896	2256	0.437888	38.1341		DLOOP							No	-
SQ10	PattieMarieContig140mtDNAFinal-Annotate-1_MPE_editND5	2191	SNV	G	A	No	1		Homozygous	5243	5248	99.9047	1	2400	2972	0.446761	37.0463		DLOOP							No	-
SQ10	PattieMarieContig140mtDNAFinal-Annotate-1_MPE_editND5	2481	SNV	C	T	No	1		Homozygous	4678	4833	96.7929	1	2220	2547	0.465702	36.4265		DLOOP							No	-
SQ10	PattieMarieContig140mtDNAFinal-Annotate-1_MPE_editND5	2979	SNV	A	T	No	1		Homozygous	4315	4324	99.7919	1	2482	1973	0.442873	37.0952		DLOOP							No	-
SQ10	PattieMarieContig140mtDNAFinal-Annotate-1_MPE_editND5	3091	SNV	C	A	No	1		Homozygous	4668	4672	99.9144	1	2290	2547	0.473434	37.5098				Phe					No	-
SQ10	PattieMarieContig140mtDNAFinal-Annotate-1_MPE_editND5	5860	SNV	T	C	No	1		Homozygous	4552	4557	99.8903	1	2269	2400	0.485971	36.082									No	-
SQ10	PattieMarieContig140mtDNAFinal-Annotate-1_MPE_editND5	5975	SNV	A	G	No	1		Homozygous	5193	5197	99.923	1	2988	2429	0.448403	35.5981	ND1				ND1:c.114A>G			ND1:c.114A>G	No	No
SQ10	PattieMarieContig140mtDNAFinal-Annotate-1_MPE_editND5	6611	SNV	C	T	No	1		Homozygous	5244	5250	99.8857	1	2801	2535	0.475075	34.9187	ND1				ND1:c.750C>T			ND1:c.750C>T	No	No
SQ10	PattieMarieContig140mtDNAFinal-Annotate-1_MPE_editND5	7154	SNV	T	C	No	1		Homozygous	5051	5058	99.8616	1	2605	2635	0.497137	36.4053	ND2				ND2:c.105T>C			ND2:c.105T>C	No	No
SQ10	PattieMarieContig140mtDNAFinal-Annotate-1_MPE_editND5	7371	SNV	T	C	No	1		Homozygous	5326	5335	99.8313	1	2672	2854	0.483532	36.7316	ND2				ND2:c.322T>C			ND2:c.322T>C	No	No
SQ10	PattieMarieContig140mtDNAFinal-Annotate-1_MPE_editND5	8489	SNV	C	T	No	1		Homozygous	5116	5123	99.8634	1	2686	2557	0.487698	37.1312	COX1				COX1:c.33C>T			COX1:c.33C>T	No	No
SQ10	PattieMarieContig140mtDNAFinal-Annotate-1_MPE_editND5	9041	SNV	C	A	No	1		Homozygous	6044	6076	99.4733	1	3238	3034	0.483737	33.2618	COX1				COX1:c.585C>A			COX1:c.585C>A	No	No
SQ10	PattieMarieContig140mtDNAFinal-Annotate-1_MPE_editND5	9398	SNV	T	C	No	1		Homozygous	5132	5138	99.8832	1	2553	2715	0.484624	36.9258	COX1				COX1:c.942T>C			COX1:c.942T>C	No	No
SQ10	PattieMarieContig140mtDNAFinal-Annotate-1_MPE_editND5	9563	SNV	C	T	No	1		Homozygous	5317	5326	99.831	1	2851	2664	0.483046	37.6675	COX1				COX1:c.1107C>T			COX1:c.1107C>T	No	No
SQ10	PattieMarieContig140mtDNAFinal-Annotate-1_MPE_editND5	10728	SNV	A	G	No	1		Homozygous	5109	5116	99.8632	1	2513	2733	0.479032	36.8395	COX2				COX2:c.582A>G			COX2:c.582A>G	No	No
SQ10	PattieMarieContig140mtDNAFinal-Annotate-1_MPE_editND5	10964	SNV	C	T	No	1		Homozygous	4744	4756	99.7477	1	2023	2887	0.412016	36.5008	ATP8				ATP8:c.63C>T			ATP8:c.63C>T	No	No
SQ10	PattieMarieContig140mtDNAFinal-Annotate-1_MPE_editND5	11018	SNV	C	T	No	1		Homozygous	4305	4312	99.8377	1	2217	2204	0.49853	34.8828	ATP8				ATP8:c.117C>T			ATP8:c.117C>T	No	No
SQ10	PattieMarieContig140mtDNAFinal-Annotate-1_MPE_editND5	11365	SNV	A	G	No	1		Homozygous	4931	4935	99.9189	1	2630	2523	0.489618	36.798	ATP6				ATP6:c.309A>G			ATP6:c.309A>G	No	No
SQ10	PattieMarieContig140mtDNAFinal-Annotate-1_MPE_editND5	13363	SNV	C	A	No	1		Homozygous	5156	5387	95.7119	1	2673	2656	0.498405	37.3924	ND4				ND4:c.60C>A			ND4:c.60C>A	No	No
SQ10	PattieMarieContig140mtDNAFinal-Annotate-1_MPE_editND5	14407	SNV	T	C	No	1		Homozygous	5848	5856	99.8634	1	2896	3105	0.482586	36.718	ND4				ND4:c.1104T>C			ND4:c.1104T>C	No	No
SQ10	PattieMarieContig140mtDNAFinal-Annotate-1_MPE_editND5	16216	SNV	T	A	No	1		Homozygous	5556	5558	99.964	1	2391	3365	0.415393	36.5334	ND5				ND5:c.1327T>A	ND5:p.Tyr443Asn	ND5:p.Tyr443Asn	ND5:c.1327T>A	No	Yes
SQ10	PattieMarieContig140mtDNAFinal-Annotate-1_MPE_editND5	16372	SNV	T	C	No	1		Homozygous	5148	5152	99.9224	1	2715	2600	0.489182	36.4657	ND5				ND5:c.1483T>C			ND5:c.1483T>C	No	No
SQ10	PattieMarieContig140mtDNAFinal-Annotate-1_MPE_editND5	12766^12767	Insertion	-	C	No	1		Homozygous	5224	5236	99.7708	1	2906	2461	0.458543	36.7923	ND3				ND3:c.173_174insC	ND3:p.Leu58fs	ND3:p.Leu58fs	ND3:c.173_174insC	No	Yes
SQ11	PattieMarieContig140mtDNAFinal-Annotate-1_MPE_editND5	565	SNV	A	G	No	1		Homozygous	974	979	99.4893	1	580	466	0.445507	37.0411	CYTB				CYTB:c.565A>G	CYTB:p.Ile189Val	CYTB:p.Ile189Val	CYTB:c.565A>G	No	Yes
SQ11	PattieMarieContig140mtDNAFinal-Annotate-1_MPE_editND5	721	SNV	C	G	No	1		Homozygous	666	674	98.8131	1	285	429	0.39916	35.0364	CYTB				CYTB:c.721C>G	CYTB:p.Leu241Val	CYTB:p.Leu241Val	CYTB:c.721C>G	No	Yes
SQ11	PattieMarieContig140mtDNAFinal-Annotate-1_MPE_editND5	1725	SNV	C	T	No	1		Homozygous	654	663	98.6425	1	368	359	0.49381	34.0165	ND6				ND6:c.90G>A			ND6:c.90G>A	No	No
SQ11	PattieMarieContig140mtDNAFinal-Annotate-1_MPE_editND5	2191	SNV	G	A	No	1		Homozygous	1216	1221	99.5905	1	454	826	0.354688	37.0383		DLOOP							No	-
SQ11	PattieMarieContig140mtDNAFinal-Annotate-1_MPE_editND5	2481	SNV	C	T	No	1		Homozygous	1048	1101	95.1862	1	568	546	0.490126	36.3402		DLOOP							No	-
SQ11	PattieMarieContig140mtDNAFinal-Annotate-1_MPE_editND5	5860	SNV	T	C	No	1		Homozygous	787	788	99.8731	1	363	444	0.449814	36.2838									No	-
SQ11	PattieMarieContig140mtDNAFinal-Annotate-1_MPE_editND5	5975	SNV	A	G	No	1		Homozygous	997	1000	99.7	1	639	451	0.413761	35.467	ND1				ND1:c.114A>G			ND1:c.114A>G	No	No
SQ11	PattieMarieContig140mtDNAFinal-Annotate-1_MPE_editND5	6611	SNV	C	T	No	1		Homozygous	994	997	99.6991	1	517	507	0.495117	35.1973	ND1				ND1:c.750C>T			ND1:c.750C>T	No	No
SQ11	PattieMarieContig140mtDNAFinal-Annotate-1_MPE_editND5	6818	SNV	C	A	No	1		Homozygous	1066	1074	99.2551	1	585	528	0.474394	37.3306	ND1				ND1:c.957C>A			ND1:c.957C>A	No	No
SQ11	PattieMarieContig140mtDNAFinal-Annotate-1_MPE_editND5	7352	SNV	T	C	No	1		Homozygous	1160	1170	99.1453	1	484	728	0.39934	37.6551	ND2				ND2:c.303T>C			ND2:c.303T>C	No	No
SQ11	PattieMarieContig140mtDNAFinal-Annotate-1_MPE_editND5	7371	SNV	T	C	No	1		Homozygous	1116	1121	99.554	1	485	687	0.413823	36.8191	ND2				ND2:c.322T>C			ND2:c.322T>C	No	No
SQ11	PattieMarieContig140mtDNAFinal-Annotate-1_MPE_editND5	9041	SNV	C	A	No	1		Homozygous	1221	1236	98.7864	1	634	674	0.484709	33.1154	COX1				COX1:c.585C>A			COX1:c.585C>A	No	No
SQ11	PattieMarieContig140mtDNAFinal-Annotate-1_MPE_editND5	9398	SNV	T	C	No	1		Homozygous	1045	1046	99.9044	1	512	596	0.462094	36.8863	COX1				COX1:c.942T>C			COX1:c.942T>C	No	No
SQ11	PattieMarieContig140mtDNAFinal-Annotate-1_MPE_editND5	10185	SNV	A	G	No	1		Homozygous	893	904	98.7832	1	463	479	0.491507	36.4862	COX2				COX2:c.39A>G			COX2:c.39A>G	No	No
SQ11	PattieMarieContig140mtDNAFinal-Annotate-1_MPE_editND5	10964	SNV	C	T	No	1		Homozygous	972	980	99.1837	1	316	692	0.313492	36.1081	ATP8				ATP8:c.63C>T			ATP8:c.63C>T	No	No
SQ11	PattieMarieContig140mtDNAFinal-Annotate-1_MPE_editND5	10982	SNV	G	A	No	1		Homozygous	908	916	99.1266	1	326	613	0.347178	35.9382	ATP8				ATP8:c.81G>A			ATP8:c.81G>A	No	No
SQ11	PattieMarieContig140mtDNAFinal-Annotate-1_MPE_editND5	11018	SNV	C	T	No	1		Homozygous	751	752	99.867	1	361	414	0.465806	35.0671	ATP8				ATP8:c.117C>T			ATP8:c.117C>T	No	No
SQ11	PattieMarieContig140mtDNAFinal-Annotate-1_MPE_editND5	11365	SNV	A	G	No	1		Homozygous	826	826	100	1	447	438	0.494915	36.6124	ATP6				ATP6:c.309A>G			ATP6:c.309A>G	No	No
SQ11	PattieMarieContig140mtDNAFinal-Annotate-1_MPE_editND5	13363	SNV	C	A	No	1		Homozygous	1076	1127	95.4747	1	616	529	0.462009	37.3432	ND4				ND4:c.60C>A			ND4:c.60C>A	No	No
SQ11	PattieMarieContig140mtDNAFinal-Annotate-1_MPE_editND5	14407	SNV	T	C	No	1		Homozygous	1066	1072	99.4403	1	597	508	0.459729	36.81	ND4				ND4:c.1104T>C			ND4:c.1104T>C	No	No
SQ11	PattieMarieContig140mtDNAFinal-Annotate-1_MPE_editND5	15324	SNV	G	A	No	1		Homozygous	966	975	99.0769	1	521	472	0.475327	38.1631	ND5				ND5:c.435G>A			ND5:c.435G>A	No	No
SQ11	PattieMarieContig140mtDNAFinal-Annotate-1_MPE_editND5	16216	SNV	T	A	No	1		Homozygous	958	958	100	1	422	596	0.414538	36.6287	ND5				ND5:c.1327T>A	ND5:p.Tyr443Asn	ND5:p.Tyr443Asn	ND5:c.1327T>A	No	Yes
SQ11	PattieMarieContig140mtDNAFinal-Annotate-1_MPE_editND5	16372	SNV	T	C	No	1		Homozygous	971	971	100	1	556	472	0.459144	36.6663	ND5				ND5:c.1483T>C			ND5:c.1483T>C	No	No
SQ11	PattieMarieContig140mtDNAFinal-Annotate-1_MPE_editND5	12766^12767	Insertion	-	C	No	1		Homozygous	1150	1152	99.8264	1	665	552	0.453574	36.8521	ND3				ND3:c.173_174insC	ND3:p.Leu58fs	ND3:p.Leu58fs	ND3:c.173_174insC	No	Yes
SQ11	PattieMarieContig140mtDNAFinal-Annotate-1_MPE_editND5	1289^1290	Insertion	-	C	No	1		Homozygous	688	789	87.199	1	349	374	0.482711	35.9696									No	-
SQ12	PattieMarieContig140mtDNAFinal-Annotate-1_MPE_editND5	565	SNV	A	G	No	1		Homozygous	2891	2893	99.9309	1	1690	1348	0.443713	37.0359	CYTB				CYTB:c.565A>G	CYTB:p.Ile189Val	CYTB:p.Ile189Val	CYTB:c.565A>G	No	Yes
SQ12	PattieMarieContig140mtDNAFinal-Annotate-1_MPE_editND5	2481	SNV	C	T	No	1		Homozygous	2876	2963	97.0638	1	1355	1601	0.45839	36.6164		DLOOP							No	-
SQ12	PattieMarieContig140mtDNAFinal-Annotate-1_MPE_editND5	4601	Deletion	A	-	No	1		Homozygous	2876	2984	96.3807	1	1455	1502	0.492053	35.8011			16S rRNA						No	-
SQ12	PattieMarieContig140mtDNAFinal-Annotate-1_MPE_editND5	5881	SNV	T	C	No	1		Homozygous	2345	2351	99.7448	1	1307	1112	0.459694	35.5465	ND1				ND1:c.20T>C	ND1:p.Met7Thr	ND1:p.Met7Thr	ND1:c.20T>C	No	Yes
SQ12	PattieMarieContig140mtDNAFinal-Annotate-1_MPE_editND5	6611	SNV	C	T	No	1		Homozygous	2890	2895	99.8273	1	1558	1388	0.471147	35.1517	ND1				ND1:c.750C>T			ND1:c.750C>T	No	No
SQ12	PattieMarieContig140mtDNAFinal-Annotate-1_MPE_editND5	9281	SNV	T	C	No	1		Homozygous	3223	3229	99.8142	1	1667	1671	0.499401	36.814	COX1				COX1:c.825T>C			COX1:c.825T>C	No	No
SQ12	PattieMarieContig140mtDNAFinal-Annotate-1_MPE_editND5	10549	SNV	C	A	No	1		Homozygous	2895	2901	99.7932	1	1566	1426	0.476604	37.2844	COX2				COX2:c.403C>A	COX2:p.Leu135Met	COX2:p.Leu135Met	COX2:c.403C>A	No	Yes
SQ12	PattieMarieContig140mtDNAFinal-Annotate-1_MPE_editND5	11365	SNV	A	G	No	1		Homozygous	2710	2710	100	1	1339	1548	0.463803	36.9564	ATP6				ATP6:c.309A>G			ATP6:c.309A>G	No	No
SQ12	PattieMarieContig140mtDNAFinal-Annotate-1_MPE_editND5	13360	SNV	C	T	No	1		Homozygous	2844	2866	99.2324	1	1540	1404	0.476902	35.3499	ND4				ND4:c.57C>T			ND4:c.57C>T	No	No
SQ12	PattieMarieContig140mtDNAFinal-Annotate-1_MPE_editND5	14219	SNV	C	T	No	1		Homozygous	3042	3052	99.6723	1	1540	1632	0.485498	37.1825	ND4				ND4:c.916C>T	ND4:p.His306Tyr	ND4:p.His306Tyr	ND4:c.916C>T	No	Yes
SQ12	PattieMarieContig140mtDNAFinal-Annotate-1_MPE_editND5	14958	SNV	C	T	No	1		Homozygous	2149	2220	96.8018	1	1186	997	0.456711	26.0087	ND5				ND5:c.69C>T			ND5:c.69C>T	No	No
SQ12	PattieMarieContig140mtDNAFinal-Annotate-1_MPE_editND5	15471	SNV	C	T	No	1		Homozygous	2218	2224	99.7302	1	1132	1113	0.495768	36.3154	ND5				ND5:c.582C>T			ND5:c.582C>T	No	No
SQ12	PattieMarieContig140mtDNAFinal-Annotate-1_MPE_editND5	16216	SNV	T	A	No	1		Homozygous	3078	3080	99.9351	1	1365	1850	0.424572	36.5708	ND5				ND5:c.1327T>A	ND5:p.Tyr443Asn	ND5:p.Tyr443Asn	ND5:c.1327T>A	No	Yes
SQ12	PattieMarieContig140mtDNAFinal-Annotate-1_MPE_editND5	16372	SNV	T	C	No	1		Homozygous	2801	2802	99.9643	1	1510	1425	0.48552	36.5206	ND5				ND5:c.1483T>C			ND5:c.1483T>C	No	No
SQ12	PattieMarieContig140mtDNAFinal-Annotate-1_MPE_editND5	12766^12767	Insertion	-	C	No	1		Homozygous	3087	3088	99.9676	1	1792	1404	0.439299	36.8098	ND3				ND3:c.173_174insC	ND3:p.Leu58fs	ND3:p.Leu58fs	ND3:c.173_174insC	No	Yes
SQ13	PattieMarieContig140mtDNAFinal-Annotate-1_MPE_editND5	565	SNV	A	G	No	1		Homozygous	3015	3018	99.9006	1	1735	1453	0.455772	37.1973	CYTB				CYTB:c.565A>G	CYTB:p.Ile189Val	CYTB:p.Ile189Val	CYTB:c.565A>G	No	Yes
SQ13	PattieMarieContig140mtDNAFinal-Annotate-1_MPE_editND5	2105	SNV	T	C	No	1		Homozygous	3541	3551	99.7184	1	1669	1988	0.456385	37.6957		DLOOP							No	-
SQ13	PattieMarieContig140mtDNAFinal-Annotate-1_MPE_editND5	3934	Deletion	C	-	No	1		Homozygous	2927	3017	97.0169	1	1333	1676	0.443004	34.4493			12S rRNA						No	-
SQ13	PattieMarieContig140mtDNAFinal-Annotate-1_MPE_editND5	6611	SNV	C	T	No	1		Homozygous	3250	3253	99.9078	1	1685	1618	0.489858	35.38	ND1				ND1:c.750C>T			ND1:c.750C>T	No	No
SQ13	PattieMarieContig140mtDNAFinal-Annotate-1_MPE_editND5	8478	SNV	C	T	No	1		Homozygous	3485	3503	99.4861	1	1724	1868	0.479955	37.5089	COX1				COX1:c.22C>T			COX1:c.22C>T	No	No
SQ13	PattieMarieContig140mtDNAFinal-Annotate-1_MPE_editND5	10806	SNV	T	C	No	1		Homozygous	2794	2808	99.5014	1	1714	1146	0.400699	37.9402	COX2				COX2:c.660T>C			COX2:c.660T>C	No	No
SQ13	PattieMarieContig140mtDNAFinal-Annotate-1_MPE_editND5	11074	SNV	T	C	No	1		Homozygous	2998	3004	99.8003	1	2119	1055	0.332388	37.4701	ATP6				ATP6:c.18T>C			ATP6:c.18T>C	No	No
SQ13	PattieMarieContig140mtDNAFinal-Annotate-1_MPE_editND5	11365	SNV	A	G	No	1		Homozygous	2802	2806	99.8575	1	1678	1339	0.443818	37.0524	ATP6				ATP6:c.309A>G			ATP6:c.309A>G	No	No
SQ13	PattieMarieContig140mtDNAFinal-Annotate-1_MPE_editND5	12782	SNV	C	T	No	1		Homozygous	3482	3494	99.6565	1	2109	1526	0.419807	37.0429	ND3				ND3:c.189C>T			ND3:c.189C>T	No	No
SQ13	PattieMarieContig140mtDNAFinal-Annotate-1_MPE_editND5	14076	SNV	G	C	No	1		Homozygous	3198	3212	99.5641	1	1945	1356	0.410785	37.4662	ND4				ND4:c.773G>C	ND4:p.Cys258Ser	ND4:p.Cys258Ser	ND4:c.773G>C	No	Yes
SQ13	PattieMarieContig140mtDNAFinal-Annotate-1_MPE_editND5	16216	SNV	T	A	No	1		Homozygous	3095	3098	99.9032	1	1224	2021	0.377196	36.7519	ND5				ND5:c.1327T>A	ND5:p.Tyr443Asn	ND5:p.Tyr443Asn	ND5:c.1327T>A	No	Yes
SQ13	PattieMarieContig140mtDNAFinal-Annotate-1_MPE_editND5	16372	SNV	T	C	No	1		Homozygous	3038	3039	99.9671	1	1696	1459	0.462441	36.742	ND5				ND5:c.1483T>C			ND5:c.1483T>C	No	No
SQ13	PattieMarieContig140mtDNAFinal-Annotate-1_MPE_editND5	12766^12767	Insertion	-	C	No	1		Homozygous	3343	3349	99.8208	1	2062	1431	0.409676	37.0321	ND3				ND3:c.173_174insC	ND3:p.Leu58fs	ND3:p.Leu58fs	ND3:c.173_174insC	No	Yes
SQ14	PattieMarieContig140mtDNAFinal-Annotate-1_MPE_editND5	189	SNV	T	C	No	1		Homozygous	5058	5070	99.7633	1	3328	1898	0.363184	36.7574	CYTB				CYTB:c.189T>C			CYTB:c.189T>C	No	No
SQ14	PattieMarieContig140mtDNAFinal-Annotate-1_MPE_editND5	297	SNV	T	C	No	1		Homozygous	6050	6058	99.8679	1	3065	3124	0.495233	37.3034	CYTB				CYTB:c.297T>C			CYTB:c.297T>C	No	No
SQ14	PattieMarieContig140mtDNAFinal-Annotate-1_MPE_editND5	360	SNV	T	C	No	1		Homozygous	5890	5901	99.8136	1	2957	3114	0.48707	36.44	CYTB				CYTB:c.360T>C			CYTB:c.360T>C	No	No
SQ14	PattieMarieContig140mtDNAFinal-Annotate-1_MPE_editND5	366	SNV	G	A	No	1		Homozygous	5891	5899	99.8644	1	2942	3125	0.484918	36.6845	CYTB				CYTB:c.366G>A			CYTB:c.366G>A	No	No
SQ14	PattieMarieContig140mtDNAFinal-Annotate-1_MPE_editND5	555	SNV	T	C	No	1		Homozygous	5650	5664	99.7528	1	2895	2924	0.497508	37.0669	CYTB				CYTB:c.555T>C			CYTB:c.555T>C	No	No
SQ14	PattieMarieContig140mtDNAFinal-Annotate-1_MPE_editND5	565	SNV	A	G	No	1		Homozygous	5455	5456	99.9817	1	2824	2764	0.494631	37.2829	CYTB				CYTB:c.565A>G	CYTB:p.Ile189Val	CYTB:p.Ile189Val	CYTB:c.565A>G	Yes	Yes
SQ14	PattieMarieContig140mtDNAFinal-Annotate-1_MPE_editND5	567	SNV	C	A	No	1		Homozygous	5442	5456	99.7434	1	2818	2757	0.494529	37.1822	CYTB				CYTB:c.567C>A	CYTB:p.Ile189Met	CYTB:p.Ile189Met	CYTB:c.567C>A	Yes	Yes
SQ14	PattieMarieContig140mtDNAFinal-Annotate-1_MPE_editND5	891	SNV	T	C	No	1		Homozygous	5522	5533	99.8012	1	2953	2693	0.476975	37.1975	CYTB				CYTB:c.891T>C			CYTB:c.891T>C	No	No
SQ14	PattieMarieContig140mtDNAFinal-Annotate-1_MPE_editND5	936	SNV	A	G	No	1		Homozygous	5506	5515	99.8368	1	3162	2502	0.441737	35.7089	CYTB				CYTB:c.936A>G			CYTB:c.936A>G	No	No
SQ14	PattieMarieContig140mtDNAFinal-Annotate-1_MPE_editND5	1053	SNV	T	C	No	1		Homozygous	5827	5838	99.8116	1	2949	3078	0.489298	36.9252	CYTB				CYTB:c.1053T>C			CYTB:c.1053T>C	No	No
SQ14	PattieMarieContig140mtDNAFinal-Annotate-1_MPE_editND5	1116	SNV	C	T	No	1		Homozygous	5805	5819	99.7594	1	2695	3231	0.454776	37.4146	CYTB				CYTB:c.1116C>T			CYTB:c.1116C>T	No	No
SQ14	PattieMarieContig140mtDNAFinal-Annotate-1_MPE_editND5	1270	SNV	G	A	No	1		Homozygous	4735	4741	99.8734	1	2109	2780	0.431377	37.1141				Pro					No	-
SQ14	PattieMarieContig140mtDNAFinal-Annotate-1_MPE_editND5	1467	SNV	T	C	No	1		Homozygous	1934	1939	99.7421	1	126	1810	0.065083	34.1694	ND6				ND6:c.348A>G			ND6:c.348A>G	No	No
SQ14	PattieMarieContig140mtDNAFinal-Annotate-1_MPE_editND5	1803	SNV	G	A	No	1		Homozygous	4713	4719	99.8728	1	2138	2759	0.436594	36.8031	ND6				ND6:c.12C>T			ND6:c.12C>T	No	No
SQ14	PattieMarieContig140mtDNAFinal-Annotate-1_MPE_editND5	1861	SNV	C	T	No	1		Homozygous	4507	4524	99.6242	1	1866	2723	0.406625	33.7317				Glu					No	-
SQ14	PattieMarieContig140mtDNAFinal-Annotate-1_MPE_editND5	2069	SNV	T	C	No	1		Homozygous	4749	4762	99.727	1	2676	2234	0.45499	38.3811		DLOOP							No	-
SQ14	PattieMarieContig140mtDNAFinal-Annotate-1_MPE_editND5	2096	SNV	G	A	No	1		Homozygous	5287	5304	99.6795	1	2773	2692	0.492589	38.3711		DLOOP							No	-
SQ14	PattieMarieContig140mtDNAFinal-Annotate-1_MPE_editND5	2111	SNV	A	G	No	1		Homozygous	5194	5208	99.7312	1	2682	2690	0.499255	37.8995		DLOOP							No	-
SQ14	PattieMarieContig140mtDNAFinal-Annotate-1_MPE_editND5	2119	SNV	A	G	No	1		Homozygous	5217	5227	99.8087	1	2647	2752	0.490276	38.1026		DLOOP							No	-
SQ14	PattieMarieContig140mtDNAFinal-Annotate-1_MPE_editND5	2174	SNV	T	C	No	1		Homozygous	4829	4838	99.814	1	2359	2584	0.477241	37.6878		DLOOP							No	-
SQ14	PattieMarieContig140mtDNAFinal-Annotate-1_MPE_editND5	2970	SNV	C	A	No	1		Homozygous	5801	6053	95.8368	1	2982	2979	0.499748	38.8104		DLOOP							No	-
SQ14	PattieMarieContig140mtDNAFinal-Annotate-1_MPE_editND5	3336	SNV	T	C	No	1		Homozygous	4809	4818	99.8132	1	2407	2533	0.487247	36.6544			12S rRNA						No	-
SQ14	PattieMarieContig140mtDNAFinal-Annotate-1_MPE_editND5	3661	SNV	C	T	No	1		Homozygous	5269	5275	99.8863	1	2969	2474	0.454529	35.2782			12S rRNA						No	-
SQ14	PattieMarieContig140mtDNAFinal-Annotate-1_MPE_editND5	4006	SNV	T	C	No	1		Homozygous	5037	5045	99.8414	1	2743	2443	0.471076	36.4256			12S rRNA						No	-
SQ14	PattieMarieContig140mtDNAFinal-Annotate-1_MPE_editND5	4213	SNV	T	C	No	1		Homozygous	5583	5592	99.8391	1	3047	2690	0.468886	35.9498			16S rRNA						No	-
SQ14	PattieMarieContig140mtDNAFinal-Annotate-1_MPE_editND5	4242	SNV	C	T	No	1		Homozygous	6049	6062	99.7856	1	3027	3246	0.482544	34.5575			16S rRNA						No	-
SQ14	PattieMarieContig140mtDNAFinal-Annotate-1_MPE_editND5	4291	SNV	C	T	No	1		Homozygous	5942	5953	99.8152	1	2689	3414	0.440603	37.1219			16S rRNA						No	-
SQ14	PattieMarieContig140mtDNAFinal-Annotate-1_MPE_editND5	4317	SNV	T	C	No	1		Homozygous	5963	5974	99.8159	1	2856	3303	0.463712	37.3915			16S rRNA						No	-
SQ14	PattieMarieContig140mtDNAFinal-Annotate-1_MPE_editND5	4490	SNV	T	C	No	1		Homozygous	5719	5728	99.8429	1	2880	3000	0.489796	36.3782			16S rRNA						No	-
SQ14	PattieMarieContig140mtDNAFinal-Annotate-1_MPE_editND5	4695	SNV	T	C	No	1		Homozygous	5283	5519	95.7239	1	2792	2589	0.481137	37.6012			16S rRNA						No	-
SQ14	PattieMarieContig140mtDNAFinal-Annotate-1_MPE_editND5	4776	SNV	T	C	No	1		Homozygous	5265	5273	99.8483	1	2567	2831	0.475546	37.1304			16S rRNA						No	-
SQ14	PattieMarieContig140mtDNAFinal-Annotate-1_MPE_editND5	4806	SNV	T	C	No	1		Homozygous	5363	5381	99.6655	1	2573	2922	0.468244	37.7288			16S rRNA						No	-
SQ14	PattieMarieContig140mtDNAFinal-Annotate-1_MPE_editND5	4925	SNV	C	T	No	1		Homozygous	5568	5592	99.5708	1	2974	2753	0.480705	35.1612			16S rRNA						No	-
SQ14	PattieMarieContig140mtDNAFinal-Annotate-1_MPE_editND5	5860	SNV	T	C	No	1		Homozygous	4936	4936	100	1	2829	2243	0.442232	36.2336									No	-
SQ14	PattieMarieContig140mtDNAFinal-Annotate-1_MPE_editND5	5975	SNV	A	G	No	1		Homozygous	5478	5481	99.9453	1	2661	3030	0.46758	35.7155	ND1				ND1:c.114A>G			ND1:c.114A>G	No	No
SQ14	PattieMarieContig140mtDNAFinal-Annotate-1_MPE_editND5	6230	SNV	C	T	No	1		Homozygous	5719	5732	99.7732	1	2692	3166	0.459543	37.0853	ND1				ND1:c.369C>T			ND1:c.369C>T	No	No
SQ14	PattieMarieContig140mtDNAFinal-Annotate-1_MPE_editND5	6338	SNV	A	T	No	1		Homozygous	5279	5292	99.7544	1	2912	2507	0.462631	36.9456	ND1				ND1:c.477A>T			ND1:c.477A>T	No	No
SQ14	PattieMarieContig140mtDNAFinal-Annotate-1_MPE_editND5	6551	SNV	C	T	No	1		Homozygous	6072	6084	99.8028	1	2984	3241	0.479357	37.8313	ND1				ND1:c.690C>T			ND1:c.690C>T	No	No
SQ14	PattieMarieContig140mtDNAFinal-Annotate-1_MPE_editND5	6572	SNV	T	C	No	1		Homozygous	6042	6053	99.8183	1	3082	3120	0.496936	36.9976	ND1				ND1:c.711T>C			ND1:c.711T>C	No	No
SQ14	PattieMarieContig140mtDNAFinal-Annotate-1_MPE_editND5	6611	SNV	C	T	No	1		Homozygous	5860	5861	99.9829	1	3260	2708	0.453753	34.5409	ND1				ND1:c.750C>T			ND1:c.750C>T	No	No
SQ14	PattieMarieContig140mtDNAFinal-Annotate-1_MPE_editND5	6812	SNV	C	T	No	1		Homozygous	6068	6084	99.737	1	3099	3148	0.496078	36.4188	ND1				ND1:c.951C>T			ND1:c.951C>T	No	No
SQ14	PattieMarieContig140mtDNAFinal-Annotate-1_MPE_editND5	6955	SNV	T	C	No	1		Homozygous	5292	5301	99.8302	1	2495	2916	0.461098	37.4204				Gln					No	-
SQ14	PattieMarieContig140mtDNAFinal-Annotate-1_MPE_editND5	7157	SNV	C	T	No	1		Homozygous	5125	5136	99.7858	1	2488	2778	0.472465	33.8198	ND2				ND2:c.108C>T			ND2:c.108C>T	No	No
SQ14	PattieMarieContig140mtDNAFinal-Annotate-1_MPE_editND5	7211	SNV	A	G	No	1		Homozygous	5602	5612	99.8218	1	2866	2871	0.499564	36.7837	ND2				ND2:c.162A>G			ND2:c.162A>G	No	No
SQ14	PattieMarieContig140mtDNAFinal-Annotate-1_MPE_editND5	7439	SNV	G	A	No	1		Homozygous	5363	5376	99.7582	1	3001	2537	0.458108	36.0164	ND2				ND2:c.390G>A			ND2:c.390G>A	No	No
SQ14	PattieMarieContig140mtDNAFinal-Annotate-1_MPE_editND5	7532	SNV	A	G	No	1		Homozygous	6050	6068	99.7034	1	3111	3098	0.498953	37.5412	ND2				ND2:c.483A>G			ND2:c.483A>G	No	No
SQ14	PattieMarieContig140mtDNAFinal-Annotate-1_MPE_editND5	7767	SNV	T	C	No	1		Homozygous	6060	6067	99.8846	1	2871	3399	0.457895	37.7781	ND2				ND2:c.718T>C			ND2:c.718T>C	No	No
SQ14	PattieMarieContig140mtDNAFinal-Annotate-1_MPE_editND5	7823	SNV	C	T	No	1		Homozygous	5825	5834	99.8457	1	2811	3190	0.468422	36.919	ND2				ND2:c.774C>T			ND2:c.774C>T	No	No
SQ14	PattieMarieContig140mtDNAFinal-Annotate-1_MPE_editND5	7859	SNV	C	T	No	1		Homozygous	5501	5509	99.8548	1	2833	2797	0.496803	34.5206	ND2				ND2:c.810C>T			ND2:c.810C>T	No	No
SQ14	PattieMarieContig140mtDNAFinal-Annotate-1_MPE_editND5	7989	SNV	C	T	No	1		Homozygous	5412	5420	99.8524	1	2863	2697	0.485072	36.6198	ND2				ND2:c.940C>T			ND2:c.940C>T	No	No
SQ14	PattieMarieContig140mtDNAFinal-Annotate-1_MPE_editND5	8066	SNV	T	C	No	1		Homozygous	5909	5946	99.3777	1	3117	2949	0.486152	36.8716	ND2				ND2:c.1017T>C			ND2:c.1017T>C	No	No
SQ14	PattieMarieContig140mtDNAFinal-Annotate-1_MPE_editND5	8318	SNV	G	A	No	1		Homozygous	5911	5919	99.8648	1	3113	2978	0.488918	37.3789									No	-
SQ14	PattieMarieContig140mtDNAFinal-Annotate-1_MPE_editND5	8436	SNV	C	T	No	1		Homozygous	5875	5882	99.881	1	3131	2908	0.481537	37.5204				Tyr					No	-
SQ14	PattieMarieContig140mtDNAFinal-Annotate-1_MPE_editND5	8612	SNV	C	T	No	1		Homozygous	5114	5122	99.8438	1	2412	2849	0.458468	36.8479	COX1				COX1:c.156C>T			COX1:c.156C>T	No	No
SQ14	PattieMarieContig140mtDNAFinal-Annotate-1_MPE_editND5	8828	SNV	C	T	No	1		Homozygous	5007	5033	99.4834	1	2940	2205	0.428571	33.0599	COX1				COX1:c.372C>T			COX1:c.372C>T	No	No
SQ14	PattieMarieContig140mtDNAFinal-Annotate-1_MPE_editND5	9045	SNV	C	T	No	1		Homozygous	6311	6326	99.7629	1	3234	3245	0.499151	36.5932	COX1				COX1:c.589C>T			COX1:c.589C>T	No	No
SQ14	PattieMarieContig140mtDNAFinal-Annotate-1_MPE_editND5	9281	SNV	T	C	No	1		Homozygous	6054	6064	99.8351	1	3103	3095	0.499355	36.873	COX1				COX1:c.825T>C			COX1:c.825T>C	No	No
SQ14	PattieMarieContig140mtDNAFinal-Annotate-1_MPE_editND5	9398	SNV	T	C	No	1		Homozygous	5775	5780	99.9135	1	2704	3215	0.456834	36.6542	COX1				COX1:c.942T>C			COX1:c.942T>C	No	No
SQ14	PattieMarieContig140mtDNAFinal-Annotate-1_MPE_editND5	9404	SNV	A	G	No	1		Homozygous	5767	5777	99.8269	1	2735	3173	0.462932	36.1493	COX1				COX1:c.948A>G			COX1:c.948A>G	No	No
SQ14	PattieMarieContig140mtDNAFinal-Annotate-1_MPE_editND5	9483	SNV	T	C	No	1		Homozygous	6024	6028	99.9336	1	3212	3019	0.484513	37.1149	COX1				COX1:c.1027T>C			COX1:c.1027T>C	No	No
SQ14	PattieMarieContig140mtDNAFinal-Annotate-1_MPE_editND5	9548	SNV	G	A	No	1		Homozygous	6051	6061	99.835	1	3167	3078	0.492874	37.878	COX1				COX1:c.1092G>A			COX1:c.1092G>A	No	No
SQ14	PattieMarieContig140mtDNAFinal-Annotate-1_MPE_editND5	9714	SNV	A	G	No	1		Homozygous	5901	5914	99.7802	1	3071	3023	0.496062	37.3882	COX1				COX1:c.1258A>G	COX1:p.Thr420Ala	COX1:p.Thr420Ala	COX1:c.1258A>G	No	Yes
SQ14	PattieMarieContig140mtDNAFinal-Annotate-1_MPE_editND5	9827	SNV	T	C	No	1		Homozygous	5594	5611	99.697	1	2749	2999	0.478253	37.3669	COX1				COX1:c.1371T>C			COX1:c.1371T>C	No	No
SQ14	PattieMarieContig140mtDNAFinal-Annotate-1_MPE_editND5	9881	SNV	A	G	No	1		Homozygous	5818	5836	99.6916	1	3028	2921	0.491007	37.6102	COX1				COX1:c.1425A>G			COX1:c.1425A>G	No	No
SQ14	PattieMarieContig140mtDNAFinal-Annotate-1_MPE_editND5	9929	SNV	C	T	No	1		Homozygous	5753	5765	99.7918	1	3199	2720	0.459537	36.4884	COX1				COX1:c.1473C>T			COX1:c.1473C>T	No	No
SQ14	PattieMarieContig140mtDNAFinal-Annotate-1_MPE_editND5	10058	SNV	C	T	No	1		Homozygous	6100	6115	99.7547	1	2837	3444	0.45168	37.6357				Ser					No	-
SQ14	PattieMarieContig140mtDNAFinal-Annotate-1_MPE_editND5	10605	SNV	T	C	No	1		Homozygous	5102	5113	99.7849	1	2730	2508	0.478809	35.1081	COX2				COX2:c.459T>C			COX2:c.459T>C	No	No
SQ14	PattieMarieContig140mtDNAFinal-Annotate-1_MPE_editND5	10818	SNV	T	C	No	1		Homozygous	5816	5827	99.8112	1	2818	3140	0.472978	37.9992	COX2				COX2:c.672T>C			COX2:c.672T>C	No	No
SQ14	PattieMarieContig140mtDNAFinal-Annotate-1_MPE_editND5	11018	SNV	C	T	No	1		Homozygous	5436	5448	99.7797	1	2835	2758	0.493116	35.4027	ATP8				ATP8:c.117C>T			ATP8:c.117C>T	No	No
SQ14	PattieMarieContig140mtDNAFinal-Annotate-1_MPE_editND5	11045	SNV	C	T	No	1		Homozygous	5510	5522	99.7827	1	2872	2781	0.491951	36.3945	ATP8				ATP8:c.144C>T			ATP8:c.144C>T	No	No
SQ14	PattieMarieContig140mtDNAFinal-Annotate-1_MPE_editND5	11092	SNV	A	G	No	1		Homozygous	5437	5451	99.7432	1	3007	2577	0.461497	37.1913	ATP6				ATP6:c.36A>G			ATP6:c.36A>G	No	No
SQ14	PattieMarieContig140mtDNAFinal-Annotate-1_MPE_editND5	11144	SNV	T	C	No	1		Homozygous	5289	5300	99.7925	1	2993	2427	0.447786	35.4967	ATP6				ATP6:c.88T>C			ATP6:c.88T>C	No	No
SQ14	PattieMarieContig140mtDNAFinal-Annotate-1_MPE_editND5	11155	SNV	A	G	No	1		Homozygous	5071	5087	99.6855	1	2836	2337	0.451769	35.2515	ATP6				ATP6:c.99A>G			ATP6:c.99A>G	No	No
SQ14	PattieMarieContig140mtDNAFinal-Annotate-1_MPE_editND5	11365	SNV	A	G	No	1		Homozygous	5189	5194	99.9037	1	2469	2865	0.46288	36.7415	ATP6				ATP6:c.309A>G			ATP6:c.309A>G	No	No
SQ14	PattieMarieContig140mtDNAFinal-Annotate-1_MPE_editND5	11407	SNV	C	A	No	1		Homozygous	4920	4927	99.8579	1	2366	2665	0.470284	35.9225	ATP6				ATP6:c.351C>A			ATP6:c.351C>A	No	No
SQ14	PattieMarieContig140mtDNAFinal-Annotate-1_MPE_editND5	11425	SNV	T	C	No	1		Homozygous	4821	4829	99.8343	1	2406	2531	0.48734	36.3389	ATP6				ATP6:c.369T>C			ATP6:c.369T>C	No	No
SQ14	PattieMarieContig140mtDNAFinal-Annotate-1_MPE_editND5	11548	SNV	C	T	No	1		Homozygous	5378	5386	99.8515	1	3085	2413	0.438887	37.0582	ATP6				ATP6:c.492C>T			ATP6:c.492C>T	No	No
SQ14	PattieMarieContig140mtDNAFinal-Annotate-1_MPE_editND5	11551	SNV	T	C	No	1		Homozygous	5290	5298	99.849	1	3048	2359	0.436286	36.7662	ATP6				ATP6:c.495T>C			ATP6:c.495T>C	No	No
SQ14	PattieMarieContig140mtDNAFinal-Annotate-1_MPE_editND5	11617	SNV	A	C	No	1		Homozygous	5022	5090	98.6641	1	2547	2614	0.493509	37.9934	ATP6				ATP6:c.561A>C			ATP6:c.561A>C	No	No
SQ14	PattieMarieContig140mtDNAFinal-Annotate-1_MPE_editND5	11639	SNV	G	A	No	1		Homozygous	5594	5610	99.7148	1	2796	2946	0.486938	35.3816	ATP6				ATP6:c.583G>A	ATP6:p.Ala195Thr	ATP6:p.Ala195Thr	ATP6:c.583G>A	No	Yes
SQ14	PattieMarieContig140mtDNAFinal-Annotate-1_MPE_editND5	11858	SNV	C	T	No	1		Homozygous	5270	5278	99.8484	1	2658	2745	0.491949	34.7985	COX3				COX3:c.119C>T	COX3:p.Thr40Ile	COX3:p.Thr40Ile	COX3:c.119C>T	No	Yes
SQ14	PattieMarieContig140mtDNAFinal-Annotate-1_MPE_editND5	12162	SNV	G	A	No	1		Homozygous	6437	6446	99.8604	1	3644	2933	0.445948	36.3388	COX3				COX3:c.423G>A			COX3:c.423G>A	No	No
SQ14	PattieMarieContig140mtDNAFinal-Annotate-1_MPE_editND5	12180	SNV	T	C	No	1		Homozygous	6427	6436	99.8602	1	3503	3088	0.468518	36.6621	COX3				COX3:c.441T>C			COX3:c.441T>C	No	No
SQ14	PattieMarieContig140mtDNAFinal-Annotate-1_MPE_editND5	12270	SNV	A	G	No	1		Homozygous	6907	6913	99.9132	1	3282	3777	0.464938	37.2537	COX3				COX3:c.531A>G			COX3:c.531A>G	No	No
SQ14	PattieMarieContig140mtDNAFinal-Annotate-1_MPE_editND5	12376	SNV	T	C	No	1		Homozygous	6013	6020	99.8837	1	2858	3326	0.46216	37.8069	COX3				COX3:c.637T>C			COX3:c.637T>C	No	No
SQ14	PattieMarieContig140mtDNAFinal-Annotate-1_MPE_editND5	12382	SNV	T	C	No	1		Homozygous	6145	6152	99.8862	1	2920	3406	0.461587	37.8331	COX3				COX3:c.643T>C			COX3:c.643T>C	No	No
SQ14	PattieMarieContig140mtDNAFinal-Annotate-1_MPE_editND5	12403	SNV	T	C	No	1		Homozygous	5986	5997	99.8166	1	2807	3376	0.453987	37.4127	COX3				COX3:c.664T>C			COX3:c.664T>C	No	No
SQ14	PattieMarieContig140mtDNAFinal-Annotate-1_MPE_editND5	13085	SNV	T	C	No	1		Homozygous	5645	5654	99.8408	1	2873	2934	0.494748	37.4567	ND4L				ND4L:c.72T>C			ND4L:c.72T>C	No	No
SQ14	PattieMarieContig140mtDNAFinal-Annotate-1_MPE_editND5	13363	SNV	C	A	No	1		Homozygous	5742	5956	96.407	1	2923	2966	0.496349	37.371	ND4				ND4:c.60C>A			ND4:c.60C>A	No	No
SQ14	PattieMarieContig140mtDNAFinal-Annotate-1_MPE_editND5	13558	SNV	G	A	No	1		Homozygous	5661	5676	99.7357	1	2728	3096	0.468407	36.4396	ND4				ND4:c.255G>A			ND4:c.255G>A	No	No
SQ14	PattieMarieContig140mtDNAFinal-Annotate-1_MPE_editND5	13750	SNV	T	C	No	1		Homozygous	5290	5295	99.9056	1	2475	2989	0.452965	37.0721	ND4				ND4:c.447T>C			ND4:c.447T>C	No	No
SQ14	PattieMarieContig140mtDNAFinal-Annotate-1_MPE_editND5	13810	SNV	T	C	No	1		Homozygous	5388	5397	99.8332	1	2570	2936	0.466764	36.7904	ND4				ND4:c.507T>C			ND4:c.507T>C	No	No
SQ14	PattieMarieContig140mtDNAFinal-Annotate-1_MPE_editND5	13855	SNV	A	G	No	1		Homozygous	5181	5196	99.7113	1	2742	2576	0.484393	35.0553	ND4				ND4:c.552A>G			ND4:c.552A>G	No	No
SQ14	PattieMarieContig140mtDNAFinal-Annotate-1_MPE_editND5	13888	SNV	T	C	No	1		Homozygous	4941	4949	99.8384	1	2611	2454	0.484501	35.4365	ND4				ND4:c.585T>C			ND4:c.585T>C	No	No
SQ14	PattieMarieContig140mtDNAFinal-Annotate-1_MPE_editND5	13936	SNV	C	T	No	1		Homozygous	5459	5492	99.3991	1	2934	2691	0.4784	33.8153	ND4				ND4:c.633C>T			ND4:c.633C>T	No	No
SQ14	PattieMarieContig140mtDNAFinal-Annotate-1_MPE_editND5	14005	SNV	G	A	No	1		Homozygous	5496	5509	99.764	1	2945	2699	0.478207	36.1917	ND4				ND4:c.702G>A			ND4:c.702G>A	No	No
SQ14	PattieMarieContig140mtDNAFinal-Annotate-1_MPE_editND5	14023	SNV	A	G	No	1		Homozygous	5178	5395	95.9778	1	2801	2507	0.472306	35.2504	ND4				ND4:c.720A>G			ND4:c.720A>G	No	No
SQ14	PattieMarieContig140mtDNAFinal-Annotate-1_MPE_editND5	14083	SNV	T	A	No	1		Homozygous	5862	5873	99.8127	1	3195	2814	0.468298	37.197	ND4				ND4:c.780T>A			ND4:c.780T>A	No	No
SQ14	PattieMarieContig140mtDNAFinal-Annotate-1_MPE_editND5	14104	SNV	A	G	No	1		Homozygous	5954	5966	99.7989	1	3222	2902	0.473873	37.7271	ND4				ND4:c.801A>G			ND4:c.801A>G	No	No
SQ14	PattieMarieContig140mtDNAFinal-Annotate-1_MPE_editND5	14173	SNV	C	T	No	1		Homozygous	6008	6020	99.8007	1	3028	3122	0.492358	37.5112	ND4				ND4:c.870C>T			ND4:c.870C>T	No	No
SQ14	PattieMarieContig140mtDNAFinal-Annotate-1_MPE_editND5	14455	SNV	C	T	No	1		Homozygous	6232	6240	99.8718	1	3280	3146	0.489574	36.3063	ND4				ND4:c.1152C>T			ND4:c.1152C>T	No	No
SQ14	PattieMarieContig140mtDNAFinal-Annotate-1_MPE_editND5	14697	SNV	T	C	No	1		Homozygous	5752	5762	99.8264	1	2550	3358	0.431618	37.216				His					No	-
SQ14	PattieMarieContig140mtDNAFinal-Annotate-1_MPE_editND5	14973	SNV	C	G	No	1		Homozygous	3212	3219	99.7825	1	893	2319	0.27802	37.3369	ND5				ND5:c.84C>G	ND5:p.Asn28Lys	ND5:p.Asn28Lys	ND5:c.84C>G	No	Yes
SQ14	PattieMarieContig140mtDNAFinal-Annotate-1_MPE_editND5	14976	SNV	C	T	No	1		Homozygous	3522	3526	99.8866	1	1090	2435	0.30922	36.587	ND5				ND5:c.87C>T			ND5:c.87C>T	No	No
SQ14	PattieMarieContig140mtDNAFinal-Annotate-1_MPE_editND5	15103	SNV	T	C	No	1		Homozygous	6009	6013	99.9335	1	3200	3000	0.483871	38.1076	ND5				ND5:c.214T>C	ND5:p.Ser72Pro	ND5:p.Ser72Pro	ND5:c.214T>C	No	Yes
SQ14	PattieMarieContig140mtDNAFinal-Annotate-1_MPE_editND5	15461	SNV	C	T	No	1		Homozygous	4789	4799	99.7916	1	2405	2468	0.493536	37.2387	ND5				ND5:c.572C>T	ND5:p.Thr191Ile	ND5:p.Thr191Ile	ND5:c.572C>T	No	Yes
SQ14	PattieMarieContig140mtDNAFinal-Annotate-1_MPE_editND5	15483	SNV	T	C	No	1		Homozygous	4821	4830	99.8137	1	2615	2320	0.470111	36.4571	ND5				ND5:c.594T>C			ND5:c.594T>C	No	No
SQ14	PattieMarieContig140mtDNAFinal-Annotate-1_MPE_editND5	15495	SNV	T	C	No	1		Homozygous	4772	4782	99.7909	1	2530	2351	0.481664	36.3684	ND5				ND5:c.606T>C			ND5:c.606T>C	No	No
SQ14	PattieMarieContig140mtDNAFinal-Annotate-1_MPE_editND5	15531	SNV	T	C	No	1		Homozygous	5186	5188	99.9614	1	2733	2563	0.48395	36.3344	ND5				ND5:c.642T>C			ND5:c.642T>C	No	No
SQ14	PattieMarieContig140mtDNAFinal-Annotate-1_MPE_editND5	15537	SNV	C	T	No	1		Homozygous	5221	5223	99.9617	1	2775	2553	0.479167	35.9339	ND5				ND5:c.648C>T			ND5:c.648C>T	No	No
SQ14	PattieMarieContig140mtDNAFinal-Annotate-1_MPE_editND5	15618	SNV	T	C	No	1		Homozygous	5404	5416	99.7784	1	2808	2757	0.495418	37.0868	ND5				ND5:c.729T>C			ND5:c.729T>C	No	No
SQ14	PattieMarieContig140mtDNAFinal-Annotate-1_MPE_editND5	15843	SNV	T	C	No	1		Homozygous	5375	5389	99.7402	1	2974	2561	0.462692	36.2376	ND5				ND5:c.954T>C			ND5:c.954T>C	No	No
SQ14	PattieMarieContig140mtDNAFinal-Annotate-1_MPE_editND5	15912	SNV	T	C	No	1		Homozygous	6068	6083	99.7534	1	3289	2944	0.472325	37.3096	ND5				ND5:c.1023T>C			ND5:c.1023T>C	No	No
SQ14	PattieMarieContig140mtDNAFinal-Annotate-1_MPE_editND5	15918	SNV	G	A	No	1		Homozygous	5940	5965	99.5809	1	3226	2857	0.46967	36.6424	ND5				ND5:c.1029G>A			ND5:c.1029G>A	No	No
SQ14	PattieMarieContig140mtDNAFinal-Annotate-1_MPE_editND5	15934	SNV	T	C	No	1		Homozygous	5991	6010	99.6839	1	3272	2867	0.467014	37.3993	ND5				ND5:c.1045T>C			ND5:c.1045T>C	No	No
SQ14	PattieMarieContig140mtDNAFinal-Annotate-1_MPE_editND5	16125	SNV	A	C	No	1		Homozygous	6237	6245	99.8719	1	3172	3225	0.495857	37.5607	ND5				ND5:c.1236A>C			ND5:c.1236A>C	No	No
SQ14	PattieMarieContig140mtDNAFinal-Annotate-1_MPE_editND5	16216	SNV	T	A	No	1		Homozygous	6158	6161	99.9513	1	3080	3235	0.487728	36.5759	ND5				ND5:c.1327T>A	ND5:p.Tyr443Asn	ND5:p.Tyr443Asn	ND5:c.1327T>A	No	Yes
SQ14	PattieMarieContig140mtDNAFinal-Annotate-1_MPE_editND5	16335	SNV	T	C	No	1		Homozygous	5645	5653	99.8585	1	2830	2947	0.489874	36.6777	ND5				ND5:c.1446T>C			ND5:c.1446T>C	No	No
SQ14	PattieMarieContig140mtDNAFinal-Annotate-1_MPE_editND5	16372	SNV	T	C	No	1		Homozygous	6085	6086	99.9836	1	3135	3098	0.497032	36.4178	ND5				ND5:c.1483T>C			ND5:c.1483T>C	No	No
SQ14	PattieMarieContig140mtDNAFinal-Annotate-1_MPE_editND5	16454	SNV	C	T	No	1		Homozygous	5224	5279	98.9581	1	2592	2823	0.47867	36.7322	ND5				ND5:c.1565C>T	ND5:p.Ser522Leu	ND5:p.Ser522Leu	ND5:c.1565C>T	No	Yes
SQ14	PattieMarieContig140mtDNAFinal-Annotate-1_MPE_editND5	16497	SNV	C	T	No	1		Homozygous	5057	5065	99.8421	1	2037	3209	0.388296	36.3664	ND5				ND5:c.1608C>T			ND5:c.1608C>T	No	No
SQ14	PattieMarieContig140mtDNAFinal-Annotate-1_MPE_editND5	16542	SNV	T	C	No	1		Homozygous	4402	4408	99.8639	1	1200	3404	0.260643	36.3884	ND5				ND5:c.1653T>C			ND5:c.1653T>C	No	No
SQ14	PattieMarieContig140mtDNAFinal-Annotate-1_MPE_editND5	16545	SNV	A	G	No	1		Homozygous	4316	4322	99.8612	1	1145	3378	0.253151	36.8068	ND5				ND5:c.1656A>G			ND5:c.1656A>G	No	No
SQ14	PattieMarieContig140mtDNAFinal-Annotate-1_MPE_editND5	12766^12767	Insertion	-	C	No	1		Homozygous	5854	5863	99.8465	1	3357	2619	0.438253	36.8218	ND3				ND3:c.173_174insC	ND3:p.Leu58fs	ND3:p.Leu58fs	ND3:c.173_174insC	No	Yes
SQ14	PattieMarieContig140mtDNAFinal-Annotate-1_MPE_editND5	2190..2191	MNV	AG	GA	No	2		Homozygous	4639	4639	100	1	2186	2453	0.471222	36.9541		DLOOP							No	-
SQ14	PattieMarieContig140mtDNAFinal-Annotate-1_MPE_editND5	3933^3934	Insertion	-	C	No	1		Homozygous	4962	5307	93.4992	1	2473	2585	0.488928	36.6121			12S rRNA						No	-
SQ14	PattieMarieContig140mtDNAFinal-Annotate-1_MPE_editND5	4601^4602	Insertion	-	AC	No	2		Homozygous	5914	5914	100	1	2777	3137	0.469564	37.0895			16S rRNA						No	-
SQ15	PattieMarieContig140mtDNAFinal-Annotate-1_MPE_editND5	565	SNV	A	G	No	1		Homozygous	4043	4045	99.9506	1	2352	1900	0.446849	37.004	CYTB				CYTB:c.565A>G	CYTB:p.Ile189Val	CYTB:p.Ile189Val	CYTB:c.565A>G	No	Yes
SQ15	PattieMarieContig140mtDNAFinal-Annotate-1_MPE_editND5	2046	SNV	C	T	No	1		Homozygous	3956	3970	99.6474	1	1986	2066	0.490128	38.2614		DLOOP							No	-
SQ15	PattieMarieContig140mtDNAFinal-Annotate-1_MPE_editND5	2481	SNV	C	T	No	1		Homozygous	3840	3997	96.0721	1	1899	2045	0.481491	36.5781		DLOOP							No	-
SQ15	PattieMarieContig140mtDNAFinal-Annotate-1_MPE_editND5	5860	SNV	T	C	No	1		Homozygous	3249	3255	99.8157	1	1629	1714	0.487287	36.2656									No	-
SQ15	PattieMarieContig140mtDNAFinal-Annotate-1_MPE_editND5	6611	SNV	C	T	No	1		Homozygous	4205	4208	99.9287	1	2235	2052	0.478656	35.0772	ND1				ND1:c.750C>T			ND1:c.750C>T	No	No
SQ15	PattieMarieContig140mtDNAFinal-Annotate-1_MPE_editND5	9800	SNV	C	T	No	1		Homozygous	4204	4212	99.8101	1	2252	2087	0.480986	35.7163	COX1				COX1:c.1344C>T			COX1:c.1344C>T	No	No
SQ15	PattieMarieContig140mtDNAFinal-Annotate-1_MPE_editND5	11365	SNV	A	G	No	1		Homozygous	3862	3863	99.9741	1	2086	1989	0.488098	36.8695	ATP6				ATP6:c.309A>G			ATP6:c.309A>G	No	No
SQ15	PattieMarieContig140mtDNAFinal-Annotate-1_MPE_editND5	12318	SNV	T	C	No	1		Homozygous	5240	5253	99.7525	1	2673	2796	0.488755	36.9186	COX3				COX3:c.579T>C			COX3:c.579T>C	No	No
SQ15	PattieMarieContig140mtDNAFinal-Annotate-1_MPE_editND5	13363	SNV	C	A	No	1		Homozygous	4248	4413	96.261	1	2354	2052	0.465729	37.2102	ND4				ND4:c.60C>A			ND4:c.60C>A	No	No
SQ15	PattieMarieContig140mtDNAFinal-Annotate-1_MPE_editND5	14052	SNV	T	C	No	1		Homozygous	3620	3966	91.2758	1	1897	1820	0.489642	37.4143	ND4				ND4:c.749T>C	ND4:p.Met250Thr	ND4:p.Met250Thr	ND4:c.749T>C	No	Yes
SQ15	PattieMarieContig140mtDNAFinal-Annotate-1_MPE_editND5	15000	SNV	T	C	No	1		Homozygous	3752	3759	99.8138	1	2278	1520	0.400211	37.8444	ND5				ND5:c.111T>C			ND5:c.111T>C	No	No
SQ15	PattieMarieContig140mtDNAFinal-Annotate-1_MPE_editND5	15519	SNV	C	T	No	1		Homozygous	3423	3437	99.5927	1	1702	1865	0.477152	32.3723	ND5				ND5:c.630C>T			ND5:c.630C>T	No	No
SQ15	PattieMarieContig140mtDNAFinal-Annotate-1_MPE_editND5	16216	SNV	T	A	No	1		Homozygous	4426	4426	100	1	1926	2658	0.420157	36.6337	ND5				ND5:c.1327T>A	ND5:p.Tyr443Asn	ND5:p.Tyr443Asn	ND5:c.1327T>A	No	Yes
SQ15	PattieMarieContig140mtDNAFinal-Annotate-1_MPE_editND5	16372	SNV	T	C	No	1		Homozygous	4101	4104	99.9269	1	2104	2121	0.497988	36.5825	ND5				ND5:c.1483T>C			ND5:c.1483T>C	No	No
SQ15	PattieMarieContig140mtDNAFinal-Annotate-1_MPE_editND5	16602	SNV	C	T	No	1		Homozygous	2374	2387	99.4554	1	250	2229	0.100847	33.6547	ND5				ND5:c.1713C>T			ND5:c.1713C>T	No	No
SQ15	PattieMarieContig140mtDNAFinal-Annotate-1_MPE_editND5	12766^12767	Insertion	-	C	No	1		Homozygous	4308	4313	99.8841	1	2488	1984	0.443649	36.8627	ND3				ND3:c.173_174insC	ND3:p.Leu58fs	ND3:p.Leu58fs	ND3:c.173_174insC	No	Yes
SQ15	PattieMarieContig140mtDNAFinal-Annotate-1_MPE_editND5	2190..2191	MNV	AG	GA	No	2		Homozygous	3729	3729	100	1	1537	2192	0.412175	37.1283		DLOOP							No	-
SQ16	PattieMarieContig140mtDNAFinal-Annotate-1_MPE_editND5	565	SNV	A	G	No	1		Homozygous	3999	4004	99.8751	1	2358	1822	0.435885	36.8854	CYTB				CYTB:c.565A>G	CYTB:p.Ile189Val	CYTB:p.Ile189Val	CYTB:c.565A>G	No	Yes
SQ16	PattieMarieContig140mtDNAFinal-Annotate-1_MPE_editND5	2529	SNV	C	G	No	1		Homozygous	4077	4088	99.7309	1	1944	2233	0.465406	34.7065		DLOOP							No	-
SQ16	PattieMarieContig140mtDNAFinal-Annotate-1_MPE_editND5	2549	SNV	T	C	No	1		Homozygous	3894	3904	99.7438	1	1965	2040	0.490637	35.7546		DLOOP							No	-
SQ16	PattieMarieContig140mtDNAFinal-Annotate-1_MPE_editND5	6611	SNV	C	T	No	1		Homozygous	4114	4118	99.9029	1	2247	1962	0.466144	34.8981	ND1				ND1:c.750C>T			ND1:c.750C>T	No	No
SQ16	PattieMarieContig140mtDNAFinal-Annotate-1_MPE_editND5	11284	SNV	G	A	No	1		Homozygous	3882	3890	99.7943	1	1833	2178	0.456993	36.802	ATP6				ATP6:c.228G>A			ATP6:c.228G>A	No	No
SQ16	PattieMarieContig140mtDNAFinal-Annotate-1_MPE_editND5	11365	SNV	A	G	No	1		Homozygous	3679	3680	99.9728	1	1924	1970	0.494093	36.7897	ATP6				ATP6:c.309A>G			ATP6:c.309A>G	No	No
SQ16	PattieMarieContig140mtDNAFinal-Annotate-1_MPE_editND5	12944	SNV	G	A	No	1		Homozygous	4310	4318	99.8147	1	1976	2547	0.436878	37.1258	ND3				ND3:c.351G>A			ND3:c.351G>A	No	No
SQ16	PattieMarieContig140mtDNAFinal-Annotate-1_MPE_editND5	16216	SNV	T	A	No	1		Homozygous	4469	4472	99.9329	1	1986	2650	0.428387	36.624	ND5				ND5:c.1327T>A	ND5:p.Tyr443Asn	ND5:p.Tyr443Asn	ND5:c.1327T>A	No	Yes
SQ16	PattieMarieContig140mtDNAFinal-Annotate-1_MPE_editND5	16372	SNV	T	C	No	1		Homozygous	4047	4048	99.9753	1	2079	2122	0.494882	36.5322	ND5				ND5:c.1483T>C			ND5:c.1483T>C	No	No
SQ16	PattieMarieContig140mtDNAFinal-Annotate-1_MPE_editND5	12766^12767	Insertion	-	C	No	1		Homozygous	4270	4271	99.9766	1	2380	2041	0.46166	36.8751	ND3				ND3:c.173_174insC	ND3:p.Leu58fs	ND3:p.Leu58fs	ND3:c.173_174insC	No	Yes
SQ17	PattieMarieContig140mtDNAFinal-Annotate-1_MPE_editND5	189	SNV	T	C	No	1		Homozygous	2728	2731	99.8902	1	2037	716	0.26008	37.1061	CYTB				CYTB:c.189T>C			CYTB:c.189T>C	No	No
SQ17	PattieMarieContig140mtDNAFinal-Annotate-1_MPE_editND5	360	SNV	T	C	No	1		Homozygous	4026	4031	99.876	1	2094	1948	0.48194	36.8073	CYTB				CYTB:c.360T>C			CYTB:c.360T>C	No	No
SQ17	PattieMarieContig140mtDNAFinal-Annotate-1_MPE_editND5	366	SNV	G	A	No	1		Homozygous	4047	4050	99.9259	1	2094	1970	0.484744	36.8211	CYTB				CYTB:c.366G>A			CYTB:c.366G>A	No	No
SQ17	PattieMarieContig140mtDNAFinal-Annotate-1_MPE_editND5	555	SNV	T	C	No	1		Homozygous	4224	4234	99.7638	1	2394	1846	0.435377	36.9844	CYTB				CYTB:c.555T>C			CYTB:c.555T>C	No	No
SQ17	PattieMarieContig140mtDNAFinal-Annotate-1_MPE_editND5	565	SNV	A	G	No	1		Homozygous	4098	4101	99.9269	1	2316	1803	0.437728	37.0549	CYTB				CYTB:c.565A>G	CYTB:p.Ile189Val	CYTB:p.Ile189Val	CYTB:c.565A>G	Yes	Yes
SQ17	PattieMarieContig140mtDNAFinal-Annotate-1_MPE_editND5	567	SNV	C	A	No	1		Homozygous	4093	4101	99.8049	1	2312	1802	0.438017	37.0039	CYTB				CYTB:c.567C>A	CYTB:p.Ile189Met	CYTB:p.Ile189Met	CYTB:c.567C>A	Yes	Yes
SQ17	PattieMarieContig140mtDNAFinal-Annotate-1_MPE_editND5	936	SNV	A	G	No	1		Homozygous	4545	4549	99.9121	1	2464	2110	0.461303	35.6946	CYTB				CYTB:c.936A>G			CYTB:c.936A>G	No	No
SQ17	PattieMarieContig140mtDNAFinal-Annotate-1_MPE_editND5	1053	SNV	T	C	No	1		Homozygous	4761	4766	99.8951	1	2341	2450	0.488625	37.0463	CYTB				CYTB:c.1053T>C			CYTB:c.1053T>C	No	No
SQ17	PattieMarieContig140mtDNAFinal-Annotate-1_MPE_editND5	1116	SNV	C	T	No	1		Homozygous	4892	4903	99.7756	1	2386	2529	0.485453	37.3072	CYTB				CYTB:c.1116C>T			CYTB:c.1116C>T	No	No
SQ17	PattieMarieContig140mtDNAFinal-Annotate-1_MPE_editND5	1270	SNV	G	A	No	1		Homozygous	4578	4583	99.8909	1	2315	2291	0.497395	37.3773				Pro					No	-
SQ17	PattieMarieContig140mtDNAFinal-Annotate-1_MPE_editND5	1485	SNV	G	A	No	1		Homozygous	2362	2389	98.8698	1	269	2093	0.113887	35.6638	ND6				ND6:c.330C>T			ND6:c.330C>T	No	No
SQ17	PattieMarieContig140mtDNAFinal-Annotate-1_MPE_editND5	1803	SNV	G	A	No	1		Homozygous	3655	3657	99.9453	1	1796	1882	0.488309	36.9451	ND6				ND6:c.12C>T			ND6:c.12C>T	No	No
SQ17	PattieMarieContig140mtDNAFinal-Annotate-1_MPE_editND5	1861	SNV	C	T	No	1		Homozygous	3628	3638	99.7251	1	1421	2218	0.390492	33.7035				Glu					No	-
SQ17	PattieMarieContig140mtDNAFinal-Annotate-1_MPE_editND5	2069	SNV	T	C	No	1		Homozygous	3558	3564	99.8316	1	1933	1641	0.459149	38.3713		DLOOP							No	-
SQ17	PattieMarieContig140mtDNAFinal-Annotate-1_MPE_editND5	2111	SNV	A	G	No	1		Homozygous	3834	3835	99.9739	1	1920	1948	0.496381	37.5804		DLOOP							No	-
SQ17	PattieMarieContig140mtDNAFinal-Annotate-1_MPE_editND5	2174	SNV	T	C	No	1		Homozygous	3616	3617	99.9724	1	1648	1992	0.452747	37.5332		DLOOP							No	-
SQ17	PattieMarieContig140mtDNAFinal-Annotate-1_MPE_editND5	2457	SNV	C	T	No	1		Homozygous	3502	3511	99.7437	1	1767	1751	0.497726	36.6592		DLOOP							No	-
SQ17	PattieMarieContig140mtDNAFinal-Annotate-1_MPE_editND5	2975	SNV	A	G	No	1		Homozygous	3759	3764	99.8672	1	1943	1827	0.484615	37.8414		DLOOP							No	-
SQ17	PattieMarieContig140mtDNAFinal-Annotate-1_MPE_editND5	3336	SNV	T	C	No	1		Homozygous	3520	3527	99.8015	1	1780	1759	0.497033	36.9378			12S rRNA						No	-
SQ17	PattieMarieContig140mtDNAFinal-Annotate-1_MPE_editND5	3661	SNV	C	T	No	1		Homozygous	3673	3681	99.7827	1	2006	1695	0.457984	35.1032			12S rRNA						No	-
SQ17	PattieMarieContig140mtDNAFinal-Annotate-1_MPE_editND5	4006	SNV	T	C	No	1		Homozygous	3588	3598	99.7221	1	1979	1623	0.450583	36.2735			12S rRNA						No	-
SQ17	PattieMarieContig140mtDNAFinal-Annotate-1_MPE_editND5	4213	SNV	T	C	No	1		Homozygous	3975	3983	99.7991	1	1910	2098	0.476547	35.995			16S rRNA						No	-
SQ17	PattieMarieContig140mtDNAFinal-Annotate-1_MPE_editND5	4242	SNV	C	T	No	1		Homozygous	3975	3982	99.8242	1	1797	2207	0.448801	34.447			16S rRNA						No	-
SQ17	PattieMarieContig140mtDNAFinal-Annotate-1_MPE_editND5	4291	SNV	C	T	No	1		Homozygous	4029	4036	99.8266	1	1818	2230	0.449111	37.1334			16S rRNA						No	-
SQ17	PattieMarieContig140mtDNAFinal-Annotate-1_MPE_editND5	4317	SNV	T	C	No	1		Homozygous	4059	4065	99.8524	1	1994	2086	0.488725	37.4664			16S rRNA						No	-
SQ17	PattieMarieContig140mtDNAFinal-Annotate-1_MPE_editND5	4490	SNV	T	C	No	1		Homozygous	3751	3758	99.8137	1	1802	1964	0.478492	36.4857			16S rRNA						No	-
SQ17	PattieMarieContig140mtDNAFinal-Annotate-1_MPE_editND5	4612	SNV	A	G	No	1		Homozygous	3839	3854	99.6108	1	1881	1986	0.486424	37.8063			16S rRNA						No	-
SQ17	PattieMarieContig140mtDNAFinal-Annotate-1_MPE_editND5	4776	SNV	T	C	No	1		Homozygous	3746	3749	99.92	1	1753	2012	0.465604	36.9939			16S rRNA						No	-
SQ17	PattieMarieContig140mtDNAFinal-Annotate-1_MPE_editND5	4806	SNV	T	C	No	1		Homozygous	3812	3816	99.8952	1	1765	2065	0.460836	37.5564			16S rRNA						No	-
SQ17	PattieMarieContig140mtDNAFinal-Annotate-1_MPE_editND5	4925	SNV	C	T	No	1		Homozygous	3939	3949	99.7468	1	2165	1796	0.453421	35.3249			16S rRNA						No	-
SQ17	PattieMarieContig140mtDNAFinal-Annotate-1_MPE_editND5	5860	SNV	T	C	No	1		Homozygous	3840	3841	99.974	1	2178	1679	0.435312	36.5076									No	-
SQ17	PattieMarieContig140mtDNAFinal-Annotate-1_MPE_editND5	5975	SNV	A	G	No	1		Homozygous	4115	4120	99.8786	1	2155	1996	0.480848	35.6644	ND1				ND1:c.114A>G			ND1:c.114A>G	No	No
SQ17	PattieMarieContig140mtDNAFinal-Annotate-1_MPE_editND5	6230	SNV	C	T	No	1		Homozygous	4393	4401	99.8182	1	2231	2190	0.495363	36.9858	ND1				ND1:c.369C>T			ND1:c.369C>T	No	No
SQ17	PattieMarieContig140mtDNAFinal-Annotate-1_MPE_editND5	6338	SNV	A	T	No	1		Homozygous	4279	4288	99.7901	1	2155	2138	0.49802	36.9278	ND1				ND1:c.477A>T			ND1:c.477A>T	No	No
SQ17	PattieMarieContig140mtDNAFinal-Annotate-1_MPE_editND5	6551	SNV	C	T	No	1		Homozygous	5061	5064	99.9408	1	2504	2591	0.491462	37.8469	ND1				ND1:c.690C>T			ND1:c.690C>T	No	No
SQ17	PattieMarieContig140mtDNAFinal-Annotate-1_MPE_editND5	6572	SNV	T	C	No	1		Homozygous	5068	5076	99.8424	1	2585	2509	0.49254	37.0457	ND1				ND1:c.711T>C			ND1:c.711T>C	No	No
SQ17	PattieMarieContig140mtDNAFinal-Annotate-1_MPE_editND5	6611	SNV	C	T	No	1		Homozygous	4919	4920	99.9797	1	2837	2097	0.42501	34.9106	ND1				ND1:c.750C>T			ND1:c.750C>T	No	No
SQ17	PattieMarieContig140mtDNAFinal-Annotate-1_MPE_editND5	6812	SNV	C	T	No	1		Homozygous	4692	4699	99.851	1	2209	2518	0.467315	36.4737	ND1				ND1:c.951C>T			ND1:c.951C>T	No	No
SQ17	PattieMarieContig140mtDNAFinal-Annotate-1_MPE_editND5	6955	SNV	T	C	No	1		Homozygous	4183	4190	99.8329	1	1907	2296	0.453724	37.385				Gln					No	-
SQ17	PattieMarieContig140mtDNAFinal-Annotate-1_MPE_editND5	7211	SNV	A	G	No	1		Homozygous	4440	4447	99.8426	1	2337	2124	0.476126	36.5546	ND2				ND2:c.162A>G			ND2:c.162A>G	No	No
SQ17	PattieMarieContig140mtDNAFinal-Annotate-1_MPE_editND5	7439	SNV	G	A	No	1		Homozygous	5132	5138	99.8832	1	2735	2440	0.471498	35.8806	ND2				ND2:c.390G>A			ND2:c.390G>A	No	No
SQ17	PattieMarieContig140mtDNAFinal-Annotate-1_MPE_editND5	7532	SNV	A	G	No	1		Homozygous	5056	5060	99.921	1	2755	2336	0.458849	37.3877	ND2				ND2:c.483A>G			ND2:c.483A>G	No	No
SQ17	PattieMarieContig140mtDNAFinal-Annotate-1_MPE_editND5	7767	SNV	T	C	No	1		Homozygous	5464	5471	99.8721	1	2592	2913	0.470845	37.889	ND2				ND2:c.718T>C			ND2:c.718T>C	No	No
SQ17	PattieMarieContig140mtDNAFinal-Annotate-1_MPE_editND5	7823	SNV	C	T	No	1		Homozygous	5221	5227	99.8852	1	2673	2583	0.491438	36.7839	ND2				ND2:c.774C>T			ND2:c.774C>T	No	No
SQ17	PattieMarieContig140mtDNAFinal-Annotate-1_MPE_editND5	7859	SNV	C	T	No	1		Homozygous	5046	5051	99.901	1	2636	2428	0.479463	34.2942	ND2				ND2:c.810C>T			ND2:c.810C>T	No	No
SQ17	PattieMarieContig140mtDNAFinal-Annotate-1_MPE_editND5	7989	SNV	C	T	No	1		Homozygous	4861	4869	99.8357	1	2196	2692	0.449264	36.6641	ND2				ND2:c.940C>T			ND2:c.940C>T	No	No
SQ17	PattieMarieContig140mtDNAFinal-Annotate-1_MPE_editND5	8001	SNV	G	A	No	1		Homozygous	5008	5016	99.8405	1	2242	2796	0.445018	37.0165	ND2				ND2:c.952G>A	ND2:p.Asp318Asn	ND2:p.Asp318Asn	ND2:c.952G>A	No	Yes
SQ17	PattieMarieContig140mtDNAFinal-Annotate-1_MPE_editND5	8066	SNV	T	C	No	1		Homozygous	4431	4512	98.2048	1	2080	2373	0.467101	36.9252	ND2				ND2:c.1017T>C			ND2:c.1017T>C	No	No
SQ17	PattieMarieContig140mtDNAFinal-Annotate-1_MPE_editND5	8318	SNV	G	A	No	1		Homozygous	3730	3736	99.8394	1	1912	1837	0.489997	37.4209									No	-
SQ17	PattieMarieContig140mtDNAFinal-Annotate-1_MPE_editND5	8436	SNV	C	T	No	1		Homozygous	3650	3656	99.8359	1	1945	1730	0.470748	37.3858				Tyr					No	-
SQ17	PattieMarieContig140mtDNAFinal-Annotate-1_MPE_editND5	8612	SNV	C	T	No	1		Homozygous	3745	3751	99.84	1	1829	1933	0.486178	36.7321	COX1				COX1:c.156C>T			COX1:c.156C>T	No	No
SQ17	PattieMarieContig140mtDNAFinal-Annotate-1_MPE_editND5	8828	SNV	C	T	No	1		Homozygous	3965	3985	99.4981	1	2231	1747	0.439165	33.0244	COX1				COX1:c.372C>T			COX1:c.372C>T	No	No
SQ17	PattieMarieContig140mtDNAFinal-Annotate-1_MPE_editND5	9045	SNV	C	T	No	1		Homozygous	4531	4538	99.8457	1	2150	2425	0.469945	36.6321	COX1				COX1:c.589C>T			COX1:c.589C>T	No	No
SQ17	PattieMarieContig140mtDNAFinal-Annotate-1_MPE_editND5	9398	SNV	T	C	No	1		Homozygous	3837	3839	99.9479	1	1785	2076	0.462315	36.6055	COX1				COX1:c.942T>C			COX1:c.942T>C	No	No
SQ17	PattieMarieContig140mtDNAFinal-Annotate-1_MPE_editND5	9404	SNV	A	G	No	1		Homozygous	3785	3791	99.8417	1	1783	2030	0.467611	36.0724	COX1				COX1:c.948A>G			COX1:c.948A>G	No	No
SQ17	PattieMarieContig140mtDNAFinal-Annotate-1_MPE_editND5	9483	SNV	T	C	No	1		Homozygous	4008	4012	99.9003	1	2064	1966	0.487841	37.1568	COX1				COX1:c.1027T>C			COX1:c.1027T>C	No	No
SQ17	PattieMarieContig140mtDNAFinal-Annotate-1_MPE_editND5	9548	SNV	G	A	No	1		Homozygous	3994	4002	99.8001	1	2067	1951	0.485565	38.1802	COX1				COX1:c.1092G>A			COX1:c.1092G>A	No	No
SQ17	PattieMarieContig140mtDNAFinal-Annotate-1_MPE_editND5	9563	SNV	C	T	No	1		Homozygous	3851	3860	99.7668	1	2002	1875	0.483621	37.731	COX1				COX1:c.1107C>T			COX1:c.1107C>T	No	No
SQ17	PattieMarieContig140mtDNAFinal-Annotate-1_MPE_editND5	9714	SNV	A	G	No	1		Homozygous	4029	4035	99.8513	1	2060	2006	0.49336	37.3812	COX1				COX1:c.1258A>G	COX1:p.Thr420Ala	COX1:p.Thr420Ala	COX1:c.1258A>G	No	Yes
SQ17	PattieMarieContig140mtDNAFinal-Annotate-1_MPE_editND5	9827	SNV	T	C	No	1		Homozygous	3923	3929	99.8473	1	2094	1847	0.468663	37.594	COX1				COX1:c.1371T>C			COX1:c.1371T>C	No	No
SQ17	PattieMarieContig140mtDNAFinal-Annotate-1_MPE_editND5	9881	SNV	A	G	No	1		Homozygous	4244	4250	99.8588	1	2332	1946	0.454885	37.4441	COX1				COX1:c.1425A>G			COX1:c.1425A>G	No	No
SQ17	PattieMarieContig140mtDNAFinal-Annotate-1_MPE_editND5	9929	SNV	C	T	No	1		Homozygous	4228	4237	99.7876	1	2307	1942	0.457049	36.5921	COX1				COX1:c.1473C>T			COX1:c.1473C>T	No	No
SQ17	PattieMarieContig140mtDNAFinal-Annotate-1_MPE_editND5	10058	SNV	C	T	No	1		Homozygous	4269	4277	99.813	1	1914	2381	0.445634	37.7416				Ser					No	-
SQ17	PattieMarieContig140mtDNAFinal-Annotate-1_MPE_editND5	10605	SNV	T	C	No	1		Homozygous	3832	3835	99.9218	1	1960	1891	0.491041	35.1044	COX2				COX2:c.459T>C			COX2:c.459T>C	No	No
SQ17	PattieMarieContig140mtDNAFinal-Annotate-1_MPE_editND5	10818	SNV	T	C	No	1		Homozygous	4263	4267	99.9063	1	2437	1855	0.432199	37.7642	COX2				COX2:c.672T>C			COX2:c.672T>C	No	No
SQ17	PattieMarieContig140mtDNAFinal-Annotate-1_MPE_editND5	11018	SNV	C	T	No	1		Homozygous	4948	4950	99.9596	1	2636	2346	0.470895	35.4115	ATP8				ATP8:c.117C>T			ATP8:c.117C>T	No	No
SQ17	PattieMarieContig140mtDNAFinal-Annotate-1_MPE_editND5	11045	SNV	C	T	No	1		Homozygous	5093	5104	99.7845	1	2730	2402	0.468044	36.2124	ATP8				ATP8:c.144C>T			ATP8:c.144C>T	No	No
SQ17	PattieMarieContig140mtDNAFinal-Annotate-1_MPE_editND5	11092	SNV	A	G	No	1		Homozygous	5149	5160	99.7868	1	2811	2383	0.458799	37.2099	ATP6				ATP6:c.36A>G			ATP6:c.36A>G	No	No
SQ17	PattieMarieContig140mtDNAFinal-Annotate-1_MPE_editND5	11144	SNV	T	C	No	1		Homozygous	4667	4674	99.8502	1	2634	2066	0.439574	35.5821	ATP6				ATP6:c.88T>C			ATP6:c.88T>C	No	No
SQ17	PattieMarieContig140mtDNAFinal-Annotate-1_MPE_editND5	11155	SNV	A	G	No	1		Homozygous	4442	4450	99.8202	1	2492	1968	0.441256	35.0868	ATP6				ATP6:c.99A>G			ATP6:c.99A>G	No	No
SQ17	PattieMarieContig140mtDNAFinal-Annotate-1_MPE_editND5	11365	SNV	A	G	No	1		Homozygous	4510	4511	99.9778	1	2194	2341	0.483793	36.8015	ATP6				ATP6:c.309A>G			ATP6:c.309A>G	No	No
SQ17	PattieMarieContig140mtDNAFinal-Annotate-1_MPE_editND5	11407	SNV	C	A	No	1		Homozygous	4316	4324	99.815	1	2064	2272	0.476015	35.7936	ATP6				ATP6:c.351C>A			ATP6:c.351C>A	No	No
SQ17	PattieMarieContig140mtDNAFinal-Annotate-1_MPE_editND5	11425	SNV	T	C	No	1		Homozygous	4349	4353	99.9081	1	2112	2272	0.481752	36.4097	ATP6				ATP6:c.369T>C			ATP6:c.369T>C	No	No
SQ17	PattieMarieContig140mtDNAFinal-Annotate-1_MPE_editND5	11548	SNV	C	T	No	1		Homozygous	4616	4621	99.8918	1	2352	2305	0.494954	36.9556	ATP6				ATP6:c.492C>T			ATP6:c.492C>T	No	No
SQ17	PattieMarieContig140mtDNAFinal-Annotate-1_MPE_editND5	11551	SNV	T	C	No	1		Homozygous	4542	4549	99.8461	1	2306	2279	0.497056	36.6519	ATP6				ATP6:c.495T>C			ATP6:c.495T>C	No	No
SQ17	PattieMarieContig140mtDNAFinal-Annotate-1_MPE_editND5	11617	SNV	A	C	No	1		Homozygous	4072	4133	98.5241	1	1941	2142	0.475386	38.1259	ATP6				ATP6:c.561A>C			ATP6:c.561A>C	No	No
SQ17	PattieMarieContig140mtDNAFinal-Annotate-1_MPE_editND5	11639	SNV	G	A	No	1		Homozygous	4376	4392	99.6357	1	2169	2223	0.493852	35.5453	ATP6				ATP6:c.583G>A	ATP6:p.Ala195Thr	ATP6:p.Ala195Thr	ATP6:c.583G>A	No	Yes
SQ17	PattieMarieContig140mtDNAFinal-Annotate-1_MPE_editND5	11858	SNV	C	T	No	1		Homozygous	3913	3921	99.796	1	1813	2133	0.459453	34.5177	COX3				COX3:c.119C>T	COX3:p.Thr40Ile	COX3:p.Thr40Ile	COX3:c.119C>T	No	Yes
SQ17	PattieMarieContig140mtDNAFinal-Annotate-1_MPE_editND5	12162	SNV	G	A	No	1		Homozygous	4283	4291	99.8136	1	2380	1926	0.447283	36.313	COX3				COX3:c.423G>A			COX3:c.423G>A	No	No
SQ17	PattieMarieContig140mtDNAFinal-Annotate-1_MPE_editND5	12180	SNV	T	C	No	1		Homozygous	4270	4278	99.813	1	2323	1978	0.459893	36.687	COX3				COX3:c.441T>C			COX3:c.441T>C	No	No
SQ17	PattieMarieContig140mtDNAFinal-Annotate-1_MPE_editND5	12270	SNV	A	G	No	1		Homozygous	4434	4440	99.8649	1	2056	2403	0.46109	37.1657	COX3				COX3:c.531A>G			COX3:c.531A>G	No	No
SQ17	PattieMarieContig140mtDNAFinal-Annotate-1_MPE_editND5	12376	SNV	T	C	No	1		Homozygous	4042	4045	99.9258	1	1919	2148	0.471847	37.838	COX3				COX3:c.637T>C			COX3:c.637T>C	No	No
SQ17	PattieMarieContig140mtDNAFinal-Annotate-1_MPE_editND5	12382	SNV	T	C	No	1		Homozygous	4113	4117	99.9028	1	1931	2209	0.466425	37.7862	COX3				COX3:c.643T>C			COX3:c.643T>C	No	No
SQ17	PattieMarieContig140mtDNAFinal-Annotate-1_MPE_editND5	12403	SNV	T	C	No	1		Homozygous	4044	4047	99.9259	1	1914	2170	0.468658	37.2715	COX3				COX3:c.664T>C			COX3:c.664T>C	No	No
SQ17	PattieMarieContig140mtDNAFinal-Annotate-1_MPE_editND5	13085	SNV	T	C	No	1		Homozygous	4498	4505	99.8446	1	2380	2146	0.474149	37.3623	ND4L				ND4L:c.72T>C			ND4L:c.72T>C	No	No
SQ17	PattieMarieContig140mtDNAFinal-Annotate-1_MPE_editND5	13363	SNV	C	A	No	1		Homozygous	5334	5591	95.4033	1	2695	2680	0.498605	37.3168	ND4				ND4:c.60C>A			ND4:c.60C>A	No	No
SQ17	PattieMarieContig140mtDNAFinal-Annotate-1_MPE_editND5	13558	SNV	G	A	No	1		Homozygous	4876	4883	99.8567	1	2324	2579	0.473996	36.5299	ND4				ND4:c.255G>A			ND4:c.255G>A	No	No
SQ17	PattieMarieContig140mtDNAFinal-Annotate-1_MPE_editND5	13569	SNV	A	T	No	1		Homozygous	4930	4943	99.737	1	2334	2637	0.469523	36.8721	ND4				ND4:c.266A>T	ND4:p.His89Leu	ND4:p.His89Leu	ND4:c.266A>T	No	Yes
SQ17	PattieMarieContig140mtDNAFinal-Annotate-1_MPE_editND5	13750	SNV	T	C	No	1		Homozygous	4970	4976	99.8794	1	2401	2598	0.480296	37.039	ND4				ND4:c.447T>C			ND4:c.447T>C	No	No
SQ17	PattieMarieContig140mtDNAFinal-Annotate-1_MPE_editND5	13810	SNV	T	C	No	1		Homozygous	4881	4889	99.8364	1	2305	2602	0.469737	36.6424	ND4				ND4:c.507T>C			ND4:c.507T>C	No	No
SQ17	PattieMarieContig140mtDNAFinal-Annotate-1_MPE_editND5	13837	SNV	T	C	No	1		Homozygous	4790	4799	99.8125	1	2288	2540	0.473902	35.522	ND4				ND4:c.534T>C			ND4:c.534T>C	No	No
SQ17	PattieMarieContig140mtDNAFinal-Annotate-1_MPE_editND5	13855	SNV	A	G	No	1		Homozygous	4772	4784	99.7492	1	2190	2635	0.453886	35.1401	ND4				ND4:c.552A>G			ND4:c.552A>G	No	No
SQ17	PattieMarieContig140mtDNAFinal-Annotate-1_MPE_editND5	13888	SNV	T	C	No	1		Homozygous	4328	4336	99.8155	1	1939	2415	0.445338	35.6695	ND4				ND4:c.585T>C			ND4:c.585T>C	No	No
SQ17	PattieMarieContig140mtDNAFinal-Annotate-1_MPE_editND5	13936	SNV	C	T	No	1		Homozygous	4290	4308	99.5822	1	1952	2364	0.452271	33.8316	ND4				ND4:c.633C>T			ND4:c.633C>T	No	No
SQ17	PattieMarieContig140mtDNAFinal-Annotate-1_MPE_editND5	14005	SNV	G	A	No	1		Homozygous	4217	4226	99.787	1	1946	2296	0.458746	36.3729	ND4				ND4:c.702G>A			ND4:c.702G>A	No	No
SQ17	PattieMarieContig140mtDNAFinal-Annotate-1_MPE_editND5	14083	SNV	T	A	No	1		Homozygous	4201	4206	99.8811	1	2292	1931	0.457258	37.269	ND4				ND4:c.780T>A			ND4:c.780T>A	No	No
SQ17	PattieMarieContig140mtDNAFinal-Annotate-1_MPE_editND5	14104	SNV	A	G	No	1		Homozygous	4177	4183	99.8566	1	2294	1910	0.454329	37.79	ND4				ND4:c.801A>G			ND4:c.801A>G	No	No
SQ17	PattieMarieContig140mtDNAFinal-Annotate-1_MPE_editND5	14173	SNV	C	T	No	1		Homozygous	4169	4173	99.9042	1	2257	1929	0.460822	37.5843	ND4				ND4:c.870C>T			ND4:c.870C>T	No	No
SQ17	PattieMarieContig140mtDNAFinal-Annotate-1_MPE_editND5	14322	SNV	G	G	Yes	1		Heterozygous	3045	5226	58.2664	1	1740	1340	0.435065	36.162	ND4								No	No
SQ17	PattieMarieContig140mtDNAFinal-Annotate-1_MPE_editND5	14322	SNV	G	A	No	1		Heterozygous	2180	5226	41.7145	1	1218	971	0.443582	36.0653	ND4				ND4:c.1019G>A	ND4:p.Arg340His	ND4:p.Arg340His	ND4:c.1019G>A	No	Yes
SQ17	PattieMarieContig140mtDNAFinal-Annotate-1_MPE_editND5	14455	SNV	C	T	No	1		Homozygous	5937	5949	99.7983	1	3264	2721	0.454637	36.4722	ND4				ND4:c.1152C>T			ND4:c.1152C>T	No	No
SQ17	PattieMarieContig140mtDNAFinal-Annotate-1_MPE_editND5	14697	SNV	T	C	No	1		Homozygous	4770	4778	99.8326	1	1945	2849	0.405715	37.301				His					No	-
SQ17	PattieMarieContig140mtDNAFinal-Annotate-1_MPE_editND5	14973	SNV	C	G	No	1		Homozygous	2694	2701	99.7408	1	831	1863	0.308463	37.0909	ND5				ND5:c.84C>G	ND5:p.Asn28Lys	ND5:p.Asn28Lys	ND5:c.84C>G	No	Yes
SQ17	PattieMarieContig140mtDNAFinal-Annotate-1_MPE_editND5	14976	SNV	C	T	No	1		Homozygous	2931	2936	99.8297	1	991	1940	0.33811	36.5152	ND5				ND5:c.87C>T			ND5:c.87C>T	No	No
SQ17	PattieMarieContig140mtDNAFinal-Annotate-1_MPE_editND5	15103	SNV	T	C	No	1		Homozygous	4532	4540	99.8238	1	2180	2383	0.477756	38.2222	ND5				ND5:c.214T>C	ND5:p.Ser72Pro	ND5:p.Ser72Pro	ND5:c.214T>C	No	Yes
SQ17	PattieMarieContig140mtDNAFinal-Annotate-1_MPE_editND5	15461	SNV	C	T	No	1		Homozygous	3238	3243	99.8458	1	1926	1319	0.406471	37.2872	ND5				ND5:c.572C>T	ND5:p.Thr191Ile	ND5:p.Thr191Ile	ND5:c.572C>T	No	Yes
SQ17	PattieMarieContig140mtDNAFinal-Annotate-1_MPE_editND5	15483	SNV	T	C	No	1		Homozygous	3153	3157	99.8733	1	2097	1060	0.335762	36.5223	ND5				ND5:c.594T>C			ND5:c.594T>C	No	No
SQ17	PattieMarieContig140mtDNAFinal-Annotate-1_MPE_editND5	15531	SNV	T	C	No	1		Homozygous	4131	4138	99.8308	1	2194	1961	0.471961	36.3186	ND5				ND5:c.642T>C			ND5:c.642T>C	No	No
SQ17	PattieMarieContig140mtDNAFinal-Annotate-1_MPE_editND5	15537	SNV	C	T	No	1		Homozygous	4201	4208	99.8337	1	2227	2002	0.473398	35.8735	ND5				ND5:c.648C>T			ND5:c.648C>T	No	No
SQ17	PattieMarieContig140mtDNAFinal-Annotate-1_MPE_editND5	15618	SNV	T	C	No	1		Homozygous	4331	4338	99.8386	1	2198	2170	0.496795	37.2315	ND5				ND5:c.729T>C			ND5:c.729T>C	No	No
SQ17	PattieMarieContig140mtDNAFinal-Annotate-1_MPE_editND5	15843	SNV	T	C	No	1		Homozygous	4124	4132	99.8064	1	1977	2158	0.478114	36.1134	ND5				ND5:c.954T>C			ND5:c.954T>C	No	No
SQ17	PattieMarieContig140mtDNAFinal-Annotate-1_MPE_editND5	15912	SNV	T	C	No	1		Homozygous	4599	4604	99.8914	1	2318	2316	0.499784	37.1211	ND5				ND5:c.1023T>C			ND5:c.1023T>C	No	No
SQ17	PattieMarieContig140mtDNAFinal-Annotate-1_MPE_editND5	15918	SNV	G	A	No	1		Homozygous	4516	4522	99.8673	1	2275	2273	0.49978	36.5321	ND5				ND5:c.1029G>A			ND5:c.1029G>A	No	No
SQ17	PattieMarieContig140mtDNAFinal-Annotate-1_MPE_editND5	15934	SNV	T	C	No	1		Homozygous	4514	4517	99.9336	1	2281	2253	0.496912	37.3013	ND5				ND5:c.1045T>C			ND5:c.1045T>C	No	No
SQ17	PattieMarieContig140mtDNAFinal-Annotate-1_MPE_editND5	16125	SNV	A	C	No	1		Homozygous	4942	4950	99.8384	1	2796	2187	0.438892	37.6215	ND5				ND5:c.1236A>C			ND5:c.1236A>C	No	No
SQ17	PattieMarieContig140mtDNAFinal-Annotate-1_MPE_editND5	16216	SNV	T	A	No	1		Homozygous	5338	5340	99.9625	1	2687	2686	0.499907	36.8967	ND5				ND5:c.1327T>A	ND5:p.Tyr443Asn	ND5:p.Tyr443Asn	ND5:c.1327T>A	No	Yes
SQ17	PattieMarieContig140mtDNAFinal-Annotate-1_MPE_editND5	16335	SNV	T	C	No	1		Homozygous	5134	5142	99.8444	1	2542	2627	0.491778	36.5483	ND5				ND5:c.1446T>C			ND5:c.1446T>C	No	No
SQ17	PattieMarieContig140mtDNAFinal-Annotate-1_MPE_editND5	16372	SNV	T	C	No	1		Homozygous	5074	5074	100	1	2507	2593	0.491569	36.2126	ND5				ND5:c.1483T>C			ND5:c.1483T>C	No	No
SQ17	PattieMarieContig140mtDNAFinal-Annotate-1_MPE_editND5	16454	SNV	C	T	No	1		Homozygous	4329	4374	98.9712	1	1623	2750	0.371141	36.5662	ND5				ND5:c.1565C>T	ND5:p.Ser522Leu	ND5:p.Ser522Leu	ND5:c.1565C>T	No	Yes
SQ17	PattieMarieContig140mtDNAFinal-Annotate-1_MPE_editND5	16497	SNV	C	T	No	1		Homozygous	3865	3878	99.6648	1	1069	2827	0.274384	36.2839	ND5				ND5:c.1608C>T			ND5:c.1608C>T	No	No
SQ17	PattieMarieContig140mtDNAFinal-Annotate-1_MPE_editND5	16542	SNV	T	C	No	1		Homozygous	3518	3528	99.7165	1	508	3051	0.142737	36.2467	ND5				ND5:c.1653T>C			ND5:c.1653T>C	No	No
SQ17	PattieMarieContig140mtDNAFinal-Annotate-1_MPE_editND5	12766^12767	Insertion	-	C	No	1		Homozygous	4014	4019	99.8756	1	2165	1876	0.464242	36.8854	ND3				ND3:c.173_174insC	ND3:p.Leu58fs	ND3:p.Leu58fs	ND3:c.173_174insC	No	Yes
SQ17	PattieMarieContig140mtDNAFinal-Annotate-1_MPE_editND5	2190..2191	MNV	AG	GA	No	2		Homozygous	3398	3398	100	1	1542	1856	0.453796	36.8576		DLOOP							No	-
SQ17	PattieMarieContig140mtDNAFinal-Annotate-1_MPE_editND5	3933^3934	Insertion	-	C	No	1		Homozygous	3604	3915	92.0562	1	1861	1758	0.48577	36.646			12S rRNA						No	-
SQ17	PattieMarieContig140mtDNAFinal-Annotate-1_MPE_editND5	4601^4602	Insertion	-	AC	No	2		Homozygous	3959	3959	100	1	1907	2052	0.481687	36.8809			16S rRNA						No	-
SQ18	PattieMarieContig140mtDNAFinal-Annotate-1_MPE_editND5	565	SNV	A	G	No	1		Homozygous	2334	2334	100	1	1456	918	0.386689	36.7839	CYTB				CYTB:c.565A>G	CYTB:p.Ile189Val	CYTB:p.Ile189Val	CYTB:c.565A>G	No	Yes
SQ18	PattieMarieContig140mtDNAFinal-Annotate-1_MPE_editND5	1725	SNV	C	T	No	1		Homozygous	1894	1896	99.8945	1	1078	842	0.438542	34.738	ND6				ND6:c.90G>A			ND6:c.90G>A	No	No
SQ18	PattieMarieContig140mtDNAFinal-Annotate-1_MPE_editND5	4929	SNV	T	C	No	1		Homozygous	1917	1919	99.8958	1	1138	800	0.412797	37.3235			16S rRNA						No	-
SQ18	PattieMarieContig140mtDNAFinal-Annotate-1_MPE_editND5	5860	SNV	T	C	No	1		Homozygous	1954	1956	99.8978	1	931	1043	0.471631	36.2741									No	-
SQ18	PattieMarieContig140mtDNAFinal-Annotate-1_MPE_editND5	5975	SNV	A	G	No	1		Homozygous	2105	2106	99.9525	1	1216	928	0.432836	35.5807	ND1				ND1:c.114A>G			ND1:c.114A>G	No	No
SQ18	PattieMarieContig140mtDNAFinal-Annotate-1_MPE_editND5	6611	SNV	C	T	No	1		Homozygous	2538	2541	99.8819	1	1375	1179	0.461629	35.3121	ND1				ND1:c.750C>T			ND1:c.750C>T	No	No
SQ18	PattieMarieContig140mtDNAFinal-Annotate-1_MPE_editND5	6818	SNV	C	A	No	1		Homozygous	2368	2377	99.6214	1	1177	1208	0.493501	37.5795	ND1				ND1:c.957C>A			ND1:c.957C>A	No	No
SQ18	PattieMarieContig140mtDNAFinal-Annotate-1_MPE_editND5	7371	SNV	T	C	No	1		Homozygous	2403	2406	99.8753	1	1102	1329	0.453311	36.7334	ND2				ND2:c.322T>C			ND2:c.322T>C	No	No
SQ18	PattieMarieContig140mtDNAFinal-Annotate-1_MPE_editND5	9041	SNV	C	A	No	1		Homozygous	2421	2440	99.2213	1	1180	1287	0.478314	32.8383	COX1				COX1:c.585C>A			COX1:c.585C>A	No	No
SQ18	PattieMarieContig140mtDNAFinal-Annotate-1_MPE_editND5	9398	SNV	T	C	No	1		Homozygous	1964	1965	99.9491	1	887	1101	0.446177	36.8451	COX1				COX1:c.942T>C			COX1:c.942T>C	No	No
SQ18	PattieMarieContig140mtDNAFinal-Annotate-1_MPE_editND5	10964	SNV	C	T	No	1		Homozygous	2501	2504	99.8802	1	954	1596	0.374118	36.0702	ATP8				ATP8:c.63C>T			ATP8:c.63C>T	No	No
SQ18	PattieMarieContig140mtDNAFinal-Annotate-1_MPE_editND5	10982	SNV	G	A	No	1		Homozygous	2500	2508	99.681	1	968	1559	0.383063	35.8548	ATP8				ATP8:c.81G>A			ATP8:c.81G>A	No	No
SQ18	PattieMarieContig140mtDNAFinal-Annotate-1_MPE_editND5	11018	SNV	C	T	No	1		Homozygous	2459	2464	99.7971	1	1169	1307	0.472132	35.1628	ATP8				ATP8:c.117C>T			ATP8:c.117C>T	No	No
SQ18	PattieMarieContig140mtDNAFinal-Annotate-1_MPE_editND5	11101	SNV	T	C	No	1		Homozygous	2777	2786	99.677	1	1751	1062	0.377533	37.2464	ATP6				ATP6:c.45T>C			ATP6:c.45T>C	No	No
SQ18	PattieMarieContig140mtDNAFinal-Annotate-1_MPE_editND5	11365	SNV	A	G	No	1		Homozygous	2486	2487	99.9598	1	1262	1260	0.499603	37.0797	ATP6				ATP6:c.309A>G			ATP6:c.309A>G	No	No
SQ18	PattieMarieContig140mtDNAFinal-Annotate-1_MPE_editND5	11916	SNV	G	A	No	1		Homozygous	2196	2200	99.8182	1	1220	1003	0.451192	36.6343	COX3				COX3:c.177G>A			COX3:c.177G>A	No	No
SQ18	PattieMarieContig140mtDNAFinal-Annotate-1_MPE_editND5	13363	SNV	C	A	No	1		Homozygous	2876	3000	95.8667	1	1534	1390	0.475376	37.0715	ND4				ND4:c.60C>A			ND4:c.60C>A	No	No
SQ18	PattieMarieContig140mtDNAFinal-Annotate-1_MPE_editND5	14407	SNV	T	C	No	1		Homozygous	2964	2967	99.8989	1	1504	1485	0.496822	36.8678	ND4				ND4:c.1104T>C			ND4:c.1104T>C	No	No
SQ18	PattieMarieContig140mtDNAFinal-Annotate-1_MPE_editND5	16216	SNV	T	A	No	1		Homozygous	2822	2824	99.9292	1	1110	1736	0.390021	36.9037	ND5				ND5:c.1327T>A	ND5:p.Tyr443Asn	ND5:p.Tyr443Asn	ND5:c.1327T>A	No	Yes
SQ18	PattieMarieContig140mtDNAFinal-Annotate-1_MPE_editND5	16372	SNV	T	C	No	1		Homozygous	2501	2502	99.96	1	1337	1192	0.471333	36.4057	ND5				ND5:c.1483T>C			ND5:c.1483T>C	No	No
SQ18	PattieMarieContig140mtDNAFinal-Annotate-1_MPE_editND5	12766^12767	Insertion	-	C	No	1		Homozygous	2241	2244	99.8663	1	1331	933	0.412102	36.8507	ND3				ND3:c.173_174insC	ND3:p.Leu58fs	ND3:p.Leu58fs	ND3:c.173_174insC	No	Yes
SQ18	PattieMarieContig140mtDNAFinal-Annotate-1_MPE_editND5	2190..2191	MNV	AG	GA	No	2		Homozygous	1806	1806	100	1	670	1136	0.370986	37.1633		DLOOP							No	-
SQ19	PattieMarieContig140mtDNAFinal-Annotate-1_MPE_editND5	565	SNV	A	G	No	1		Homozygous	8656	8661	99.9423	1	4986	3787	0.431665	36.8811	CYTB				CYTB:c.565A>G	CYTB:p.Ile189Val	CYTB:p.Ile189Val	CYTB:c.565A>G	No	Yes
SQ19	PattieMarieContig140mtDNAFinal-Annotate-1_MPE_editND5	1656	SNV	C	T	No	1		Homozygous	6088	6101	99.7869	1	3776	2449	0.393414	35.3952	ND6				ND6:c.159G>A			ND6:c.159G>A	No	No
SQ19	PattieMarieContig140mtDNAFinal-Annotate-1_MPE_editND5	1725	SNV	C	T	No	1		Homozygous	6563	6572	99.8631	1	3786	2870	0.43119	34.5951	ND6				ND6:c.90G>A			ND6:c.90G>A	No	No
SQ19	PattieMarieContig140mtDNAFinal-Annotate-1_MPE_editND5	2174	SNV	T	C	No	1		Homozygous	7358	7365	99.905	1	3307	4146	0.443714	37.4599		DLOOP							No	-
SQ19	PattieMarieContig140mtDNAFinal-Annotate-1_MPE_editND5	2188	SNV	T	C	No	1		Homozygous	7425	7438	99.8252	1	3342	4180	0.444297	37.485		DLOOP							No	-
SQ19	PattieMarieContig140mtDNAFinal-Annotate-1_MPE_editND5	2191	SNV	G	A	No	1		Homozygous	7376	7384	99.8917	1	3320	4154	0.444207	36.931		DLOOP							No	-
SQ19	PattieMarieContig140mtDNAFinal-Annotate-1_MPE_editND5	2418	SNV	T	T	Yes	1		Heterozygous	5696	7946	71.6839	1	2924	2850	0.493592	35.5248		DLOOP							No	-
SQ19	PattieMarieContig140mtDNAFinal-Annotate-1_MPE_editND5	2418	SNV	T	C	No	1		Heterozygous	2250	7946	28.3161	1	1109	1173	0.485977	34.7366		DLOOP							No	-
SQ19	PattieMarieContig140mtDNAFinal-Annotate-1_MPE_editND5	2481	SNV	C	T	No	1		Homozygous	7197	7520	95.7048	1	3416	3840	0.470783	36.6577		DLOOP							No	-
SQ19	PattieMarieContig140mtDNAFinal-Annotate-1_MPE_editND5	2979	SNV	A	T	No	1		Homozygous	7754	7767	99.8326	1	3832	4001	0.489212	36.9491		DLOOP							No	-
SQ19	PattieMarieContig140mtDNAFinal-Annotate-1_MPE_editND5	5860	SNV	T	C	No	1		Homozygous	7050	7054	99.9433	1	3587	3535	0.496349	36.2463									No	-
SQ19	PattieMarieContig140mtDNAFinal-Annotate-1_MPE_editND5	5975	SNV	A	G	No	1		Homozygous	7594	7601	99.9079	1	4180	3530	0.457847	35.6432	ND1				ND1:c.114A>G			ND1:c.114A>G	No	No
SQ19	PattieMarieContig140mtDNAFinal-Annotate-1_MPE_editND5	6611	SNV	C	T	No	1		Homozygous	9090	9100	99.8901	1	4943	4212	0.460076	34.6407	ND1				ND1:c.750C>T			ND1:c.750C>T	No	No
SQ19	PattieMarieContig140mtDNAFinal-Annotate-1_MPE_editND5	7154	SNV	T	C	No	1		Homozygous	8390	8406	99.8097	1	4290	4183	0.493686	36.2709	ND2				ND2:c.105T>C			ND2:c.105T>C	No	No
SQ19	PattieMarieContig140mtDNAFinal-Annotate-1_MPE_editND5	7371	SNV	T	C	No	1		Homozygous	8553	8564	99.8716	1	3996	4638	0.462821	36.6862	ND2				ND2:c.322T>C			ND2:c.322T>C	No	No
SQ19	PattieMarieContig140mtDNAFinal-Annotate-1_MPE_editND5	8489	SNV	C	T	No	1		Homozygous	7325	7336	99.85	1	3653	3768	0.492252	37.0124	COX1				COX1:c.33C>T			COX1:c.33C>T	No	No
SQ19	PattieMarieContig140mtDNAFinal-Annotate-1_MPE_editND5	9041	SNV	C	A	No	1		Homozygous	9046	9139	98.9824	1	4325	4851	0.471338	32.8482	COX1				COX1:c.585C>A			COX1:c.585C>A	No	No
SQ19	PattieMarieContig140mtDNAFinal-Annotate-1_MPE_editND5	9398	SNV	T	C	No	1		Homozygous	7823	7830	99.9106	1	3674	4243	0.464065	36.9435	COX1				COX1:c.942T>C			COX1:c.942T>C	No	No
SQ19	PattieMarieContig140mtDNAFinal-Annotate-1_MPE_editND5	10651	SNV	G	A	No	1		Homozygous	7806	7821	99.8082	1	3841	4029	0.488056	36.8158	COX2				COX2:c.505G>A	COX2:p.Val169Ile	COX2:p.Val169Ile	COX2:c.505G>A	No	Yes
SQ19	PattieMarieContig140mtDNAFinal-Annotate-1_MPE_editND5	10728	SNV	A	G	No	1		Homozygous	8008	8027	99.7633	1	4228	3860	0.47725	36.6408	COX2				COX2:c.582A>G			COX2:c.582A>G	No	No
SQ19	PattieMarieContig140mtDNAFinal-Annotate-1_MPE_editND5	10964	SNV	C	T	No	1		Homozygous	8632	8662	99.6537	1	3960	4787	0.452727	36.3368	ATP8				ATP8:c.63C>T			ATP8:c.63C>T	No	No
SQ19	PattieMarieContig140mtDNAFinal-Annotate-1_MPE_editND5	11018	SNV	C	T	No	1		Homozygous	8338	8348	99.8802	1	4250	4173	0.495429	34.7196	ATP8				ATP8:c.117C>T			ATP8:c.117C>T	No	No
SQ19	PattieMarieContig140mtDNAFinal-Annotate-1_MPE_editND5	11365	SNV	A	G	No	1		Homozygous	8288	8296	99.9036	1	4060	4342	0.483218	36.9874	ATP6				ATP6:c.309A>G			ATP6:c.309A>G	No	No
SQ19	PattieMarieContig140mtDNAFinal-Annotate-1_MPE_editND5	13157	SNV	A	G	No	1		Homozygous	8505	8519	99.8357	1	4509	4070	0.474414	37.3639	ND4L				ND4L:c.144A>G			ND4L:c.144A>G	No	No
SQ19	PattieMarieContig140mtDNAFinal-Annotate-1_MPE_editND5	13363	SNV	C	A	No	1		Homozygous	9599	10056	95.4554	1	5131	4634	0.474552	37.1658	ND4				ND4:c.60C>A			ND4:c.60C>A	No	No
SQ19	PattieMarieContig140mtDNAFinal-Annotate-1_MPE_editND5	14407	SNV	T	C	No	1		Homozygous	9625	9635	99.8962	1	5117	4597	0.473235	36.9439	ND4				ND4:c.1104T>C			ND4:c.1104T>C	No	No
SQ19	PattieMarieContig140mtDNAFinal-Annotate-1_MPE_editND5	16216	SNV	T	A	No	1		Homozygous	9828	9831	99.9695	1	4627	5328	0.464792	36.7753	ND5				ND5:c.1327T>A	ND5:p.Tyr443Asn	ND5:p.Tyr443Asn	ND5:c.1327T>A	No	Yes
SQ19	PattieMarieContig140mtDNAFinal-Annotate-1_MPE_editND5	16372	SNV	T	C	No	1		Homozygous	9210	9213	99.9674	1	4532	4788	0.486266	36.4667	ND5				ND5:c.1483T>C			ND5:c.1483T>C	No	No
SQ19	PattieMarieContig140mtDNAFinal-Annotate-1_MPE_editND5	12766^12767	Insertion	-	C	No	1		Homozygous	8036	8049	99.8385	1	4616	3502	0.431387	36.9331	ND3				ND3:c.173_174insC	ND3:p.Leu58fs	ND3:p.Leu58fs	ND3:c.173_174insC	No	Yes
SQ2	PattieMarieContig140mtDNAFinal-Annotate-1_MPE_editND5	231	SNV	A	G	No	1		Homozygous	3265	3269	99.8776	1	2013	1491	0.425514	36.238	CYTB				CYTB:c.231A>G			CYTB:c.231A>G	No	No
SQ2	PattieMarieContig140mtDNAFinal-Annotate-1_MPE_editND5	565	SNV	A	G	No	1		Homozygous	3299	3302	99.9091	1	2003	1488	0.426239	36.8442	CYTB				CYTB:c.565A>G	CYTB:p.Ile189Val	CYTB:p.Ile189Val	CYTB:c.565A>G	No	Yes
SQ2	PattieMarieContig140mtDNAFinal-Annotate-1_MPE_editND5	2191	SNV	G	A	No	1		Homozygous	3972	3980	99.799	1	1798	2271	0.441878	36.9926		DLOOP							No	-
SQ2	PattieMarieContig140mtDNAFinal-Annotate-1_MPE_editND5	2429	SNV	C	T	No	1		Homozygous	4029	4034	99.8761	1	2074	2104	0.49641	36.6146		DLOOP							No	-
SQ2	PattieMarieContig140mtDNAFinal-Annotate-1_MPE_editND5	4690	Deletion	C	-	No	1		Homozygous	3106	3427	90.6332	1	1708	1487	0.465415	35.9083			16S rRNA						No	-
SQ2	PattieMarieContig140mtDNAFinal-Annotate-1_MPE_editND5	5860	SNV	T	C	No	1		Homozygous	2578	2583	99.8064	1	1206	1457	0.452873	36.172									No	-
SQ2	PattieMarieContig140mtDNAFinal-Annotate-1_MPE_editND5	5975	SNV	A	G	No	1		Homozygous	3284	3287	99.9087	1	2200	1253	0.362873	35.9033	ND1				ND1:c.114A>G			ND1:c.114A>G	No	No
SQ2	PattieMarieContig140mtDNAFinal-Annotate-1_MPE_editND5	6173	SNV	C	T	No	1		Homozygous	3622	3627	99.8621	1	1980	1782	0.473684	37.1228	ND1				ND1:c.312C>T			ND1:c.312C>T	No	No
SQ2	PattieMarieContig140mtDNAFinal-Annotate-1_MPE_editND5	6611	SNV	C	T	No	1		Homozygous	3737	3740	99.9198	1	1912	1900	0.498426	34.7135	ND1				ND1:c.750C>T			ND1:c.750C>T	No	No
SQ2	PattieMarieContig140mtDNAFinal-Annotate-1_MPE_editND5	7742	SNV	C	A	No	1		Homozygous	4403	4409	99.8639	1	2039	2567	0.442683	38.0751	ND2				ND2:c.693C>A			ND2:c.693C>A	No	No
SQ2	PattieMarieContig140mtDNAFinal-Annotate-1_MPE_editND5	9398	SNV	T	C	No	1		Homozygous	3864	3867	99.9224	1	1887	2090	0.474478	36.8999	COX1				COX1:c.942T>C			COX1:c.942T>C	No	No
SQ2	PattieMarieContig140mtDNAFinal-Annotate-1_MPE_editND5	10308	SNV	T	C	No	1		Homozygous	3721	3728	99.8122	1	1965	1875	0.488281	36.7677	COX2				COX2:c.162T>C			COX2:c.162T>C	No	No
SQ2	PattieMarieContig140mtDNAFinal-Annotate-1_MPE_editND5	11018	SNV	C	T	No	1		Homozygous	2870	2874	99.8608	1	1327	1637	0.447706	34.9079	ATP8				ATP8:c.117C>T			ATP8:c.117C>T	No	No
SQ2	PattieMarieContig140mtDNAFinal-Annotate-1_MPE_editND5	11365	SNV	A	G	No	1		Homozygous	2624	2625	99.9619	1	1321	1478	0.471954	36.9203	ATP6				ATP6:c.309A>G			ATP6:c.309A>G	No	No
SQ2	PattieMarieContig140mtDNAFinal-Annotate-1_MPE_editND5	13363	SNV	C	A	No	1		Homozygous	3177	3354	94.7227	1	1769	1571	0.470359	37.2527	ND4				ND4:c.60C>A			ND4:c.60C>A	No	No
SQ2	PattieMarieContig140mtDNAFinal-Annotate-1_MPE_editND5	14407	SNV	T	C	No	1		Homozygous	4557	4563	99.8685	1	2744	1968	0.417657	37.0891	ND4				ND4:c.1104T>C			ND4:c.1104T>C	No	No
SQ2	PattieMarieContig140mtDNAFinal-Annotate-1_MPE_editND5	14896	SNV	A	G	No	1		Homozygous	3149	3159	99.6834	1	1450	1813	0.444376	36.259	ND5				ND5:c.7A>G	ND5:p.Thr3Ala	ND5:p.Thr3Ala	ND5:c.7A>G	No	Yes
SQ2	PattieMarieContig140mtDNAFinal-Annotate-1_MPE_editND5	15186	SNV	C	T	No	1		Homozygous	4175	4183	99.8088	1	2167	2149	0.497915	38.4078	ND5				ND5:c.297C>T			ND5:c.297C>T	No	No
SQ2	PattieMarieContig140mtDNAFinal-Annotate-1_MPE_editND5	15526	SNV	T	C	No	1		Homozygous	2376	2381	99.79	1	1188	1326	0.472554	36.4149	ND5				ND5:c.637T>C			ND5:c.637T>C	No	No
SQ2	PattieMarieContig140mtDNAFinal-Annotate-1_MPE_editND5	16216	SNV	T	A	No	1		Homozygous	4185	4187	99.9522	1	1909	2488	0.43416	36.6243	ND5				ND5:c.1327T>A	ND5:p.Tyr443Asn	ND5:p.Tyr443Asn	ND5:c.1327T>A	No	Yes
SQ2	PattieMarieContig140mtDNAFinal-Annotate-1_MPE_editND5	16372	SNV	T	C	No	1		Homozygous	3548	3553	99.8593	1	1786	1906	0.483749	36.5024	ND5				ND5:c.1483T>C			ND5:c.1483T>C	No	No
SQ2	PattieMarieContig140mtDNAFinal-Annotate-1_MPE_editND5	12766^12767	Insertion	-	C	No	1		Homozygous	3418	3420	99.9415	1	1741	1832	0.487266	36.7669	ND3				ND3:c.173_174insC	ND3:p.Leu58fs	ND3:p.Leu58fs	ND3:c.173_174insC	No	Yes
SQ20	PattieMarieContig140mtDNAFinal-Annotate-1_MPE_editND5	459	SNV	T	C	No	1		Homozygous	4425	4433	99.8195	1	1915	2572	0.426789	37.0359	CYTB				CYTB:c.459T>C			CYTB:c.459T>C	No	No
SQ20	PattieMarieContig140mtDNAFinal-Annotate-1_MPE_editND5	565	SNV	A	G	No	1		Homozygous	4238	4243	99.8822	1	2395	1949	0.448665	37.044	CYTB				CYTB:c.565A>G	CYTB:p.Ile189Val	CYTB:p.Ile189Val	CYTB:c.565A>G	No	Yes
SQ20	PattieMarieContig140mtDNAFinal-Annotate-1_MPE_editND5	2191	SNV	G	A	No	1		Homozygous	4143	4146	99.9276	1	1818	2380	0.433063	37.2742		DLOOP							No	-
SQ20	PattieMarieContig140mtDNAFinal-Annotate-1_MPE_editND5	2502	SNV	T	G	No	1		Homozygous	4242	4253	99.7414	1	2103	2197	0.48907	35.5902		DLOOP							No	-
SQ20	PattieMarieContig140mtDNAFinal-Annotate-1_MPE_editND5	5702	SNV	A	G	No	1		Homozygous	3608	3621	99.641	1	1578	2084	0.430912	34.5705			16S rRNA						No	-
SQ20	PattieMarieContig140mtDNAFinal-Annotate-1_MPE_editND5	5860	SNV	T	C	No	1		Homozygous	3425	3425	100	1	1876	1604	0.46092	36.194									No	-
SQ20	PattieMarieContig140mtDNAFinal-Annotate-1_MPE_editND5	5975	SNV	A	G	No	1		Homozygous	4350	4351	99.977	1	2477	2016	0.448698	35.582	ND1				ND1:c.114A>G			ND1:c.114A>G	No	No
SQ20	PattieMarieContig140mtDNAFinal-Annotate-1_MPE_editND5	6426	SNV	G	A	No	1		Homozygous	5220	5235	99.7135	1	3043	2290	0.429402	36.6694	ND1				ND1:c.565G>A	ND1:p.Ala189Thr	ND1:p.Ala189Thr	ND1:c.565G>A	No	Yes
SQ20	PattieMarieContig140mtDNAFinal-Annotate-1_MPE_editND5	6611	SNV	C	T	No	1		Homozygous	4698	4702	99.9149	1	2525	2210	0.466737	34.9012	ND1				ND1:c.750C>T			ND1:c.750C>T	No	No
SQ20	PattieMarieContig140mtDNAFinal-Annotate-1_MPE_editND5	6767	SNV	C	T	No	1		Homozygous	5155	5171	99.6906	1	2689	2571	0.488783	35.7215	ND1				ND1:c.906C>T			ND1:c.906C>T	No	No
SQ20	PattieMarieContig140mtDNAFinal-Annotate-1_MPE_editND5	7371	SNV	T	C	No	1		Homozygous	4345	4351	99.8621	1	2071	2324	0.471217	36.9049	ND2				ND2:c.322T>C			ND2:c.322T>C	No	No
SQ20	PattieMarieContig140mtDNAFinal-Annotate-1_MPE_editND5	9041	SNV	C	A	No	1		Homozygous	5225	5270	99.1461	1	2811	2536	0.474285	33.3011	COX1				COX1:c.585C>A			COX1:c.585C>A	No	No
SQ20	PattieMarieContig140mtDNAFinal-Annotate-1_MPE_editND5	9398	SNV	T	C	No	1		Homozygous	4535	4538	99.9339	1	2124	2480	0.461338	37.0072	COX1				COX1:c.942T>C			COX1:c.942T>C	No	No
SQ20	PattieMarieContig140mtDNAFinal-Annotate-1_MPE_editND5	9566	SNV	C	T	No	1		Homozygous	4376	4386	99.772	1	2196	2239	0.495152	36.9698	COX1				COX1:c.1110C>T			COX1:c.1110C>T	No	No
SQ20	PattieMarieContig140mtDNAFinal-Annotate-1_MPE_editND5	9835	SNV	T	C	No	1		Homozygous	5200	5209	99.8272	1	2904	2396	0.452075	37.2047	COX1				COX1:c.1379T>C	COX1:p.Leu460Ser	COX1:p.Leu460Ser	COX1:c.1379T>C	No	Yes
SQ20	PattieMarieContig140mtDNAFinal-Annotate-1_MPE_editND5	11018	SNV	C	T	No	1		Homozygous	4061	4069	99.8034	1	2027	2099	0.491275	34.8815	ATP8				ATP8:c.117C>T			ATP8:c.117C>T	No	No
SQ20	PattieMarieContig140mtDNAFinal-Annotate-1_MPE_editND5	11365	SNV	A	G	No	1		Homozygous	4205	4211	99.8575	1	2127	2183	0.493503	37.0524	ATP6				ATP6:c.309A>G			ATP6:c.309A>G	No	No
SQ20	PattieMarieContig140mtDNAFinal-Annotate-1_MPE_editND5	11566	SNV	A	G	No	1		Homozygous	4294	4299	99.8837	1	2503	1883	0.429321	36.8897	ATP6				ATP6:c.510A>G			ATP6:c.510A>G	No	No
SQ20	PattieMarieContig140mtDNAFinal-Annotate-1_MPE_editND5	13329	SNV	C	T	No	1		Homozygous	3981	4006	99.3759	1	2034	1995	0.49516	34.551	ND4				ND4:c.26C>T	ND4:p.Ala9Val	ND4:p.Ala9Val	ND4:c.26C>T	No	Yes
SQ20	PattieMarieContig140mtDNAFinal-Annotate-1_MPE_editND5	13363	SNV	C	A	No	1		Homozygous	4256	4399	96.7493	1	2265	2065	0.476905	37.4085	ND4				ND4:c.60C>A			ND4:c.60C>A	No	No
SQ20	PattieMarieContig140mtDNAFinal-Annotate-1_MPE_editND5	13844	SNV	T	C	No	1		Homozygous	4565	4573	99.8251	1	2376	2314	0.49339	35.0173	ND4				ND4:c.541T>C			ND4:c.541T>C	No	No
SQ20	PattieMarieContig140mtDNAFinal-Annotate-1_MPE_editND5	14407	SNV	T	C	No	1		Homozygous	4862	4868	99.8768	1	2714	2215	0.449381	37.2863	ND4				ND4:c.1104T>C			ND4:c.1104T>C	No	No
SQ20	PattieMarieContig140mtDNAFinal-Annotate-1_MPE_editND5	15000	SNV	T	C	No	1		Homozygous	4083	4092	99.7801	1	2325	1766	0.431679	37.8438	ND5				ND5:c.111T>C			ND5:c.111T>C	No	No
SQ20	PattieMarieContig140mtDNAFinal-Annotate-1_MPE_editND5	15449	SNV	C	T	No	1		Homozygous	3266	3274	99.7557	1	1364	1942	0.412583	35.0342	ND5				ND5:c.560C>T	ND5:p.Ala187Val	ND5:p.Ala187Val	ND5:c.560C>T	No	Yes
SQ20	PattieMarieContig140mtDNAFinal-Annotate-1_MPE_editND5	16216	SNV	T	A	No	1		Homozygous	4662	4665	99.9357	1	2012	2718	0.42537	36.7465	ND5				ND5:c.1327T>A	ND5:p.Tyr443Asn	ND5:p.Tyr443Asn	ND5:c.1327T>A	No	Yes
SQ20	PattieMarieContig140mtDNAFinal-Annotate-1_MPE_editND5	16372	SNV	T	C	No	1		Homozygous	4485	4485	100	1	2336	2226	0.487944	36.4853	ND5				ND5:c.1483T>C			ND5:c.1483T>C	No	No
SQ20	PattieMarieContig140mtDNAFinal-Annotate-1_MPE_editND5	12766^12767	Insertion	-	C	No	1		Homozygous	4924	4935	99.7771	1	2770	2235	0.446553	36.9045	ND3				ND3:c.173_174insC	ND3:p.Leu58fs	ND3:p.Leu58fs	ND3:c.173_174insC	No	Yes
SQ21	PattieMarieContig140mtDNAFinal-Annotate-1_MPE_editND5	231	SNV	A	G	No	1		Homozygous	2479	2488	99.6383	1	1510	991	0.396242	36.413	CYTB				CYTB:c.231A>G			CYTB:c.231A>G	No	No
SQ21	PattieMarieContig140mtDNAFinal-Annotate-1_MPE_editND5	565	SNV	A	G	No	1		Homozygous	2901	2903	99.9311	1	1514	1417	0.483453	37.0437	CYTB				CYTB:c.565A>G	CYTB:p.Ile189Val	CYTB:p.Ile189Val	CYTB:c.565A>G	No	Yes
SQ21	PattieMarieContig140mtDNAFinal-Annotate-1_MPE_editND5	1643	SNV	T	C	No	1		Homozygous	2164	2171	99.6776	1	1515	676	0.308535	36.335	ND6				ND6:c.172A>G	ND6:p.Ile58Val	ND6:p.Ile58Val	ND6:c.172A>G	No	Yes
SQ21	PattieMarieContig140mtDNAFinal-Annotate-1_MPE_editND5	2191	SNV	G	A	No	1		Homozygous	2865	2866	99.9651	1	1390	1499	0.481135	37.3205		DLOOP							No	-
SQ21	PattieMarieContig140mtDNAFinal-Annotate-1_MPE_editND5	2429	SNV	C	T	No	1		Homozygous	2790	2798	99.7141	1	1383	1426	0.492346	36.9537		DLOOP							No	-
SQ21	PattieMarieContig140mtDNAFinal-Annotate-1_MPE_editND5	4690	Deletion	C	-	No	1		Homozygous	2768	3007	92.0519	1	1510	1271	0.45703	36.2535			16S rRNA						No	-
SQ21	PattieMarieContig140mtDNAFinal-Annotate-1_MPE_editND5	5860	SNV	T	C	No	1		Homozygous	2319	2319	100	1	1335	999	0.428021	36.3325									No	-
SQ21	PattieMarieContig140mtDNAFinal-Annotate-1_MPE_editND5	5975	SNV	A	G	No	1		Homozygous	2995	2996	99.9666	1	1515	1512	0.499504	35.4582	ND1				ND1:c.114A>G			ND1:c.114A>G	No	No
SQ21	PattieMarieContig140mtDNAFinal-Annotate-1_MPE_editND5	6173	SNV	C	T	No	1		Homozygous	3091	3098	99.7741	1	1654	1461	0.469021	36.9663	ND1				ND1:c.312C>T			ND1:c.312C>T	No	No
SQ21	PattieMarieContig140mtDNAFinal-Annotate-1_MPE_editND5	6611	SNV	C	T	No	1		Homozygous	3142	3146	99.8728	1	1824	1336	0.422785	34.8873	ND1				ND1:c.750C>T			ND1:c.750C>T	No	No
SQ21	PattieMarieContig140mtDNAFinal-Annotate-1_MPE_editND5	7742	SNV	C	A	No	1		Homozygous	3536	3543	99.8024	1	1661	1903	0.466049	38.0979	ND2				ND2:c.693C>A			ND2:c.693C>A	No	No
SQ21	PattieMarieContig140mtDNAFinal-Annotate-1_MPE_editND5	9398	SNV	T	C	No	1		Homozygous	3064	3066	99.9348	1	1369	1713	0.444192	37.0091	COX1				COX1:c.942T>C			COX1:c.942T>C	No	No
SQ21	PattieMarieContig140mtDNAFinal-Annotate-1_MPE_editND5	10245	SNV	A	G	No	1		Homozygous	3166	3178	99.6224	1	1506	1679	0.472841	37.276	COX2				COX2:c.99A>G			COX2:c.99A>G	No	No
SQ21	PattieMarieContig140mtDNAFinal-Annotate-1_MPE_editND5	11018	SNV	C	T	No	1		Homozygous	2766	2770	99.8556	1	1428	1359	0.487621	34.549	ATP8				ATP8:c.117C>T			ATP8:c.117C>T	No	No
SQ21	PattieMarieContig140mtDNAFinal-Annotate-1_MPE_editND5	11365	SNV	A	G	No	1		Homozygous	3186	3187	99.9686	1	1573	1647	0.488509	37.0804	ATP6				ATP6:c.309A>G			ATP6:c.309A>G	No	No
SQ21	PattieMarieContig140mtDNAFinal-Annotate-1_MPE_editND5	11369	SNV	C	T	No	1		Homozygous	3131	3141	99.6816	1	1546	1613	0.489395	37.2026	ATP6				ATP6:c.313C>T			ATP6:c.313C>T	No	No
SQ21	PattieMarieContig140mtDNAFinal-Annotate-1_MPE_editND5	11711	SNV	T	C	No	1		Homozygous	3172	3179	99.7798	1	1633	1560	0.488569	38.1055	ATP6				ATP6:c.655T>C			ATP6:c.655T>C	No	No
SQ21	PattieMarieContig140mtDNAFinal-Annotate-1_MPE_editND5	12378	SNV	G	A	No	1		Homozygous	3446	3452	99.8262	1	1662	1818	0.477586	37.7819	COX3				COX3:c.639G>A			COX3:c.639G>A	No	No
SQ21	PattieMarieContig140mtDNAFinal-Annotate-1_MPE_editND5	13244	SNV	G	A	No	1		Homozygous	2781	2791	99.6417	1	1413	1402	0.498046	36.1354	ND4L				ND4L:c.231G>A			ND4L:c.231G>A	No	No
SQ21	PattieMarieContig140mtDNAFinal-Annotate-1_MPE_editND5	13363	SNV	C	A	No	1		Homozygous	2923	2995	97.596	1	1530	1414	0.480299	37.5014	ND4				ND4:c.60C>A			ND4:c.60C>A	No	No
SQ21	PattieMarieContig140mtDNAFinal-Annotate-1_MPE_editND5	14232	SNV	C	A	No	1		Homozygous	3223	3232	99.7215	1	1715	1532	0.47182	37.7798	ND4				ND4:c.929C>A	ND4:p.Ser310Tyr	ND4:p.Ser310Tyr	ND4:c.929C>A	No	Yes
SQ21	PattieMarieContig140mtDNAFinal-Annotate-1_MPE_editND5	14896	SNV	A	G	No	1		Homozygous	2624	2627	99.8858	1	1380	1258	0.476876	36.3916	ND5				ND5:c.7A>G	ND5:p.Thr3Ala	ND5:p.Thr3Ala	ND5:c.7A>G	No	Yes
SQ21	PattieMarieContig140mtDNAFinal-Annotate-1_MPE_editND5	15186	SNV	C	T	No	1		Homozygous	3435	3437	99.9418	1	1764	1689	0.48914	38.4935	ND5				ND5:c.297C>T			ND5:c.297C>T	No	No
SQ21	PattieMarieContig140mtDNAFinal-Annotate-1_MPE_editND5	15526	SNV	T	C	No	1		Homozygous	2889	2895	99.7927	1	1447	1462	0.497422	36.6669	ND5				ND5:c.637T>C			ND5:c.637T>C	No	No
SQ21	PattieMarieContig140mtDNAFinal-Annotate-1_MPE_editND5	16216	SNV	T	A	No	1		Homozygous	2992	2992	100	1	1475	1545	0.488411	36.7824	ND5				ND5:c.1327T>A	ND5:p.Tyr443Asn	ND5:p.Tyr443Asn	ND5:c.1327T>A	No	Yes
SQ21	PattieMarieContig140mtDNAFinal-Annotate-1_MPE_editND5	16372	SNV	T	C	No	1		Homozygous	3236	3238	99.9382	1	1725	1536	0.471021	36.4174	ND5				ND5:c.1483T>C			ND5:c.1483T>C	No	No
SQ21	PattieMarieContig140mtDNAFinal-Annotate-1_MPE_editND5	12766^12767	Insertion	-	C	No	1		Homozygous	3165	3169	99.8738	1	1744	1440	0.452261	36.9739	ND3				ND3:c.173_174insC	ND3:p.Leu58fs	ND3:p.Leu58fs	ND3:c.173_174insC	No	Yes
SQ22	PattieMarieContig140mtDNAFinal-Annotate-1_MPE_editND5	42	SNV	C	A	No	1		Homozygous	739	742	99.5957	1	646	93	0.125846	38.0446	CYTB				CYTB:c.42C>A	CYTB:p.Ile14Met	CYTB:p.Ile14Met	CYTB:c.42C>A	No	Yes
SQ22	PattieMarieContig140mtDNAFinal-Annotate-1_MPE_editND5	189	SNV	T	C	No	1		Homozygous	1811	1816	99.7247	1	1238	590	0.322757	37.0038	CYTB				CYTB:c.189T>C			CYTB:c.189T>C	No	No
SQ22	PattieMarieContig140mtDNAFinal-Annotate-1_MPE_editND5	360	SNV	T	C	No	1		Homozygous	2394	2399	99.7916	1	1166	1238	0.485025	36.5433	CYTB				CYTB:c.360T>C			CYTB:c.360T>C	No	No
SQ22	PattieMarieContig140mtDNAFinal-Annotate-1_MPE_editND5	366	SNV	G	A	No	1		Homozygous	2429	2434	99.7946	1	1191	1246	0.488716	36.6894	CYTB				CYTB:c.366G>A			CYTB:c.366G>A	No	No
SQ22	PattieMarieContig140mtDNAFinal-Annotate-1_MPE_editND5	555	SNV	T	C	No	1		Homozygous	2085	2090	99.7608	1	1016	1081	0.484502	37.1817	CYTB				CYTB:c.555T>C			CYTB:c.555T>C	No	No
SQ22	PattieMarieContig140mtDNAFinal-Annotate-1_MPE_editND5	565	SNV	A	G	No	1		Homozygous	1993	1993	100	1	968	1035	0.483275	37.2386	CYTB				CYTB:c.565A>G	CYTB:p.Ile189Val	CYTB:p.Ile189Val	CYTB:c.565A>G	Yes	Yes
SQ22	PattieMarieContig140mtDNAFinal-Annotate-1_MPE_editND5	567	SNV	C	A	No	1		Homozygous	1989	1993	99.7993	1	967	1032	0.483742	37.1606	CYTB				CYTB:c.567C>A	CYTB:p.Ile189Met	CYTB:p.Ile189Met	CYTB:c.567C>A	Yes	Yes
SQ22	PattieMarieContig140mtDNAFinal-Annotate-1_MPE_editND5	891	SNV	T	C	No	1		Homozygous	2270	2278	99.6488	1	1371	917	0.400787	37.0293	CYTB				CYTB:c.891T>C			CYTB:c.891T>C	No	No
SQ22	PattieMarieContig140mtDNAFinal-Annotate-1_MPE_editND5	936	SNV	A	G	No	1		Homozygous	2312	2318	99.7412	1	1381	946	0.406532	35.6738	CYTB				CYTB:c.936A>G			CYTB:c.936A>G	No	No
SQ22	PattieMarieContig140mtDNAFinal-Annotate-1_MPE_editND5	1053	SNV	T	C	No	1		Homozygous	2751	2759	99.71	1	1455	1321	0.475865	37.1628	CYTB				CYTB:c.1053T>C			CYTB:c.1053T>C	No	No
SQ22	PattieMarieContig140mtDNAFinal-Annotate-1_MPE_editND5	1116	SNV	C	T	No	1		Homozygous	2898	2907	99.6904	1	1434	1479	0.492276	37.4168	CYTB				CYTB:c.1116C>T			CYTB:c.1116C>T	No	No
SQ22	PattieMarieContig140mtDNAFinal-Annotate-1_MPE_editND5	1270	SNV	G	A	No	1		Homozygous	2244	2248	99.8221	1	869	1396	0.383664	37.3227				Pro					No	-
SQ22	PattieMarieContig140mtDNAFinal-Annotate-1_MPE_editND5	1467	SNV	T	C	No	1		Homozygous	808	810	99.7531	1	65	743	0.080446	34.9356	ND6				ND6:c.348A>G			ND6:c.348A>G	No	No
SQ22	PattieMarieContig140mtDNAFinal-Annotate-1_MPE_editND5	1803	SNV	G	A	No	1		Homozygous	2182	2184	99.9084	1	1080	1129	0.488909	36.7528	ND6				ND6:c.12C>T			ND6:c.12C>T	No	No
SQ22	PattieMarieContig140mtDNAFinal-Annotate-1_MPE_editND5	1861	SNV	C	T	No	1		Homozygous	2274	2277	99.8683	1	874	1404	0.38367	34.0136				Glu					No	-
SQ22	PattieMarieContig140mtDNAFinal-Annotate-1_MPE_editND5	2069	SNV	T	C	No	1		Homozygous	2042	2046	99.8045	1	1042	1010	0.492203	38.3889		DLOOP							No	-
SQ22	PattieMarieContig140mtDNAFinal-Annotate-1_MPE_editND5	2096	SNV	G	A	No	1		Homozygous	2297	2304	99.6962	1	1115	1202	0.481226	38.3483		DLOOP							No	-
SQ22	PattieMarieContig140mtDNAFinal-Annotate-1_MPE_editND5	2111	SNV	A	G	No	1		Homozygous	2239	2246	99.6883	1	1071	1180	0.475789	38.0089		DLOOP							No	-
SQ22	PattieMarieContig140mtDNAFinal-Annotate-1_MPE_editND5	2119	SNV	A	G	No	1		Homozygous	2253	2261	99.6462	1	1083	1183	0.477935	38.192		DLOOP							No	-
SQ22	PattieMarieContig140mtDNAFinal-Annotate-1_MPE_editND5	2174	SNV	T	C	No	1		Homozygous	2142	2149	99.6743	1	1006	1150	0.466605	37.7695		DLOOP							No	-
SQ22	PattieMarieContig140mtDNAFinal-Annotate-1_MPE_editND5	2970	SNV	C	A	No	1		Homozygous	2780	2857	97.3049	1	1405	1396	0.498393	38.7162		DLOOP							No	-
SQ22	PattieMarieContig140mtDNAFinal-Annotate-1_MPE_editND5	3336	SNV	T	C	No	1		Homozygous	2117	2122	99.7644	1	1046	1092	0.489242	36.8021			12S rRNA						No	-
SQ22	PattieMarieContig140mtDNAFinal-Annotate-1_MPE_editND5	3661	SNV	C	T	No	1		Homozygous	2342	2350	99.6596	1	1444	913	0.387357	35.5129			12S rRNA						No	-
SQ22	PattieMarieContig140mtDNAFinal-Annotate-1_MPE_editND5	4006	SNV	T	C	No	1		Homozygous	2431	2438	99.7129	1	1276	1171	0.478545	36.5247			12S rRNA						No	-
SQ22	PattieMarieContig140mtDNAFinal-Annotate-1_MPE_editND5	4213	SNV	T	C	No	1		Homozygous	2599	2602	99.8847	1	1333	1280	0.489858	36.0903			16S rRNA						No	-
SQ22	PattieMarieContig140mtDNAFinal-Annotate-1_MPE_editND5	4242	SNV	C	T	No	1		Homozygous	2941	2947	99.7964	1	1482	1475	0.498816	34.7738			16S rRNA						No	-
SQ22	PattieMarieContig140mtDNAFinal-Annotate-1_MPE_editND5	4291	SNV	C	T	No	1		Homozygous	2973	2980	99.7651	1	1498	1490	0.498661	37.1412			16S rRNA						No	-
SQ22	PattieMarieContig140mtDNAFinal-Annotate-1_MPE_editND5	4317	SNV	T	C	No	1		Homozygous	2956	2959	99.8986	1	1522	1460	0.489604	37.2747			16S rRNA						No	-
SQ22	PattieMarieContig140mtDNAFinal-Annotate-1_MPE_editND5	4490	SNV	T	C	No	1		Homozygous	2592	2595	99.8844	1	1135	1469	0.435868	36.5737			16S rRNA						No	-
SQ22	PattieMarieContig140mtDNAFinal-Annotate-1_MPE_editND5	4776	SNV	T	C	No	1		Homozygous	2569	2575	99.767	1	1254	1332	0.484919	37.1945			16S rRNA						No	-
SQ22	PattieMarieContig140mtDNAFinal-Annotate-1_MPE_editND5	4806	SNV	T	C	No	1		Homozygous	2533	2537	99.8423	1	1203	1343	0.472506	37.7361			16S rRNA						No	-
SQ22	PattieMarieContig140mtDNAFinal-Annotate-1_MPE_editND5	4925	SNV	C	T	No	1		Homozygous	2717	2724	99.743	1	1507	1224	0.448187	35.379			16S rRNA						No	-
SQ22	PattieMarieContig140mtDNAFinal-Annotate-1_MPE_editND5	5860	SNV	T	C	No	1		Homozygous	1950	1952	99.8975	1	1134	831	0.422901	36.4921									No	-
SQ22	PattieMarieContig140mtDNAFinal-Annotate-1_MPE_editND5	5975	SNV	A	G	No	1		Homozygous	2535	2537	99.9212	1	1365	1218	0.471545	35.4375	ND1				ND1:c.114A>G			ND1:c.114A>G	No	No
SQ22	PattieMarieContig140mtDNAFinal-Annotate-1_MPE_editND5	6230	SNV	C	T	No	1		Homozygous	2589	2597	99.692	1	1326	1283	0.491759	36.831	ND1				ND1:c.369C>T			ND1:c.369C>T	No	No
SQ22	PattieMarieContig140mtDNAFinal-Annotate-1_MPE_editND5	6338	SNV	A	T	No	1		Homozygous	2418	2425	99.7113	1	1235	1191	0.490932	37.1257	ND1				ND1:c.477A>T			ND1:c.477A>T	No	No
SQ22	PattieMarieContig140mtDNAFinal-Annotate-1_MPE_editND5	6551	SNV	C	T	No	1		Homozygous	2591	2593	99.9229	1	1107	1496	0.425279	37.7845	ND1				ND1:c.690C>T			ND1:c.690C>T	No	No
SQ22	PattieMarieContig140mtDNAFinal-Annotate-1_MPE_editND5	6572	SNV	T	C	No	1		Homozygous	2547	2552	99.8041	1	1122	1437	0.438453	37.007	ND1				ND1:c.711T>C			ND1:c.711T>C	No	No
SQ22	PattieMarieContig140mtDNAFinal-Annotate-1_MPE_editND5	6611	SNV	C	T	No	1		Homozygous	2503	2505	99.9202	1	1390	1120	0.446215	34.9231	ND1				ND1:c.750C>T			ND1:c.750C>T	No	No
SQ22	PattieMarieContig140mtDNAFinal-Annotate-1_MPE_editND5	6812	SNV	C	T	No	1		Homozygous	2786	2795	99.678	1	1410	1388	0.496069	36.5164	ND1				ND1:c.951C>T			ND1:c.951C>T	No	No
SQ22	PattieMarieContig140mtDNAFinal-Annotate-1_MPE_editND5	6955	SNV	T	C	No	1		Homozygous	2618	2623	99.8094	1	1186	1444	0.450951	37.4137				Gln					No	-
SQ22	PattieMarieContig140mtDNAFinal-Annotate-1_MPE_editND5	7211	SNV	A	G	No	1		Homozygous	2533	2551	99.2944	1	1338	1212	0.475294	36.4616	ND2				ND2:c.162A>G			ND2:c.162A>G	No	No
SQ22	PattieMarieContig140mtDNAFinal-Annotate-1_MPE_editND5	7439	SNV	G	A	No	1		Homozygous	2541	2551	99.608	1	1320	1237	0.48377	35.8987	ND2				ND2:c.390G>A			ND2:c.390G>A	No	No
SQ22	PattieMarieContig140mtDNAFinal-Annotate-1_MPE_editND5	7532	SNV	A	G	No	1		Homozygous	2926	2932	99.7954	1	1539	1403	0.476886	37.4256	ND2				ND2:c.483A>G			ND2:c.483A>G	No	No
SQ22	PattieMarieContig140mtDNAFinal-Annotate-1_MPE_editND5	7767	SNV	T	C	No	1		Homozygous	2743	2750	99.7455	1	1343	1422	0.485714	37.9515	ND2				ND2:c.718T>C			ND2:c.718T>C	No	No
SQ22	PattieMarieContig140mtDNAFinal-Annotate-1_MPE_editND5	7823	SNV	C	T	No	1		Homozygous	2810	2816	99.7869	1	1434	1399	0.493823	36.8369	ND2				ND2:c.774C>T			ND2:c.774C>T	No	No
SQ22	PattieMarieContig140mtDNAFinal-Annotate-1_MPE_editND5	7859	SNV	C	T	No	1		Homozygous	2672	2677	99.8132	1	1422	1262	0.470194	34.5861	ND2				ND2:c.810C>T			ND2:c.810C>T	No	No
SQ22	PattieMarieContig140mtDNAFinal-Annotate-1_MPE_editND5	7989	SNV	C	T	No	1		Homozygous	2903	2905	99.9312	1	1540	1380	0.472603	36.8579	ND2				ND2:c.940C>T			ND2:c.940C>T	No	No
SQ22	PattieMarieContig140mtDNAFinal-Annotate-1_MPE_editND5	8066	SNV	T	C	No	1		Homozygous	2845	2871	99.0944	1	1458	1406	0.490922	36.9026	ND2				ND2:c.1017T>C			ND2:c.1017T>C	No	No
SQ22	PattieMarieContig140mtDNAFinal-Annotate-1_MPE_editND5	8318	SNV	G	A	No	1		Homozygous	2670	2675	99.8131	1	1396	1291	0.480461	37.3893									No	-
SQ22	PattieMarieContig140mtDNAFinal-Annotate-1_MPE_editND5	8436	SNV	C	T	No	1		Homozygous	2529	2537	99.6847	1	1288	1264	0.495298	37.6795				Tyr					No	-
SQ22	PattieMarieContig140mtDNAFinal-Annotate-1_MPE_editND5	8612	SNV	C	T	No	1		Homozygous	2430	2438	99.6719	1	1035	1420	0.421589	36.7984	COX1				COX1:c.156C>T			COX1:c.156C>T	No	No
SQ22	PattieMarieContig140mtDNAFinal-Annotate-1_MPE_editND5	8828	SNV	C	T	No	1		Homozygous	2298	2316	99.2228	1	1249	1059	0.458839	33.4666	COX1				COX1:c.372C>T			COX1:c.372C>T	No	No
SQ22	PattieMarieContig140mtDNAFinal-Annotate-1_MPE_editND5	9045	SNV	C	T	No	1		Homozygous	2925	2932	99.7613	1	1614	1335	0.452696	36.6477	COX1				COX1:c.589C>T			COX1:c.589C>T	No	No
SQ22	PattieMarieContig140mtDNAFinal-Annotate-1_MPE_editND5	9398	SNV	T	C	No	1		Homozygous	2472	2472	100	1	1129	1361	0.453414	36.6711	COX1				COX1:c.942T>C			COX1:c.942T>C	No	No
SQ22	PattieMarieContig140mtDNAFinal-Annotate-1_MPE_editND5	9404	SNV	A	G	No	1		Homozygous	2460	2472	99.5146	1	1150	1330	0.46371	36.3327	COX1				COX1:c.948A>G			COX1:c.948A>G	No	No
SQ22	PattieMarieContig140mtDNAFinal-Annotate-1_MPE_editND5	9483	SNV	T	C	No	1		Homozygous	2554	2557	99.8827	1	1332	1237	0.48151	37.0965	COX1				COX1:c.1027T>C			COX1:c.1027T>C	No	No
SQ22	PattieMarieContig140mtDNAFinal-Annotate-1_MPE_editND5	9548	SNV	G	A	No	1		Homozygous	2543	2553	99.6083	1	1338	1219	0.476731	37.5929	COX1				COX1:c.1092G>A			COX1:c.1092G>A	No	No
SQ22	PattieMarieContig140mtDNAFinal-Annotate-1_MPE_editND5	9714	SNV	A	G	No	1		Homozygous	2591	2596	99.8074	1	1346	1266	0.484686	37.4694	COX1				COX1:c.1258A>G	COX1:p.Thr420Ala	COX1:p.Thr420Ala	COX1:c.1258A>G	No	Yes
SQ22	PattieMarieContig140mtDNAFinal-Annotate-1_MPE_editND5	9827	SNV	T	C	No	1		Homozygous	2622	2627	99.8097	1	1409	1227	0.465478	37.4154	COX1				COX1:c.1371T>C			COX1:c.1371T>C	No	No
SQ22	PattieMarieContig140mtDNAFinal-Annotate-1_MPE_editND5	9881	SNV	A	G	No	1		Homozygous	2781	2790	99.6774	1	1572	1223	0.437567	37.722	COX1				COX1:c.1425A>G			COX1:c.1425A>G	No	No
SQ22	PattieMarieContig140mtDNAFinal-Annotate-1_MPE_editND5	9929	SNV	C	T	No	1		Homozygous	2739	2748	99.6725	1	1488	1271	0.460674	36.4215	COX1				COX1:c.1473C>T			COX1:c.1473C>T	No	No
SQ22	PattieMarieContig140mtDNAFinal-Annotate-1_MPE_editND5	10058	SNV	C	T	No	1		Homozygous	3006	3009	99.9003	1	1299	1727	0.42928	37.8364				Ser					No	-
SQ22	PattieMarieContig140mtDNAFinal-Annotate-1_MPE_editND5	10377	SNV	C	A	No	1		Homozygous	2538	2582	98.2959	1	1277	1278	0.499804	30.3464	COX2				COX2:c.231C>A			COX2:c.231C>A	No	No
SQ22	PattieMarieContig140mtDNAFinal-Annotate-1_MPE_editND5	10605	SNV	T	C	No	1		Homozygous	2378	2382	99.8321	1	1214	1176	0.49205	35.0314	COX2				COX2:c.459T>C			COX2:c.459T>C	No	No
SQ22	PattieMarieContig140mtDNAFinal-Annotate-1_MPE_editND5	10818	SNV	T	C	No	1		Homozygous	2330	2332	99.9142	1	1177	1165	0.497438	38.1921	COX2				COX2:c.672T>C			COX2:c.672T>C	No	No
SQ22	PattieMarieContig140mtDNAFinal-Annotate-1_MPE_editND5	11018	SNV	C	T	No	1		Homozygous	2377	2380	99.8739	1	1268	1125	0.470121	35.5483	ATP8				ATP8:c.117C>T			ATP8:c.117C>T	No	No
SQ22	PattieMarieContig140mtDNAFinal-Annotate-1_MPE_editND5	11045	SNV	C	T	No	1		Homozygous	2426	2429	99.8765	1	1347	1091	0.447498	36.3244	ATP8				ATP8:c.144C>T			ATP8:c.144C>T	No	No
SQ22	PattieMarieContig140mtDNAFinal-Annotate-1_MPE_editND5	11092	SNV	A	G	No	1		Homozygous	2414	2418	99.8346	1	1350	1077	0.443758	37.2621	ATP6				ATP6:c.36A>G			ATP6:c.36A>G	No	No
SQ22	PattieMarieContig140mtDNAFinal-Annotate-1_MPE_editND5	11144	SNV	T	C	No	1		Homozygous	2229	2230	99.9552	1	1254	993	0.441923	35.4335	ATP6				ATP6:c.88T>C			ATP6:c.88T>C	No	No
SQ22	PattieMarieContig140mtDNAFinal-Annotate-1_MPE_editND5	11155	SNV	A	G	No	1		Homozygous	2151	2157	99.7218	1	1222	943	0.435566	35.1044	ATP6				ATP6:c.99A>G			ATP6:c.99A>G	No	No
SQ22	PattieMarieContig140mtDNAFinal-Annotate-1_MPE_editND5	11365	SNV	A	G	No	1		Homozygous	2486	2486	100	1	1326	1180	0.47087	36.9493	ATP6				ATP6:c.309A>G			ATP6:c.309A>G	No	No
SQ22	PattieMarieContig140mtDNAFinal-Annotate-1_MPE_editND5	11407	SNV	C	A	No	1		Homozygous	2210	2212	99.9096	1	1176	1054	0.472646	36.1045	ATP6				ATP6:c.351C>A			ATP6:c.351C>A	No	No
SQ22	PattieMarieContig140mtDNAFinal-Annotate-1_MPE_editND5	11425	SNV	T	C	No	1		Homozygous	2220	2222	99.91	1	1191	1047	0.467828	36.3427	ATP6				ATP6:c.369T>C			ATP6:c.369T>C	No	No
SQ22	PattieMarieContig140mtDNAFinal-Annotate-1_MPE_editND5	11548	SNV	C	T	No	1		Homozygous	2538	2544	99.7642	1	1386	1185	0.46091	36.7966	ATP6				ATP6:c.492C>T			ATP6:c.492C>T	No	No
SQ22	PattieMarieContig140mtDNAFinal-Annotate-1_MPE_editND5	11551	SNV	T	C	No	1		Homozygous	2511	2516	99.8013	1	1376	1168	0.459119	36.592	ATP6				ATP6:c.495T>C			ATP6:c.495T>C	No	No
SQ22	PattieMarieContig140mtDNAFinal-Annotate-1_MPE_editND5	11617	SNV	A	C	No	1		Homozygous	2329	2365	98.4778	1	1140	1200	0.487179	38.1923	ATP6				ATP6:c.561A>C			ATP6:c.561A>C	No	No
SQ22	PattieMarieContig140mtDNAFinal-Annotate-1_MPE_editND5	11639	SNV	G	A	No	1		Homozygous	2660	2669	99.6628	1	1422	1250	0.467814	35.7859	ATP6				ATP6:c.583G>A	ATP6:p.Ala195Thr	ATP6:p.Ala195Thr	ATP6:c.583G>A	No	Yes
SQ22	PattieMarieContig140mtDNAFinal-Annotate-1_MPE_editND5	11858	SNV	C	T	No	1		Homozygous	2596	2604	99.6928	1	1170	1442	0.447933	34.5544	COX3				COX3:c.119C>T	COX3:p.Thr40Ile	COX3:p.Thr40Ile	COX3:c.119C>T	No	Yes
SQ22	PattieMarieContig140mtDNAFinal-Annotate-1_MPE_editND5	12162	SNV	G	A	No	1		Homozygous	2578	2582	99.8451	1	1541	1051	0.405478	36.3951	COX3				COX3:c.423G>A			COX3:c.423G>A	No	No
SQ22	PattieMarieContig140mtDNAFinal-Annotate-1_MPE_editND5	12180	SNV	T	C	No	1		Homozygous	2527	2530	99.8814	1	1486	1059	0.41611	36.9049	COX3				COX3:c.441T>C			COX3:c.441T>C	No	No
SQ22	PattieMarieContig140mtDNAFinal-Annotate-1_MPE_editND5	12270	SNV	A	G	No	1		Homozygous	2926	2933	99.7613	1	1503	1440	0.489297	37.3265	COX3				COX3:c.531A>G			COX3:c.531A>G	No	No
SQ22	PattieMarieContig140mtDNAFinal-Annotate-1_MPE_editND5	12376	SNV	T	C	No	1		Homozygous	2737	2743	99.7813	1	1331	1420	0.483824	37.8146	COX3				COX3:c.637T>C			COX3:c.637T>C	No	No
SQ22	PattieMarieContig140mtDNAFinal-Annotate-1_MPE_editND5	12382	SNV	T	C	No	1		Homozygous	2809	2815	99.7869	1	1343	1483	0.47523	37.81	COX3				COX3:c.643T>C			COX3:c.643T>C	No	No
SQ22	PattieMarieContig140mtDNAFinal-Annotate-1_MPE_editND5	12403	SNV	T	C	No	1		Homozygous	2763	2771	99.7113	1	1293	1486	0.465275	37.4962	COX3				COX3:c.664T>C			COX3:c.664T>C	No	No
SQ22	PattieMarieContig140mtDNAFinal-Annotate-1_MPE_editND5	13085	SNV	T	C	No	1		Homozygous	2361	2368	99.7044	1	1039	1339	0.436922	37.5597	ND4L				ND4L:c.72T>C			ND4L:c.72T>C	No	No
SQ22	PattieMarieContig140mtDNAFinal-Annotate-1_MPE_editND5	13363	SNV	C	A	No	1		Homozygous	2449	2510	97.5697	1	1270	1192	0.484159	37.4265	ND4				ND4:c.60C>A			ND4:c.60C>A	No	No
SQ22	PattieMarieContig140mtDNAFinal-Annotate-1_MPE_editND5	13558	SNV	G	A	No	1		Homozygous	2537	2547	99.6074	1	1291	1262	0.49432	36.615	ND4				ND4:c.255G>A			ND4:c.255G>A	No	No
SQ22	PattieMarieContig140mtDNAFinal-Annotate-1_MPE_editND5	13750	SNV	T	C	No	1		Homozygous	2395	2397	99.9166	1	1131	1278	0.469489	36.9519	ND4				ND4:c.447T>C			ND4:c.447T>C	No	No
SQ22	PattieMarieContig140mtDNAFinal-Annotate-1_MPE_editND5	13810	SNV	T	C	No	1		Homozygous	2453	2458	99.7966	1	1281	1185	0.480535	37.1719	ND4				ND4:c.507T>C			ND4:c.507T>C	No	No
SQ22	PattieMarieContig140mtDNAFinal-Annotate-1_MPE_editND5	13855	SNV	A	G	No	1		Homozygous	2533	2539	99.7637	1	1391	1159	0.45451	35.0047	ND4				ND4:c.552A>G			ND4:c.552A>G	No	No
SQ22	PattieMarieContig140mtDNAFinal-Annotate-1_MPE_editND5	13888	SNV	T	C	No	1		Homozygous	2335	2340	99.7863	1	1233	1116	0.475096	35.7505	ND4				ND4:c.585T>C			ND4:c.585T>C	No	No
SQ22	PattieMarieContig140mtDNAFinal-Annotate-1_MPE_editND5	13936	SNV	C	T	No	1		Homozygous	2415	2427	99.5056	1	1252	1181	0.485409	33.8048	ND4				ND4:c.633C>T			ND4:c.633C>T	No	No
SQ22	PattieMarieContig140mtDNAFinal-Annotate-1_MPE_editND5	14005	SNV	G	A	No	1		Homozygous	2450	2460	99.5935	1	1137	1335	0.459951	36.504	ND4				ND4:c.702G>A			ND4:c.702G>A	No	No
SQ22	PattieMarieContig140mtDNAFinal-Annotate-1_MPE_editND5	14083	SNV	T	A	No	1		Homozygous	2526	2536	99.6057	1	1286	1253	0.493501	37.1804	ND4				ND4:c.780T>A			ND4:c.780T>A	No	No
SQ22	PattieMarieContig140mtDNAFinal-Annotate-1_MPE_editND5	14104	SNV	A	G	No	1		Homozygous	2495	2504	99.6406	1	1318	1196	0.475736	37.9411	ND4				ND4:c.801A>G			ND4:c.801A>G	No	No
SQ22	PattieMarieContig140mtDNAFinal-Annotate-1_MPE_editND5	14173	SNV	C	T	No	1		Homozygous	2407	2418	99.5451	1	1338	1086	0.44802	37.6988	ND4				ND4:c.870C>T			ND4:c.870C>T	No	No
SQ22	PattieMarieContig140mtDNAFinal-Annotate-1_MPE_editND5	14455	SNV	C	T	No	1		Homozygous	2806	2813	99.7512	1	1606	1215	0.430698	36.5041	ND4				ND4:c.1152C>T			ND4:c.1152C>T	No	No
SQ22	PattieMarieContig140mtDNAFinal-Annotate-1_MPE_editND5	14697	SNV	T	C	No	1		Homozygous	3091	3099	99.7418	1	1432	1685	0.459416	37.4155				His					No	-
SQ22	PattieMarieContig140mtDNAFinal-Annotate-1_MPE_editND5	14973	SNV	C	G	No	1		Homozygous	1580	1587	99.5589	1	630	950	0.398734	37.3728	ND5				ND5:c.84C>G	ND5:p.Asn28Lys	ND5:p.Asn28Lys	ND5:c.84C>G	No	Yes
SQ22	PattieMarieContig140mtDNAFinal-Annotate-1_MPE_editND5	14976	SNV	C	T	No	1		Homozygous	1780	1784	99.7758	1	752	1028	0.422472	36.8202	ND5				ND5:c.87C>T			ND5:c.87C>T	No	No
SQ22	PattieMarieContig140mtDNAFinal-Annotate-1_MPE_editND5	15103	SNV	T	C	No	1		Homozygous	2575	2579	99.8449	1	1402	1189	0.458896	38.2177	ND5				ND5:c.214T>C	ND5:p.Ser72Pro	ND5:p.Ser72Pro	ND5:c.214T>C	No	Yes
SQ22	PattieMarieContig140mtDNAFinal-Annotate-1_MPE_editND5	15461	SNV	C	T	No	1		Homozygous	2071	2072	99.9517	1	856	1219	0.41253	37.3696	ND5				ND5:c.572C>T	ND5:p.Thr191Ile	ND5:p.Thr191Ile	ND5:c.572C>T	No	Yes
SQ22	PattieMarieContig140mtDNAFinal-Annotate-1_MPE_editND5	15483	SNV	T	C	No	1		Homozygous	2017	2018	99.9505	1	907	1119	0.44768	36.5676	ND5				ND5:c.594T>C			ND5:c.594T>C	No	No
SQ22	PattieMarieContig140mtDNAFinal-Annotate-1_MPE_editND5	15495	SNV	T	C	No	1		Homozygous	1961	1962	99.949	1	875	1093	0.444614	36.5767	ND5				ND5:c.606T>C			ND5:c.606T>C	No	No
SQ22	PattieMarieContig140mtDNAFinal-Annotate-1_MPE_editND5	15531	SNV	T	C	No	1		Homozygous	2046	2054	99.6105	1	1071	986	0.479339	36.3549	ND5				ND5:c.642T>C			ND5:c.642T>C	No	No
SQ22	PattieMarieContig140mtDNAFinal-Annotate-1_MPE_editND5	15537	SNV	C	T	No	1		Homozygous	2061	2068	99.6615	1	1105	964	0.465926	36.0749	ND5				ND5:c.648C>T			ND5:c.648C>T	No	No
SQ22	PattieMarieContig140mtDNAFinal-Annotate-1_MPE_editND5	15618	SNV	T	C	No	1		Homozygous	2242	2246	99.8219	1	1201	1057	0.468113	37.3295	ND5				ND5:c.729T>C			ND5:c.729T>C	No	No
SQ22	PattieMarieContig140mtDNAFinal-Annotate-1_MPE_editND5	15843	SNV	T	C	No	1		Homozygous	2294	2297	99.8694	1	1204	1105	0.478562	36.2767	ND5				ND5:c.954T>C			ND5:c.954T>C	No	No
SQ22	PattieMarieContig140mtDNAFinal-Annotate-1_MPE_editND5	15912	SNV	T	C	No	1		Homozygous	2648	2651	99.8868	1	1289	1374	0.484041	37.2493	ND5				ND5:c.1023T>C			ND5:c.1023T>C	No	No
SQ22	PattieMarieContig140mtDNAFinal-Annotate-1_MPE_editND5	15918	SNV	G	A	No	1		Homozygous	2570	2579	99.651	1	1236	1349	0.478143	36.6963	ND5				ND5:c.1029G>A			ND5:c.1029G>A	No	No
SQ22	PattieMarieContig140mtDNAFinal-Annotate-1_MPE_editND5	15934	SNV	T	C	No	1		Homozygous	2591	2596	99.8074	1	1230	1378	0.471626	37.3255	ND5				ND5:c.1045T>C			ND5:c.1045T>C	No	No
SQ22	PattieMarieContig140mtDNAFinal-Annotate-1_MPE_editND5	16125	SNV	A	C	No	1		Homozygous	2408	2411	99.8756	1	1301	1129	0.464609	37.5988	ND5				ND5:c.1236A>C			ND5:c.1236A>C	No	No
SQ22	PattieMarieContig140mtDNAFinal-Annotate-1_MPE_editND5	16216	SNV	T	A	No	1		Homozygous	2463	2464	99.9594	1	1158	1323	0.466747	36.7481	ND5				ND5:c.1327T>A	ND5:p.Tyr443Asn	ND5:p.Tyr443Asn	ND5:c.1327T>A	No	Yes
SQ22	PattieMarieContig140mtDNAFinal-Annotate-1_MPE_editND5	16261	SNV	A	G	No	1		Homozygous	2374	2382	99.6642	1	1258	1124	0.471872	37.4693	ND5				ND5:c.1372A>G	ND5:p.Met458Val	ND5:p.Met458Val	ND5:c.1372A>G	No	Yes
SQ22	PattieMarieContig140mtDNAFinal-Annotate-1_MPE_editND5	16335	SNV	T	C	No	1		Homozygous	2457	2458	99.9593	1	1294	1183	0.477594	36.65	ND5				ND5:c.1446T>C			ND5:c.1446T>C	No	No
SQ22	PattieMarieContig140mtDNAFinal-Annotate-1_MPE_editND5	16372	SNV	T	C	No	1		Homozygous	2526	2528	99.9209	1	1301	1243	0.488601	36.4631	ND5				ND5:c.1483T>C			ND5:c.1483T>C	No	No
SQ22	PattieMarieContig140mtDNAFinal-Annotate-1_MPE_editND5	16454	SNV	C	T	No	1		Homozygous	2228	2254	98.8465	1	957	1292	0.425522	36.7848	ND5				ND5:c.1565C>T	ND5:p.Ser522Leu	ND5:p.Ser522Leu	ND5:c.1565C>T	No	Yes
SQ22	PattieMarieContig140mtDNAFinal-Annotate-1_MPE_editND5	16497	SNV	C	T	No	1		Homozygous	1933	1937	99.7935	1	699	1254	0.357911	36.3052	ND5				ND5:c.1608C>T			ND5:c.1608C>T	No	No
SQ22	PattieMarieContig140mtDNAFinal-Annotate-1_MPE_editND5	16542	SNV	T	C	No	1		Homozygous	1777	1779	99.8876	1	316	1478	0.176143	36.1087	ND5				ND5:c.1653T>C			ND5:c.1653T>C	No	No
SQ22	PattieMarieContig140mtDNAFinal-Annotate-1_MPE_editND5	12766^12767	Insertion	-	C	No	1		Homozygous	2565	2567	99.9221	1	1375	1204	0.466848	36.8046	ND3				ND3:c.173_174insC	ND3:p.Leu58fs	ND3:p.Leu58fs	ND3:c.173_174insC	No	Yes
SQ22	PattieMarieContig140mtDNAFinal-Annotate-1_MPE_editND5	2190..2191	MNV	AG	GA	No	2		Homozygous	2082	2082	100	1	966	1116	0.463977	37.0087		DLOOP							No	-
SQ22	PattieMarieContig140mtDNAFinal-Annotate-1_MPE_editND5	3933^3934	Insertion	-	C	No	1		Homozygous	2234	2364	94.5008	1	1162	1079	0.481481	36.7225			12S rRNA						No	-
SQ22	PattieMarieContig140mtDNAFinal-Annotate-1_MPE_editND5	4601^4602	Insertion	-	AC	No	2		Homozygous	2767	2767	100	1	1307	1460	0.472353	37.2107			16S rRNA						No	-
SQ23	PattieMarieContig140mtDNAFinal-Annotate-1_MPE_editND5	501	SNV	G	A	No	1		Homozygous	3023	3040	99.4408	1	1526	1535	0.49853	36.1036	CYTB				CYTB:c.501G>A			CYTB:c.501G>A	No	No
SQ23	PattieMarieContig140mtDNAFinal-Annotate-1_MPE_editND5	565	SNV	A	G	No	1		Homozygous	3361	3363	99.9405	1	1769	1652	0.4829	36.8591	CYTB				CYTB:c.565A>G	CYTB:p.Ile189Val	CYTB:p.Ile189Val	CYTB:c.565A>G	No	Yes
SQ23	PattieMarieContig140mtDNAFinal-Annotate-1_MPE_editND5	1725	SNV	C	T	No	1		Homozygous	2814	2824	99.6459	1	1692	1190	0.412908	34.5153	ND6				ND6:c.90G>A			ND6:c.90G>A	No	No
SQ23	PattieMarieContig140mtDNAFinal-Annotate-1_MPE_editND5	2191	SNV	G	A	No	1		Homozygous	3010	3023	99.57	1	1453	1584	0.478433	37.3029		DLOOP							No	-
SQ23	PattieMarieContig140mtDNAFinal-Annotate-1_MPE_editND5	2481	SNV	C	T	No	1		Homozygous	2929	3045	96.1905	1	1446	1515	0.488349	36.6484		DLOOP							No	-
SQ23	PattieMarieContig140mtDNAFinal-Annotate-1_MPE_editND5	4945	SNV	A	T	No	1		Homozygous	3366	3386	99.4093	1	1856	1553	0.455559	36.8906			16S rRNA						No	-
SQ23	PattieMarieContig140mtDNAFinal-Annotate-1_MPE_editND5	5860	SNV	T	C	No	1		Homozygous	2659	2660	99.9624	1	1562	1139	0.421696	36.3177									No	-
SQ23	PattieMarieContig140mtDNAFinal-Annotate-1_MPE_editND5	5975	SNV	A	G	No	1		Homozygous	3197	3198	99.9687	1	1565	1704	0.47874	35.744	ND1				ND1:c.114A>G			ND1:c.114A>G	No	No
SQ23	PattieMarieContig140mtDNAFinal-Annotate-1_MPE_editND5	6204	SNV	A	G	No	1		Heterozygous	2027	3337	60.7432	1	1051	1002	0.488066	37.4637	ND1				ND1:c.343A>G	ND1:p.Met115Val	ND1:p.Met115Val	ND1:c.343A>G	No	Yes
SQ23	PattieMarieContig140mtDNAFinal-Annotate-1_MPE_editND5	6204	SNV	A	A	Yes	1		Heterozygous	1308	3337	39.1969	1	676	655	0.492111	36.9534	ND1								No	No
SQ23	PattieMarieContig140mtDNAFinal-Annotate-1_MPE_editND5	6611	SNV	C	T	No	1		Homozygous	3257	3260	99.908	1	1803	1485	0.451642	34.8501	ND1				ND1:c.750C>T			ND1:c.750C>T	No	No
SQ23	PattieMarieContig140mtDNAFinal-Annotate-1_MPE_editND5	6818	SNV	C	A	No	1		Homozygous	3465	3485	99.4261	1	1630	1878	0.464652	37.3384	ND1				ND1:c.957C>A			ND1:c.957C>A	No	No
SQ23	PattieMarieContig140mtDNAFinal-Annotate-1_MPE_editND5	7371	SNV	T	C	No	1		Homozygous	3201	3212	99.6575	1	1629	1612	0.497377	37.2135	ND2				ND2:c.322T>C			ND2:c.322T>C	No	No
SQ23	PattieMarieContig140mtDNAFinal-Annotate-1_MPE_editND5	7779	SNV	T	C	No	1		Homozygous	3832	3843	99.7138	1	1925	1988	0.49195	37.668	ND2				ND2:c.730T>C			ND2:c.730T>C	No	No
SQ23	PattieMarieContig140mtDNAFinal-Annotate-1_MPE_editND5	9041	SNV	C	A	No	1		Homozygous	3684	3716	99.1389	1	1986	1779	0.47251	33.208	COX1				COX1:c.585C>A			COX1:c.585C>A	No	No
SQ23	PattieMarieContig140mtDNAFinal-Annotate-1_MPE_editND5	9398	SNV	T	C	No	1		Homozygous	3194	3198	99.8749	1	1466	1787	0.450661	37.0944	COX1				COX1:c.942T>C			COX1:c.942T>C	No	No
SQ23	PattieMarieContig140mtDNAFinal-Annotate-1_MPE_editND5	9548	SNV	G	T	No	1		Homozygous	3413	3431	99.4754	1	1917	1546	0.446434	38.0806	COX1				COX1:c.1092G>T			COX1:c.1092G>T	No	No
SQ23	PattieMarieContig140mtDNAFinal-Annotate-1_MPE_editND5	10964	SNV	C	T	No	1		Homozygous	2879	2887	99.7229	1	1429	1484	0.49056	36.6728	ATP8				ATP8:c.63C>T			ATP8:c.63C>T	No	No
SQ23	PattieMarieContig140mtDNAFinal-Annotate-1_MPE_editND5	10982	SNV	G	A	No	1		Homozygous	2893	2903	99.6555	1	1481	1463	0.496943	36.0149	ATP8				ATP8:c.81G>A			ATP8:c.81G>A	No	No
SQ23	PattieMarieContig140mtDNAFinal-Annotate-1_MPE_editND5	11018	SNV	C	T	No	1		Homozygous	2937	2940	99.898	1	1530	1446	0.485887	34.7231	ATP8				ATP8:c.117C>T			ATP8:c.117C>T	No	No
SQ23	PattieMarieContig140mtDNAFinal-Annotate-1_MPE_editND5	11365	SNV	A	G	No	1		Homozygous	3209	3210	99.9689	1	1570	1694	0.481005	37.2252	ATP6				ATP6:c.309A>G			ATP6:c.309A>G	No	No
SQ23	PattieMarieContig140mtDNAFinal-Annotate-1_MPE_editND5	13363	SNV	C	A	No	1		Homozygous	3449	3532	97.6501	1	1858	1627	0.466858	37.4623	ND4				ND4:c.60C>A			ND4:c.60C>A	No	No
SQ23	PattieMarieContig140mtDNAFinal-Annotate-1_MPE_editND5	13813	SNV	G	A	No	1		Homozygous	3356	3364	99.7622	1	1679	1724	0.493388	36.6286	ND4				ND4:c.510G>A			ND4:c.510G>A	No	No
SQ23	PattieMarieContig140mtDNAFinal-Annotate-1_MPE_editND5	14407	SNV	T	C	No	1		Homozygous	3551	3571	99.4399	1	1847	1744	0.485659	37.2743	ND4				ND4:c.1104T>C			ND4:c.1104T>C	No	No
SQ23	PattieMarieContig140mtDNAFinal-Annotate-1_MPE_editND5	14817	SNV	T	C	No	1		Homozygous	2920	2938	99.3873	1	1234	1726	0.416892	36.7108				Ser-2					No	-
SQ23	PattieMarieContig140mtDNAFinal-Annotate-1_MPE_editND5	15587	SNV	C	A	No	1		Homozygous	3277	3292	99.5443	1	1688	1645	0.493549	37.2484	ND5				ND5:c.698C>A	ND5:p.Pro233Gln	ND5:p.Pro233Gln	ND5:c.698C>A	No	Yes
SQ23	PattieMarieContig140mtDNAFinal-Annotate-1_MPE_editND5	16216	SNV	T	A	No	1		Homozygous	3498	3499	99.9714	1	1648	1890	0.4658	36.8646	ND5				ND5:c.1327T>A	ND5:p.Tyr443Asn	ND5:p.Tyr443Asn	ND5:c.1327T>A	No	Yes
SQ23	PattieMarieContig140mtDNAFinal-Annotate-1_MPE_editND5	16372	SNV	T	C	No	1		Homozygous	3543	3543	100	1	1903	1701	0.471976	36.4284	ND5				ND5:c.1483T>C			ND5:c.1483T>C	No	No
SQ23	PattieMarieContig140mtDNAFinal-Annotate-1_MPE_editND5	12766^12767	Insertion	-	C	No	1		Homozygous	3484	3490	99.8281	1	2012	1521	0.430512	36.9165	ND3				ND3:c.173_174insC	ND3:p.Leu58fs	ND3:p.Leu58fs	ND3:c.173_174insC	No	Yes
SQ24	PattieMarieContig140mtDNAFinal-Annotate-1_MPE_editND5	565	SNV	A	G	No	1		Homozygous	3302	3303	99.9697	1	1944	1409	0.420221	36.9189	CYTB				CYTB:c.565A>G	CYTB:p.Ile189Val	CYTB:p.Ile189Val	CYTB:c.565A>G	No	Yes
SQ24	PattieMarieContig140mtDNAFinal-Annotate-1_MPE_editND5	1401	SNV	C	T	No	1		Homozygous	3019	3029	99.6699	1	1024	2044	0.333768	35.3289	ND6				ND6:c.414G>A			ND6:c.414G>A	No	No
SQ24	PattieMarieContig140mtDNAFinal-Annotate-1_MPE_editND5	1725	SNV	C	T	No	1		Homozygous	2721	2725	99.8532	1	1503	1264	0.456812	34.5255	ND6				ND6:c.90G>A			ND6:c.90G>A	No	No
SQ24	PattieMarieContig140mtDNAFinal-Annotate-1_MPE_editND5	2128	SNV	T	C	No	1		Homozygous	2576	2585	99.6518	1	1243	1350	0.479368	37.9071		DLOOP							No	-
SQ24	PattieMarieContig140mtDNAFinal-Annotate-1_MPE_editND5	2171	SNV	C	T	No	1		Homozygous	2471	2479	99.6773	1	1189	1306	0.476553	38.3331		DLOOP							No	-
SQ24	PattieMarieContig140mtDNAFinal-Annotate-1_MPE_editND5	2481	SNV	C	T	No	1		Homozygous	2447	2562	95.5113	1	1211	1259	0.490283	36.6215		DLOOP							No	-
SQ24	PattieMarieContig140mtDNAFinal-Annotate-1_MPE_editND5	5860	SNV	T	C	No	1		Homozygous	2785	2786	99.9641	1	1542	1271	0.451831	36.412									No	-
SQ24	PattieMarieContig140mtDNAFinal-Annotate-1_MPE_editND5	5975	SNV	A	G	No	1		Homozygous	3021	3022	99.9669	1	1613	1448	0.473048	35.9366	ND1				ND1:c.114A>G			ND1:c.114A>G	No	No
SQ24	PattieMarieContig140mtDNAFinal-Annotate-1_MPE_editND5	6611	SNV	C	T	No	1		Homozygous	3379	3381	99.9408	1	1901	1503	0.441539	34.7427	ND1				ND1:c.750C>T			ND1:c.750C>T	No	No
SQ24	PattieMarieContig140mtDNAFinal-Annotate-1_MPE_editND5	6818	SNV	C	A	No	1		Homozygous	3213	3224	99.6588	1	1563	1680	0.481961	37.4101	ND1				ND1:c.957C>A			ND1:c.957C>A	No	No
SQ24	PattieMarieContig140mtDNAFinal-Annotate-1_MPE_editND5	7371	SNV	T	C	No	1		Homozygous	3399	3410	99.6774	1	1765	1671	0.486321	36.9596	ND2				ND2:c.322T>C			ND2:c.322T>C	No	No
SQ24	PattieMarieContig140mtDNAFinal-Annotate-1_MPE_editND5	9041	SNV	C	A	No	1		Homozygous	3378	3408	99.1197	1	1566	1856	0.457627	32.8098	COX1				COX1:c.585C>A			COX1:c.585C>A	No	No
SQ24	PattieMarieContig140mtDNAFinal-Annotate-1_MPE_editND5	9398	SNV	T	C	No	1		Homozygous	2903	2903	100	1	1381	1556	0.470208	37.1525	COX1				COX1:c.942T>C			COX1:c.942T>C	No	No
SQ24	PattieMarieContig140mtDNAFinal-Annotate-1_MPE_editND5	9866	SNV	G	A	No	1		Homozygous	3035	3048	99.5735	1	1585	1478	0.482533	37.9109	COX1				COX1:c.1410G>A			COX1:c.1410G>A	No	No
SQ24	PattieMarieContig140mtDNAFinal-Annotate-1_MPE_editND5	10746	SNV	G	A	No	1		Homozygous	3036	3046	99.6717	1	1582	1477	0.482838	35.9281	COX2				COX2:c.600G>A			COX2:c.600G>A	No	No
SQ24	PattieMarieContig140mtDNAFinal-Annotate-1_MPE_editND5	10964	SNV	C	T	No	1		Homozygous	2628	2637	99.6587	1	1269	1382	0.478687	36.5262	ATP8				ATP8:c.63C>T			ATP8:c.63C>T	No	No
SQ24	PattieMarieContig140mtDNAFinal-Annotate-1_MPE_editND5	10973	SNV	C	T	No	1		Homozygous	2695	2709	99.4832	1	1308	1415	0.480353	36.5064	ATP8				ATP8:c.72C>T			ATP8:c.72C>T	No	No
SQ24	PattieMarieContig140mtDNAFinal-Annotate-1_MPE_editND5	10979	SNV	T	C	No	1		Homozygous	2664	2676	99.5516	1	1298	1403	0.480563	36.7523	ATP8				ATP8:c.78T>C			ATP8:c.78T>C	No	No
SQ24	PattieMarieContig140mtDNAFinal-Annotate-1_MPE_editND5	11018	SNV	C	T	No	1		Homozygous	2599	2600	99.9615	1	1329	1293	0.493135	34.8032	ATP8				ATP8:c.117C>T			ATP8:c.117C>T	No	No
SQ24	PattieMarieContig140mtDNAFinal-Annotate-1_MPE_editND5	11023	SNV	C	T	No	1		Homozygous	2696	2709	99.5201	1	1428	1294	0.475386	34.6201	ATP8				ATP8:c.122C>T	ATP8:p.Thr41Ile	ATP8:p.Thr41Ile	ATP8:c.122C>T	No	Yes
SQ24	PattieMarieContig140mtDNAFinal-Annotate-1_MPE_editND5	11365	SNV	A	G	No	1		Homozygous	3391	3396	99.8528	1	1569	1863	0.457168	36.9551	ATP6				ATP6:c.309A>G			ATP6:c.309A>G	No	No
SQ24	PattieMarieContig140mtDNAFinal-Annotate-1_MPE_editND5	13363	SNV	C	A	No	1		Homozygous	3876	4043	95.8694	1	1988	1942	0.494148	37.43	ND4				ND4:c.60C>A			ND4:c.60C>A	No	No
SQ24	PattieMarieContig140mtDNAFinal-Annotate-1_MPE_editND5	14407	SNV	T	C	No	1		Homozygous	3914	3918	99.8979	1	2143	1809	0.457743	37.1382	ND4				ND4:c.1104T>C			ND4:c.1104T>C	No	No
SQ24	PattieMarieContig140mtDNAFinal-Annotate-1_MPE_editND5	16216	SNV	T	A	No	1		Homozygous	4055	4055	100	1	1891	2227	0.459203	36.6962	ND5				ND5:c.1327T>A	ND5:p.Tyr443Asn	ND5:p.Tyr443Asn	ND5:c.1327T>A	No	Yes
SQ24	PattieMarieContig140mtDNAFinal-Annotate-1_MPE_editND5	16372	SNV	T	C	No	1		Homozygous	3890	3892	99.9486	1	2059	1878	0.477013	36.3043	ND5				ND5:c.1483T>C			ND5:c.1483T>C	No	No
SQ24	PattieMarieContig140mtDNAFinal-Annotate-1_MPE_editND5	12766^12767	Insertion	-	C	No	1		Homozygous	3096	3097	99.9677	1	1680	1452	0.463602	36.8975	ND3				ND3:c.173_174insC	ND3:p.Leu58fs	ND3:p.Leu58fs	ND3:c.173_174insC	No	Yes
SQ24	PattieMarieContig140mtDNAFinal-Annotate-1_MPE_editND5	2190..2191	MNV	AG	GA	No	2		Homozygous	2311	2311	100	1	1103	1208	0.477283	36.9184		DLOOP							No	-
SQ24	PattieMarieContig140mtDNAFinal-Annotate-1_MPE_editND5	4286^4287	Insertion	-	CCC	No	3		Homozygous	2211	2211	100	1	1006	1205	0.454998	34.6329			16S rRNA						No	-
SQ25	PattieMarieContig140mtDNAFinal-Annotate-1_MPE_editND5	189	SNV	T	C	No	1		Homozygous	3379	3384	99.8522	1	2272	1179	0.34164	36.9557	CYTB				CYTB:c.189T>C			CYTB:c.189T>C	No	No
SQ25	PattieMarieContig140mtDNAFinal-Annotate-1_MPE_editND5	360	SNV	T	C	No	1		Homozygous	4212	4217	99.8814	1	2105	2192	0.489877	36.7226	CYTB				CYTB:c.360T>C			CYTB:c.360T>C	No	No
SQ25	PattieMarieContig140mtDNAFinal-Annotate-1_MPE_editND5	366	SNV	G	A	No	1		Homozygous	4241	4248	99.8352	1	2157	2167	0.498844	36.8758	CYTB				CYTB:c.366G>A			CYTB:c.366G>A	No	No
SQ25	PattieMarieContig140mtDNAFinal-Annotate-1_MPE_editND5	555	SNV	T	C	No	1		Homozygous	4176	4181	99.8804	1	2425	1841	0.431552	37.037	CYTB				CYTB:c.555T>C			CYTB:c.555T>C	No	No
SQ25	PattieMarieContig140mtDNAFinal-Annotate-1_MPE_editND5	565	SNV	A	G	No	1		Homozygous	4077	4077	100	1	2371	1800	0.431551	36.9168	CYTB				CYTB:c.565A>G	CYTB:p.Ile189Val	CYTB:p.Ile189Val	CYTB:c.565A>G	Yes	Yes
SQ25	PattieMarieContig140mtDNAFinal-Annotate-1_MPE_editND5	567	SNV	C	A	No	1		Homozygous	4066	4077	99.7302	1	2365	1794	0.431354	36.9332	CYTB				CYTB:c.567C>A	CYTB:p.Ile189Met	CYTB:p.Ile189Met	CYTB:c.567C>A	Yes	Yes
SQ25	PattieMarieContig140mtDNAFinal-Annotate-1_MPE_editND5	936	SNV	A	G	No	1		Homozygous	4146	4152	99.8555	1	2308	1945	0.457324	35.8406	CYTB				CYTB:c.936A>G			CYTB:c.936A>G	No	No
SQ25	PattieMarieContig140mtDNAFinal-Annotate-1_MPE_editND5	1053	SNV	T	C	No	1		Homozygous	4634	4646	99.7417	1	2326	2370	0.495315	37.4327	CYTB				CYTB:c.1053T>C			CYTB:c.1053T>C	No	No
SQ25	PattieMarieContig140mtDNAFinal-Annotate-1_MPE_editND5	1116	SNV	C	T	No	1		Homozygous	4600	4607	99.8481	1	2532	2133	0.457235	37.5177	CYTB				CYTB:c.1116C>T			CYTB:c.1116C>T	No	No
SQ25	PattieMarieContig140mtDNAFinal-Annotate-1_MPE_editND5	1270	SNV	G	A	No	1		Homozygous	4150	4156	99.8556	1	1889	2340	0.446678	37.3717				Pro					No	-
SQ25	PattieMarieContig140mtDNAFinal-Annotate-1_MPE_editND5	1485	SNV	G	A	No	1		Homozygous	1637	1656	98.8527	1	219	1419	0.1337	35.8077	ND6				ND6:c.330C>T			ND6:c.330C>T	No	No
SQ25	PattieMarieContig140mtDNAFinal-Annotate-1_MPE_editND5	1803	SNV	G	A	No	1		Homozygous	3610	3611	99.9723	1	1889	1795	0.487242	36.9044	ND6				ND6:c.12C>T			ND6:c.12C>T	No	No
SQ25	PattieMarieContig140mtDNAFinal-Annotate-1_MPE_editND5	1861	SNV	C	T	No	1		Homozygous	3688	3694	99.8376	1	1496	2241	0.400321	34.0142				Glu					No	-
SQ25	PattieMarieContig140mtDNAFinal-Annotate-1_MPE_editND5	2069	SNV	T	C	No	1		Homozygous	3741	3749	99.7866	1	2040	1763	0.463581	38.4341		DLOOP							No	-
SQ25	PattieMarieContig140mtDNAFinal-Annotate-1_MPE_editND5	2111	SNV	A	G	No	1		Homozygous	3973	3987	99.6489	1	1912	2131	0.472916	37.8313		DLOOP							No	-
SQ25	PattieMarieContig140mtDNAFinal-Annotate-1_MPE_editND5	2174	SNV	T	C	No	1		Homozygous	3903	3908	99.8721	1	1776	2200	0.44668	37.6426		DLOOP							No	-
SQ25	PattieMarieContig140mtDNAFinal-Annotate-1_MPE_editND5	2457	SNV	C	T	No	1		Homozygous	3863	3867	99.8966	1	1964	1965	0.499873	36.7994		DLOOP							No	-
SQ25	PattieMarieContig140mtDNAFinal-Annotate-1_MPE_editND5	2975	SNV	A	G	No	1		Homozygous	4104	4112	99.8054	1	2120	2044	0.490874	37.9539		DLOOP							No	-
SQ25	PattieMarieContig140mtDNAFinal-Annotate-1_MPE_editND5	3336	SNV	T	C	No	1		Homozygous	3887	3893	99.8459	1	2069	1875	0.475406	36.8423			12S rRNA						No	-
SQ25	PattieMarieContig140mtDNAFinal-Annotate-1_MPE_editND5	3661	SNV	C	T	No	1		Homozygous	4066	4075	99.7791	1	2287	1871	0.449976	35.3386			12S rRNA						No	-
SQ25	PattieMarieContig140mtDNAFinal-Annotate-1_MPE_editND5	4006	SNV	T	C	No	1		Homozygous	4091	4098	99.8292	1	2210	1946	0.468239	36.538			12S rRNA						No	-
SQ25	PattieMarieContig140mtDNAFinal-Annotate-1_MPE_editND5	4213	SNV	T	C	No	1		Homozygous	4236	4241	99.8821	1	1954	2356	0.453364	36.0195			16S rRNA						No	-
SQ25	PattieMarieContig140mtDNAFinal-Annotate-1_MPE_editND5	4242	SNV	C	T	No	1		Homozygous	4214	4225	99.7396	1	2067	2212	0.483057	34.7955			16S rRNA						No	-
SQ25	PattieMarieContig140mtDNAFinal-Annotate-1_MPE_editND5	4291	SNV	C	T	No	1		Homozygous	4306	4309	99.9304	1	2228	2143	0.490277	37.318			16S rRNA						No	-
SQ25	PattieMarieContig140mtDNAFinal-Annotate-1_MPE_editND5	4317	SNV	T	C	No	1		Homozygous	4310	4313	99.9304	1	2291	2105	0.478844	37.3933			16S rRNA						No	-
SQ25	PattieMarieContig140mtDNAFinal-Annotate-1_MPE_editND5	4490	SNV	T	C	No	1		Homozygous	3883	3891	99.7944	1	1840	2100	0.467005	36.6731			16S rRNA						No	-
SQ25	PattieMarieContig140mtDNAFinal-Annotate-1_MPE_editND5	4612	SNV	A	G	No	1		Homozygous	3976	3985	99.7742	1	2060	1969	0.488707	37.868			16S rRNA						No	-
SQ25	PattieMarieContig140mtDNAFinal-Annotate-1_MPE_editND5	4776	SNV	T	C	No	1		Homozygous	4159	4168	99.7841	1	2017	2223	0.475708	37.0316			16S rRNA						No	-
SQ25	PattieMarieContig140mtDNAFinal-Annotate-1_MPE_editND5	4806	SNV	T	C	No	1		Homozygous	4202	4208	99.8574	1	2034	2231	0.476905	37.8396			16S rRNA						No	-
SQ25	PattieMarieContig140mtDNAFinal-Annotate-1_MPE_editND5	4925	SNV	C	T	No	1		Homozygous	4304	4314	99.7682	1	2259	2131	0.485421	35.29			16S rRNA						No	-
SQ25	PattieMarieContig140mtDNAFinal-Annotate-1_MPE_editND5	5860	SNV	T	C	No	1		Homozygous	4080	4082	99.951	1	2138	1998	0.483075	36.2461									No	-
SQ25	PattieMarieContig140mtDNAFinal-Annotate-1_MPE_editND5	5975	SNV	A	G	No	1		Homozygous	4433	4436	99.9324	1	2439	2107	0.463484	35.8051	ND1				ND1:c.114A>G			ND1:c.114A>G	No	No
SQ25	PattieMarieContig140mtDNAFinal-Annotate-1_MPE_editND5	6230	SNV	C	T	No	1		Homozygous	4442	4450	99.8202	1	2443	2096	0.461776	36.9899	ND1				ND1:c.369C>T			ND1:c.369C>T	No	No
SQ25	PattieMarieContig140mtDNAFinal-Annotate-1_MPE_editND5	6338	SNV	A	T	No	1		Homozygous	4359	4366	99.8397	1	2035	2377	0.461242	37.1419	ND1				ND1:c.477A>T			ND1:c.477A>T	No	No
SQ25	PattieMarieContig140mtDNAFinal-Annotate-1_MPE_editND5	6551	SNV	C	T	No	1		Homozygous	4994	4998	99.92	1	2115	2984	0.414787	37.8533	ND1				ND1:c.690C>T			ND1:c.690C>T	No	No
SQ25	PattieMarieContig140mtDNAFinal-Annotate-1_MPE_editND5	6572	SNV	T	C	No	1		Homozygous	4943	4946	99.9393	1	2148	2878	0.427378	37.2969	ND1				ND1:c.711T>C			ND1:c.711T>C	No	No
SQ25	PattieMarieContig140mtDNAFinal-Annotate-1_MPE_editND5	6611	SNV	C	T	No	1		Homozygous	4704	4706	99.9575	1	2494	2282	0.477806	35.018	ND1				ND1:c.750C>T			ND1:c.750C>T	No	No
SQ25	PattieMarieContig140mtDNAFinal-Annotate-1_MPE_editND5	6812	SNV	C	T	No	1		Homozygous	4774	4781	99.8536	1	2525	2321	0.478952	36.7697	ND1				ND1:c.951C>T			ND1:c.951C>T	No	No
SQ25	PattieMarieContig140mtDNAFinal-Annotate-1_MPE_editND5	6955	SNV	T	C	No	1		Homozygous	4394	4399	99.8863	1	1858	2629	0.414085	37.3368				Gln					No	-
SQ25	PattieMarieContig140mtDNAFinal-Annotate-1_MPE_editND5	7211	SNV	A	G	No	1		Homozygous	4628	4636	99.8274	1	2573	2133	0.453251	36.5461	ND2				ND2:c.162A>G			ND2:c.162A>G	No	No
SQ25	PattieMarieContig140mtDNAFinal-Annotate-1_MPE_editND5	7439	SNV	G	A	No	1		Homozygous	4792	4797	99.8958	1	2386	2491	0.489235	36.0572	ND2				ND2:c.390G>A			ND2:c.390G>A	No	No
SQ25	PattieMarieContig140mtDNAFinal-Annotate-1_MPE_editND5	7532	SNV	A	G	No	1		Homozygous	4503	4508	99.8891	1	2441	2125	0.465396	37.3506	ND2				ND2:c.483A>G			ND2:c.483A>G	No	No
SQ25	PattieMarieContig140mtDNAFinal-Annotate-1_MPE_editND5	7767	SNV	T	C	No	1		Homozygous	4649	4656	99.8497	1	2218	2547	0.465477	37.9503	ND2				ND2:c.718T>C			ND2:c.718T>C	No	No
SQ25	PattieMarieContig140mtDNAFinal-Annotate-1_MPE_editND5	7823	SNV	C	T	No	1		Homozygous	4631	4637	99.8706	1	2402	2331	0.492499	36.8961	ND2				ND2:c.774C>T			ND2:c.774C>T	No	No
SQ25	PattieMarieContig140mtDNAFinal-Annotate-1_MPE_editND5	7859	SNV	C	T	No	1		Homozygous	4484	4490	99.8664	1	2375	2186	0.479281	34.7821	ND2				ND2:c.810C>T			ND2:c.810C>T	No	No
SQ25	PattieMarieContig140mtDNAFinal-Annotate-1_MPE_editND5	7989	SNV	C	T	No	1		Homozygous	4631	4639	99.8276	1	2241	2487	0.473985	36.6997	ND2				ND2:c.940C>T			ND2:c.940C>T	No	No
SQ25	PattieMarieContig140mtDNAFinal-Annotate-1_MPE_editND5	8001	SNV	G	A	No	1		Homozygous	4674	4678	99.9145	1	2277	2496	0.477058	37.083	ND2				ND2:c.952G>A	ND2:p.Asp318Asn	ND2:p.Asp318Asn	ND2:c.952G>A	No	Yes
SQ25	PattieMarieContig140mtDNAFinal-Annotate-1_MPE_editND5	8066	SNV	T	C	No	1		Homozygous	4220	4285	98.4831	1	2298	1981	0.462959	37.0231	ND2				ND2:c.1017T>C			ND2:c.1017T>C	No	No
SQ25	PattieMarieContig140mtDNAFinal-Annotate-1_MPE_editND5	8318	SNV	G	A	No	1		Homozygous	4206	4213	99.8338	1	2390	1863	0.438044	37.7084									No	-
SQ25	PattieMarieContig140mtDNAFinal-Annotate-1_MPE_editND5	8436	SNV	C	T	No	1		Homozygous	4149	4156	99.8316	1	2106	2119	0.498462	37.6111				Tyr					No	-
SQ25	PattieMarieContig140mtDNAFinal-Annotate-1_MPE_editND5	8612	SNV	C	T	No	1		Homozygous	4248	4255	99.8355	1	2064	2250	0.478442	36.9914	COX1				COX1:c.156C>T			COX1:c.156C>T	No	No
SQ25	PattieMarieContig140mtDNAFinal-Annotate-1_MPE_editND5	8828	SNV	C	T	No	1		Homozygous	4192	4217	99.4072	1	2189	2054	0.484091	33.4513	COX1				COX1:c.372C>T			COX1:c.372C>T	No	No
SQ25	PattieMarieContig140mtDNAFinal-Annotate-1_MPE_editND5	9045	SNV	C	T	No	1		Homozygous	4671	4679	99.829	1	2343	2442	0.489655	36.7651	COX1				COX1:c.589C>T			COX1:c.589C>T	No	No
SQ25	PattieMarieContig140mtDNAFinal-Annotate-1_MPE_editND5	9398	SNV	T	C	No	1		Homozygous	4191	4193	99.9523	1	2030	2240	0.47541	36.7848	COX1				COX1:c.942T>C			COX1:c.942T>C	No	No
SQ25	PattieMarieContig140mtDNAFinal-Annotate-1_MPE_editND5	9404	SNV	A	G	No	1		Homozygous	4158	4166	99.808	1	2025	2205	0.478723	36.1563	COX1				COX1:c.948A>G			COX1:c.948A>G	No	No
SQ25	PattieMarieContig140mtDNAFinal-Annotate-1_MPE_editND5	9483	SNV	T	C	No	1		Homozygous	4210	4215	99.8814	1	2170	2120	0.494172	37.2718	COX1				COX1:c.1027T>C			COX1:c.1027T>C	No	No
SQ25	PattieMarieContig140mtDNAFinal-Annotate-1_MPE_editND5	9548	SNV	G	A	No	1		Homozygous	4214	4220	99.8578	1	2226	2071	0.481964	38.1347	COX1				COX1:c.1092G>A			COX1:c.1092G>A	No	No
SQ25	PattieMarieContig140mtDNAFinal-Annotate-1_MPE_editND5	9563	SNV	C	T	No	1		Homozygous	4159	4167	99.808	1	2204	2036	0.480189	37.8165	COX1				COX1:c.1107C>T			COX1:c.1107C>T	No	No
SQ25	PattieMarieContig140mtDNAFinal-Annotate-1_MPE_editND5	9714	SNV	A	G	No	1		Homozygous	4285	4289	99.9067	1	2193	2193	0.5	37.4911	COX1				COX1:c.1258A>G	COX1:p.Thr420Ala	COX1:p.Thr420Ala	COX1:c.1258A>G	No	Yes
SQ25	PattieMarieContig140mtDNAFinal-Annotate-1_MPE_editND5	9827	SNV	T	C	No	1		Homozygous	4170	4178	99.8085	1	2335	1883	0.44642	37.6209	COX1				COX1:c.1371T>C			COX1:c.1371T>C	No	No
SQ25	PattieMarieContig140mtDNAFinal-Annotate-1_MPE_editND5	9881	SNV	A	G	No	1		Homozygous	4613	4618	99.8917	1	2656	2053	0.435974	37.4014	COX1				COX1:c.1425A>G			COX1:c.1425A>G	No	No
SQ25	PattieMarieContig140mtDNAFinal-Annotate-1_MPE_editND5	9929	SNV	C	T	No	1		Homozygous	4560	4566	99.8686	1	2438	2178	0.471837	36.5583	COX1				COX1:c.1473C>T			COX1:c.1473C>T	No	No
SQ25	PattieMarieContig140mtDNAFinal-Annotate-1_MPE_editND5	10058	SNV	C	T	No	1		Homozygous	4764	4769	99.8952	1	2135	2719	0.439843	37.6763				Ser					No	-
SQ25	PattieMarieContig140mtDNAFinal-Annotate-1_MPE_editND5	10605	SNV	T	C	No	1		Homozygous	4117	4126	99.7819	1	2074	2122	0.49428	35.3005	COX2				COX2:c.459T>C			COX2:c.459T>C	No	No
SQ25	PattieMarieContig140mtDNAFinal-Annotate-1_MPE_editND5	10818	SNV	T	C	No	1		Homozygous	4170	4175	99.8802	1	2238	1994	0.471172	37.9315	COX2				COX2:c.672T>C			COX2:c.672T>C	No	No
SQ25	PattieMarieContig140mtDNAFinal-Annotate-1_MPE_editND5	11018	SNV	C	T	No	1		Homozygous	4258	4262	99.9061	1	2227	2109	0.486393	35.7115	ATP8				ATP8:c.117C>T			ATP8:c.117C>T	No	No
SQ25	PattieMarieContig140mtDNAFinal-Annotate-1_MPE_editND5	11045	SNV	C	T	No	1		Homozygous	4411	4425	99.6836	1	2455	2058	0.456016	36.2663	ATP8				ATP8:c.144C>T			ATP8:c.144C>T	No	No
SQ25	PattieMarieContig140mtDNAFinal-Annotate-1_MPE_editND5	11092	SNV	A	G	No	1		Homozygous	4500	4506	99.8668	1	2577	2027	0.440269	37.2057	ATP6				ATP6:c.36A>G			ATP6:c.36A>G	No	No
SQ25	PattieMarieContig140mtDNAFinal-Annotate-1_MPE_editND5	11144	SNV	T	C	No	1		Homozygous	4129	4134	99.8791	1	2395	1817	0.431387	35.5969	ATP6				ATP6:c.88T>C			ATP6:c.88T>C	No	No
SQ25	PattieMarieContig140mtDNAFinal-Annotate-1_MPE_editND5	11155	SNV	A	G	No	1		Homozygous	3963	3974	99.7232	1	2242	1788	0.443672	35.2849	ATP6				ATP6:c.99A>G			ATP6:c.99A>G	No	No
SQ25	PattieMarieContig140mtDNAFinal-Annotate-1_MPE_editND5	11365	SNV	A	G	No	1		Homozygous	4259	4261	99.9531	1	2322	2037	0.467309	36.8743	ATP6				ATP6:c.309A>G			ATP6:c.309A>G	No	No
SQ25	PattieMarieContig140mtDNAFinal-Annotate-1_MPE_editND5	11407	SNV	C	A	No	1		Homozygous	4102	4106	99.9026	1	2170	2017	0.481729	36.0454	ATP6				ATP6:c.351C>A			ATP6:c.351C>A	No	No
SQ25	PattieMarieContig140mtDNAFinal-Annotate-1_MPE_editND5	11425	SNV	T	C	No	1		Homozygous	4123	4125	99.9515	1	2139	2078	0.492767	36.5022	ATP6				ATP6:c.369T>C			ATP6:c.369T>C	No	No
SQ25	PattieMarieContig140mtDNAFinal-Annotate-1_MPE_editND5	11548	SNV	C	T	No	1		Homozygous	4543	4549	99.8681	1	2332	2338	0.499358	37.0362	ATP6				ATP6:c.492C>T			ATP6:c.492C>T	No	No
SQ25	PattieMarieContig140mtDNAFinal-Annotate-1_MPE_editND5	11551	SNV	T	C	No	1		Homozygous	4468	4477	99.799	1	2281	2311	0.496733	36.745	ATP6				ATP6:c.495T>C			ATP6:c.495T>C	No	No
SQ25	PattieMarieContig140mtDNAFinal-Annotate-1_MPE_editND5	11617	SNV	A	C	No	1		Homozygous	4134	4224	97.8693	1	2002	2192	0.477349	38.2144	ATP6				ATP6:c.561A>C			ATP6:c.561A>C	No	No
SQ25	PattieMarieContig140mtDNAFinal-Annotate-1_MPE_editND5	11639	SNV	G	A	No	1		Homozygous	4531	4537	99.8678	1	2368	2235	0.485553	36.0493	ATP6				ATP6:c.583G>A	ATP6:p.Ala195Thr	ATP6:p.Ala195Thr	ATP6:c.583G>A	No	Yes
SQ25	PattieMarieContig140mtDNAFinal-Annotate-1_MPE_editND5	11858	SNV	C	T	No	1		Homozygous	4359	4368	99.794	1	2111	2319	0.476524	35.0781	COX3				COX3:c.119C>T	COX3:p.Thr40Ile	COX3:p.Thr40Ile	COX3:c.119C>T	No	Yes
SQ25	PattieMarieContig140mtDNAFinal-Annotate-1_MPE_editND5	12162	SNV	G	A	No	1		Homozygous	4774	4780	99.8745	1	2642	2241	0.458939	36.3754	COX3				COX3:c.423G>A			COX3:c.423G>A	No	No
SQ25	PattieMarieContig140mtDNAFinal-Annotate-1_MPE_editND5	12180	SNV	T	C	No	1		Homozygous	4672	4675	99.9358	1	2539	2244	0.469162	36.8495	COX3				COX3:c.441T>C			COX3:c.441T>C	No	No
SQ25	PattieMarieContig140mtDNAFinal-Annotate-1_MPE_editND5	12270	SNV	A	G	No	1		Homozygous	4665	4674	99.8075	1	2320	2422	0.489245	37.1824	COX3				COX3:c.531A>G			COX3:c.531A>G	No	No
SQ25	PattieMarieContig140mtDNAFinal-Annotate-1_MPE_editND5	12376	SNV	T	C	No	1		Homozygous	4431	4437	99.8648	1	2228	2259	0.496546	37.8901	COX3				COX3:c.637T>C			COX3:c.637T>C	No	No
SQ25	PattieMarieContig140mtDNAFinal-Annotate-1_MPE_editND5	12382	SNV	T	C	No	1		Homozygous	4500	4503	99.9334	1	2229	2330	0.488923	37.8655	COX3				COX3:c.643T>C			COX3:c.643T>C	No	No
SQ25	PattieMarieContig140mtDNAFinal-Annotate-1_MPE_editND5	12403	SNV	T	C	No	1		Homozygous	4412	4414	99.9547	1	2306	2197	0.487897	37.4306	COX3				COX3:c.664T>C			COX3:c.664T>C	No	No
SQ25	PattieMarieContig140mtDNAFinal-Annotate-1_MPE_editND5	13085	SNV	T	C	No	1		Homozygous	4277	4282	99.8832	1	2145	2216	0.49186	37.6093	ND4L				ND4L:c.72T>C			ND4L:c.72T>C	No	No
SQ25	PattieMarieContig140mtDNAFinal-Annotate-1_MPE_editND5	13363	SNV	C	A	No	1		Homozygous	4516	4738	95.3145	1	2301	2342	0.495585	37.2298	ND4				ND4:c.60C>A			ND4:c.60C>A	No	No
SQ25	PattieMarieContig140mtDNAFinal-Annotate-1_MPE_editND5	13558	SNV	G	A	No	1		Homozygous	4325	4329	99.9076	1	2390	2020	0.45805	36.8692	ND4				ND4:c.255G>A			ND4:c.255G>A	No	No
SQ25	PattieMarieContig140mtDNAFinal-Annotate-1_MPE_editND5	13569	SNV	A	T	No	1		Homozygous	4516	4522	99.8673	1	2448	2163	0.469096	36.931	ND4				ND4:c.266A>T	ND4:p.His89Leu	ND4:p.His89Leu	ND4:c.266A>T	No	Yes
SQ25	PattieMarieContig140mtDNAFinal-Annotate-1_MPE_editND5	13750	SNV	T	C	No	1		Homozygous	4259	4267	99.8125	1	1983	2370	0.455548	37.2853	ND4				ND4:c.447T>C			ND4:c.447T>C	No	No
SQ25	PattieMarieContig140mtDNAFinal-Annotate-1_MPE_editND5	13810	SNV	T	C	No	1		Homozygous	4215	4227	99.7161	1	2221	2072	0.482646	36.9485	ND4				ND4:c.507T>C			ND4:c.507T>C	No	No
SQ25	PattieMarieContig140mtDNAFinal-Annotate-1_MPE_editND5	13837	SNV	T	C	No	1		Homozygous	4293	4301	99.814	1	2349	2063	0.467588	35.5419	ND4				ND4:c.534T>C			ND4:c.534T>C	No	No
SQ25	PattieMarieContig140mtDNAFinal-Annotate-1_MPE_editND5	13855	SNV	A	G	No	1		Homozygous	4354	4365	99.748	1	2293	2205	0.490218	35.0098	ND4				ND4:c.552A>G			ND4:c.552A>G	No	No
SQ25	PattieMarieContig140mtDNAFinal-Annotate-1_MPE_editND5	13888	SNV	T	C	No	1		Homozygous	3950	3963	99.672	1	1963	2070	0.486734	35.8579	ND4				ND4:c.585T>C			ND4:c.585T>C	No	No
SQ25	PattieMarieContig140mtDNAFinal-Annotate-1_MPE_editND5	13936	SNV	C	T	No	1		Homozygous	4077	4098	99.4875	1	2146	2018	0.48463	34.048	ND4				ND4:c.633C>T			ND4:c.633C>T	No	No
SQ25	PattieMarieContig140mtDNAFinal-Annotate-1_MPE_editND5	14005	SNV	G	A	No	1		Homozygous	4170	4184	99.6654	1	2002	2261	0.469622	36.3484	ND4				ND4:c.702G>A			ND4:c.702G>A	No	No
SQ25	PattieMarieContig140mtDNAFinal-Annotate-1_MPE_editND5	14083	SNV	T	A	No	1		Homozygous	4377	4381	99.9087	1	2430	2029	0.455035	37.3799	ND4				ND4:c.780T>A			ND4:c.780T>A	No	No
SQ25	PattieMarieContig140mtDNAFinal-Annotate-1_MPE_editND5	14104	SNV	A	G	No	1		Homozygous	4293	4295	99.9534	1	2454	1929	0.44011	37.804	ND4				ND4:c.801A>G			ND4:c.801A>G	No	No
SQ25	PattieMarieContig140mtDNAFinal-Annotate-1_MPE_editND5	14173	SNV	C	T	No	1		Homozygous	4249	4254	99.8825	1	2308	2007	0.465122	37.6799	ND4				ND4:c.870C>T			ND4:c.870C>T	No	No
SQ25	PattieMarieContig140mtDNAFinal-Annotate-1_MPE_editND5	14455	SNV	C	T	No	1		Homozygous	5109	5117	99.8437	1	2804	2408	0.462011	36.6207	ND4				ND4:c.1152C>T			ND4:c.1152C>T	No	No
SQ25	PattieMarieContig140mtDNAFinal-Annotate-1_MPE_editND5	14697	SNV	T	C	No	1		Homozygous	4269	4283	99.6731	1	2131	2227	0.488986	37.3935				His					No	-
SQ25	PattieMarieContig140mtDNAFinal-Annotate-1_MPE_editND5	14973	SNV	C	G	No	1		Homozygous	2532	2539	99.7243	1	918	1616	0.362273	37.4286	ND5				ND5:c.84C>G	ND5:p.Asn28Lys	ND5:p.Asn28Lys	ND5:c.84C>G	No	Yes
SQ25	PattieMarieContig140mtDNAFinal-Annotate-1_MPE_editND5	14976	SNV	C	T	No	1		Homozygous	2759	2766	99.7469	1	1090	1671	0.394784	36.9935	ND5				ND5:c.87C>T			ND5:c.87C>T	No	No
SQ25	PattieMarieContig140mtDNAFinal-Annotate-1_MPE_editND5	15103	SNV	T	C	No	1		Homozygous	4019	4028	99.7766	1	2151	1937	0.473826	38.2569	ND5				ND5:c.214T>C	ND5:p.Ser72Pro	ND5:p.Ser72Pro	ND5:c.214T>C	No	Yes
SQ25	PattieMarieContig140mtDNAFinal-Annotate-1_MPE_editND5	15461	SNV	C	T	No	1		Homozygous	3520	3525	99.8582	1	1694	1859	0.47678	37.3085	ND5				ND5:c.572C>T	ND5:p.Thr191Ile	ND5:p.Thr191Ile	ND5:c.572C>T	No	Yes
SQ25	PattieMarieContig140mtDNAFinal-Annotate-1_MPE_editND5	15483	SNV	T	C	No	1		Homozygous	3318	3320	99.9398	1	1795	1534	0.460799	36.5966	ND5				ND5:c.594T>C			ND5:c.594T>C	No	No
SQ25	PattieMarieContig140mtDNAFinal-Annotate-1_MPE_editND5	15531	SNV	T	C	No	1		Homozygous	3972	3975	99.9245	1	2096	1936	0.480159	36.4926	ND5				ND5:c.642T>C			ND5:c.642T>C	No	No
SQ25	PattieMarieContig140mtDNAFinal-Annotate-1_MPE_editND5	15537	SNV	C	T	No	1		Homozygous	4010	4013	99.9252	1	2095	1977	0.485511	36.1972	ND5				ND5:c.648C>T			ND5:c.648C>T	No	No
SQ25	PattieMarieContig140mtDNAFinal-Annotate-1_MPE_editND5	15618	SNV	T	C	No	1		Homozygous	3997	4001	99.9	1	2067	2046	0.497447	37.2276	ND5				ND5:c.729T>C			ND5:c.729T>C	No	No
SQ25	PattieMarieContig140mtDNAFinal-Annotate-1_MPE_editND5	15843	SNV	T	C	No	1		Homozygous	4072	4079	99.8284	1	1913	2205	0.464546	36.4728	ND5				ND5:c.954T>C			ND5:c.954T>C	No	No
SQ25	PattieMarieContig140mtDNAFinal-Annotate-1_MPE_editND5	15912	SNV	T	C	No	1		Homozygous	4513	4521	99.823	1	2228	2400	0.481417	37.25	ND5				ND5:c.1023T>C			ND5:c.1023T>C	No	No
SQ25	PattieMarieContig140mtDNAFinal-Annotate-1_MPE_editND5	15918	SNV	G	A	No	1		Homozygous	4391	4403	99.7275	1	2157	2343	0.479333	36.4198	ND5				ND5:c.1029G>A			ND5:c.1029G>A	No	No
SQ25	PattieMarieContig140mtDNAFinal-Annotate-1_MPE_editND5	15934	SNV	T	C	No	1		Homozygous	4475	4481	99.8661	1	2161	2422	0.471525	37.2791	ND5				ND5:c.1045T>C			ND5:c.1045T>C	No	No
SQ25	PattieMarieContig140mtDNAFinal-Annotate-1_MPE_editND5	16125	SNV	A	C	No	1		Homozygous	4415	4423	99.8191	1	2466	2081	0.457664	37.4429	ND5				ND5:c.1236A>C			ND5:c.1236A>C	No	No
SQ25	PattieMarieContig140mtDNAFinal-Annotate-1_MPE_editND5	16216	SNV	T	A	No	1		Homozygous	4695	4696	99.9787	1	2052	2749	0.427411	36.7317	ND5				ND5:c.1327T>A	ND5:p.Tyr443Asn	ND5:p.Tyr443Asn	ND5:c.1327T>A	No	Yes
SQ25	PattieMarieContig140mtDNAFinal-Annotate-1_MPE_editND5	16335	SNV	T	C	No	1		Homozygous	4525	4532	99.8455	1	2516	2107	0.455765	36.6338	ND5				ND5:c.1446T>C			ND5:c.1446T>C	No	No
SQ25	PattieMarieContig140mtDNAFinal-Annotate-1_MPE_editND5	16372	SNV	T	C	No	1		Homozygous	4394	4396	99.9545	1	2362	2123	0.473356	36.3066	ND5				ND5:c.1483T>C			ND5:c.1483T>C	No	No
SQ25	PattieMarieContig140mtDNAFinal-Annotate-1_MPE_editND5	16454	SNV	C	T	No	1		Homozygous	4160	4204	98.9534	1	1761	2488	0.41445	36.7783	ND5				ND5:c.1565C>T	ND5:p.Ser522Leu	ND5:p.Ser522Leu	ND5:c.1565C>T	No	Yes
SQ25	PattieMarieContig140mtDNAFinal-Annotate-1_MPE_editND5	16497	SNV	C	T	No	1		Homozygous	3608	3611	99.9169	1	1497	2206	0.404267	36.5431	ND5				ND5:c.1608C>T			ND5:c.1608C>T	No	No
SQ25	PattieMarieContig140mtDNAFinal-Annotate-1_MPE_editND5	16542	SNV	T	C	No	1		Homozygous	3178	3180	99.9371	1	848	2458	0.256503	35.9728	ND5				ND5:c.1653T>C			ND5:c.1653T>C	No	No
SQ25	PattieMarieContig140mtDNAFinal-Annotate-1_MPE_editND5	12766^12767	Insertion	-	C	No	1		Homozygous	4282	4290	99.8135	1	2233	2117	0.486667	36.9906	ND3				ND3:c.173_174insC	ND3:p.Leu58fs	ND3:p.Leu58fs	ND3:c.173_174insC	No	Yes
SQ25	PattieMarieContig140mtDNAFinal-Annotate-1_MPE_editND5	2190..2191	MNV	AG	GA	No	2		Homozygous	3743	3743	100	1	1653	2090	0.441624	36.9629		DLOOP							No	-
SQ25	PattieMarieContig140mtDNAFinal-Annotate-1_MPE_editND5	3933^3934	Insertion	-	C	No	1		Homozygous	3783	4124	91.7313	1	1944	1892	0.493222	36.5456			12S rRNA						No	-
SQ25	PattieMarieContig140mtDNAFinal-Annotate-1_MPE_editND5	4601^4602	Insertion	-	AC	No	2		Homozygous	4083	4083	100	1	2002	2081	0.490326	36.9072			16S rRNA						No	-
SQ26	PattieMarieContig140mtDNAFinal-Annotate-1_MPE_editND5	189	SNV	T	C	No	1		Homozygous	3163	3172	99.716	1	2233	1005	0.31	37.126	CYTB				CYTB:c.189T>C			CYTB:c.189T>C	No	No
SQ26	PattieMarieContig140mtDNAFinal-Annotate-1_MPE_editND5	360	SNV	T	C	No	1		Homozygous	3827	3829	99.948	1	1782	2123	0.456	36.805	CYTB				CYTB:c.360T>C			CYTB:c.360T>C	No	No
SQ26	PattieMarieContig140mtDNAFinal-Annotate-1_MPE_editND5	366	SNV	G	A	No	1		Homozygous	3883	3887	99.897	1	1832	2156	0.459	36.9	CYTB				CYTB:c.366G>A			CYTB:c.366G>A	No	No
SQ26	PattieMarieContig140mtDNAFinal-Annotate-1_MPE_editND5	555	SNV	T	C	No	1		Homozygous	3551	3558	99.803	1	2105	1553	0.425	37.344	CYTB				CYTB:c.555T>C			CYTB:c.555T>C	No	No
SQ26	PattieMarieContig140mtDNAFinal-Annotate-1_MPE_editND5	565	SNV	A	G	No	1		Homozygous	3444	3445	99.971	1	1998	1548	0.437	37.347	CYTB				CYTB:c.565A>G	CYTB:p.Ile189Val	CYTB:p.Ile189Val	CYTB:c.565A>G	Yes	Yes
SQ26	PattieMarieContig140mtDNAFinal-Annotate-1_MPE_editND5	567	SNV	C	A	No	1		Homozygous	3438	3445	99.797	1	1994	1546	0.437	37.285	CYTB				CYTB:c.567C>A	CYTB:p.Ile189Met	CYTB:p.Ile189Met	CYTB:c.567C>A	Yes	Yes
SQ26	PattieMarieContig140mtDNAFinal-Annotate-1_MPE_editND5	891	SNV	T	C	No	1		Homozygous	3488	3495	99.8	1	2204	1415	0.391	36.941	CYTB				CYTB:c.891T>C			CYTB:c.891T>C	No	No
SQ26	PattieMarieContig140mtDNAFinal-Annotate-1_MPE_editND5	936	SNV	A	G	No	1		Homozygous	3685	3689	99.892	1	1923	1888	0.495	35.611	CYTB				CYTB:c.936A>G			CYTB:c.936A>G	No	No
SQ26	PattieMarieContig140mtDNAFinal-Annotate-1_MPE_editND5	1053	SNV	T	C	No	1		Homozygous	4100	4110	99.757	1	2149	2034	0.486	37.518	CYTB				CYTB:c.1053T>C			CYTB:c.1053T>C	No	No
SQ26	PattieMarieContig140mtDNAFinal-Annotate-1_MPE_editND5	1116	SNV	C	T	No	1		Homozygous	3910	3918	99.796	1	2262	1718	0.432	37.55	CYTB				CYTB:c.1116C>T			CYTB:c.1116C>T	No	No
SQ26	PattieMarieContig140mtDNAFinal-Annotate-1_MPE_editND5	1270	SNV	G	A	No	1		Homozygous	3763	3768	99.867	1	1591	2250	0.414	37.524				Pro					No	-
SQ26	PattieMarieContig140mtDNAFinal-Annotate-1_MPE_editND5	1467	SNV	T	C	No	1		Homozygous	1538	1542	99.741	1	101	1442	0.065	34.528	ND6				ND6:c.348A>G			ND6:c.348A>G	No	No
SQ26	PattieMarieContig140mtDNAFinal-Annotate-1_MPE_editND5	1803	SNV	G	A	No	1		Homozygous	2518	2519	99.96	1	1257	1350	0.482	36.669	ND6				ND6:c.12C>T			ND6:c.12C>T	No	No
SQ26	PattieMarieContig140mtDNAFinal-Annotate-1_MPE_editND5	1861	SNV	C	T	No	1		Homozygous	2962	2972	99.664	1	756	2262	0.25	34.94				Glu					No	-
SQ26	PattieMarieContig140mtDNAFinal-Annotate-1_MPE_editND5	2069	SNV	T	C	No	1		Homozygous	3250	3257	99.785	1	1825	1474	0.447	38.769		DLOOP							No	-
SQ26	PattieMarieContig140mtDNAFinal-Annotate-1_MPE_editND5	2096	SNV	G	A	No	1		Homozygous	4078	4084	99.853	1	2276	1884	0.453	38.588		DLOOP							No	-
SQ26	PattieMarieContig140mtDNAFinal-Annotate-1_MPE_editND5	2111	SNV	A	G	No	1		Homozygous	4058	4062	99.902	1	2248	1920	0.461	37.932		DLOOP							No	-
SQ26	PattieMarieContig140mtDNAFinal-Annotate-1_MPE_editND5	2119	SNV	A	G	No	1		Homozygous	4035	4042	99.827	1	2193	1957	0.472	38.14		DLOOP							No	-
SQ26	PattieMarieContig140mtDNAFinal-Annotate-1_MPE_editND5	2174	SNV	T	C	No	1		Homozygous	3792	3802	99.737	1	1579	2325	0.404	37.55		DLOOP							No	-
SQ26	PattieMarieContig140mtDNAFinal-Annotate-1_MPE_editND5	2190..2191	MNV	AG	GA	No	2		Homozygous	3610	3610	100	1	1353	2257	0.375	37.009		DLOOP							No	-
SQ26	PattieMarieContig140mtDNAFinal-Annotate-1_MPE_editND5	2802	SNV	A	T	No	1		Homozygous	3024	3227	93.709	1	1571	1516	0.491	37.451		DLOOP							No	-
SQ26	PattieMarieContig140mtDNAFinal-Annotate-1_MPE_editND5	3336	SNV	T	C	No	1		Homozygous	2978	2982	99.866	1	1654	1386	0.456	36.952			12S rRNA						No	-
SQ26	PattieMarieContig140mtDNAFinal-Annotate-1_MPE_editND5	3661	SNV	C	T	No	1		Homozygous	3165	3171	99.811	1	1823	1441	0.441	35.117			12S rRNA						No	-
SQ26	PattieMarieContig140mtDNAFinal-Annotate-1_MPE_editND5	3933^3934	Insertion	-	C	No	1		Homozygous	3009	3292	91.403	1	1380	1681	0.451	36.846			12S rRNA						No	-
SQ26	PattieMarieContig140mtDNAFinal-Annotate-1_MPE_editND5	4006	SNV	T	C	No	1		Homozygous	3238	3243	99.846	1	1880	1411	0.429	36.665			12S rRNA						No	-
SQ26	PattieMarieContig140mtDNAFinal-Annotate-1_MPE_editND5	4213	SNV	T	C	No	1		Homozygous	3475	3480	99.856	1	1560	1971	0.442	36.159			16S rRNA						No	-
SQ26	PattieMarieContig140mtDNAFinal-Annotate-1_MPE_editND5	4242	SNV	C	T	No	1		Homozygous	3392	3400	99.765	1	1701	1734	0.495	35.142			16S rRNA						No	-
SQ26	PattieMarieContig140mtDNAFinal-Annotate-1_MPE_editND5	4291	SNV	C	T	No	1		Homozygous	3377	3386	99.734	1	1917	1496	0.438	37.274			16S rRNA						No	-
SQ26	PattieMarieContig140mtDNAFinal-Annotate-1_MPE_editND5	4317	SNV	T	C	No	1		Homozygous	3478	3483	99.856	1	2010	1517	0.43	37.445			16S rRNA						No	-
SQ26	PattieMarieContig140mtDNAFinal-Annotate-1_MPE_editND5	4490	SNV	T	C	No	1		Homozygous	3084	3089	99.838	1	1360	1772	0.434	36.761			16S rRNA						No	-
SQ26	PattieMarieContig140mtDNAFinal-Annotate-1_MPE_editND5	4601^4602	Insertion	-	AC	No	2		Homozygous	3135	3135	100	1	1626	1509	0.481	37.051			16S rRNA						No	-
SQ26	PattieMarieContig140mtDNAFinal-Annotate-1_MPE_editND5	4776	SNV	T	C	No	1		Homozygous	3289	3292	99.909	1	1590	1760	0.475	37.074			16S rRNA						No	-
SQ26	PattieMarieContig140mtDNAFinal-Annotate-1_MPE_editND5	4806	SNV	T	C	No	1		Homozygous	3256	3259	99.908	1	1577	1719	0.478	37.835			16S rRNA						No	-
SQ26	PattieMarieContig140mtDNAFinal-Annotate-1_MPE_editND5	4925	SNV	C	T	No	1		Homozygous	3416	3422	99.825	1	1872	1623	0.464	35.489			16S rRNA						No	-
SQ26	PattieMarieContig140mtDNAFinal-Annotate-1_MPE_editND5	5860	SNV	T	C	No	1		Homozygous	3065	3066	99.967	1	1470	1645	0.472	36.332									No	-
SQ26	PattieMarieContig140mtDNAFinal-Annotate-1_MPE_editND5	5975	SNV	A	G	No	1		Homozygous	3508	3509	99.972	1	2189	1424	0.394	35.664	ND1				ND1:c.114A>G			ND1:c.114A>G	No	No
SQ26	PattieMarieContig140mtDNAFinal-Annotate-1_MPE_editND5	6230	SNV	C	T	No	1		Homozygous	3560	3569	99.748	1	1904	1758	0.48	37.111	ND1				ND1:c.369C>T			ND1:c.369C>T	No	No
SQ26	PattieMarieContig140mtDNAFinal-Annotate-1_MPE_editND5	6338	SNV	A	T	No	1		Homozygous	3597	3603	99.833	1	1723	1927	0.472	37.152	ND1				ND1:c.477A>T			ND1:c.477A>T	No	No
SQ26	PattieMarieContig140mtDNAFinal-Annotate-1_MPE_editND5	6551	SNV	C	T	No	1		Homozygous	4328	4335	99.839	1	1668	2779	0.375	37.698	ND1				ND1:c.690C>T			ND1:c.690C>T	No	No
SQ26	PattieMarieContig140mtDNAFinal-Annotate-1_MPE_editND5	6572	SNV	T	C	No	1		Homozygous	4258	4266	99.812	1	1668	2677	0.384	37.268	ND1				ND1:c.711T>C			ND1:c.711T>C	No	No
SQ26	PattieMarieContig140mtDNAFinal-Annotate-1_MPE_editND5	6611	SNV	C	T	No	1		Homozygous	3799	3800	99.974	1	1931	1915	0.498	34.968	ND1				ND1:c.750C>T			ND1:c.750C>T	No	No
SQ26	PattieMarieContig140mtDNAFinal-Annotate-1_MPE_editND5	6812	SNV	C	T	No	1		Homozygous	4036	4046	99.753	1	2029	2082	0.494	36.942	ND1				ND1:c.951C>T			ND1:c.951C>T	No	No
SQ26	PattieMarieContig140mtDNAFinal-Annotate-1_MPE_editND5	6955	SNV	T	C	No	1		Homozygous	3506	3513	99.801	1	1383	2197	0.386	37.21				Gln					No	-
SQ26	PattieMarieContig140mtDNAFinal-Annotate-1_MPE_editND5	7211	SNV	A	G	No	1		Homozygous	3744	3748	99.893	1	2150	1660	0.436	36.765	ND2				ND2:c.162A>G			ND2:c.162A>G	No	No
SQ26	PattieMarieContig140mtDNAFinal-Annotate-1_MPE_editND5	7439	SNV	G	A	No	1		Homozygous	3665	3669	99.891	1	1797	1964	0.478	36.327	ND2				ND2:c.390G>A			ND2:c.390G>A	No	No
SQ26	PattieMarieContig140mtDNAFinal-Annotate-1_MPE_editND5	7532	SNV	A	G	No	1		Homozygous	3544	3552	99.775	1	1967	1655	0.457	37.429	ND2				ND2:c.483A>G			ND2:c.483A>G	No	No
SQ26	PattieMarieContig140mtDNAFinal-Annotate-1_MPE_editND5	7767	SNV	T	C	No	1		Homozygous	3721	3723	99.946	1	1798	2012	0.472	38.04	ND2				ND2:c.718T>C			ND2:c.718T>C	No	No
SQ26	PattieMarieContig140mtDNAFinal-Annotate-1_MPE_editND5	7823	SNV	C	T	No	1		Homozygous	3593	3603	99.722	1	1882	1784	0.487	36.893	ND2				ND2:c.774C>T			ND2:c.774C>T	No	No
SQ26	PattieMarieContig140mtDNAFinal-Annotate-1_MPE_editND5	7859	SNV	C	T	No	1		Homozygous	3628	3634	99.835	1	1949	1723	0.469	34.786	ND2				ND2:c.810C>T			ND2:c.810C>T	No	No
SQ26	PattieMarieContig140mtDNAFinal-Annotate-1_MPE_editND5	7989	SNV	C	T	No	1		Homozygous	3768	3779	99.709	1	1745	2140	0.449	36.622	ND2				ND2:c.940C>T			ND2:c.940C>T	No	No
SQ26	PattieMarieContig140mtDNAFinal-Annotate-1_MPE_editND5	8066	SNV	T	C	No	1		Homozygous	3226	3339	96.616	1	1895	1381	0.422	37.209	ND2				ND2:c.1017T>C			ND2:c.1017T>C	No	No
SQ26	PattieMarieContig140mtDNAFinal-Annotate-1_MPE_editND5	8318	SNV	G	A	No	1		Homozygous	3334	3343	99.731	1	1897	1482	0.439	37.705									No	-
SQ26	PattieMarieContig140mtDNAFinal-Annotate-1_MPE_editND5	8436	SNV	C	T	No	1		Homozygous	3377	3387	99.705	1	1707	1756	0.493	37.53				Tyr					No	-
SQ26	PattieMarieContig140mtDNAFinal-Annotate-1_MPE_editND5	8612	SNV	C	T	No	1		Homozygous	3330	3334	99.88	1	1706	1682	0.496	37.063	COX1				COX1:c.156C>T			COX1:c.156C>T	No	No
SQ26	PattieMarieContig140mtDNAFinal-Annotate-1_MPE_editND5	8828	SNV	C	T	No	1		Homozygous	3142	3159	99.462	1	1582	1590	0.499	33.9	COX1				COX1:c.372C>T			COX1:c.372C>T	No	No
SQ26	PattieMarieContig140mtDNAFinal-Annotate-1_MPE_editND5	9045	SNV	C	T	No	1		Homozygous	4137	4148	99.735	1	2104	2158	0.494	36.617	COX1				COX1:c.589C>T			COX1:c.589C>T	No	No
SQ26	PattieMarieContig140mtDNAFinal-Annotate-1_MPE_editND5	9092	SNV	T	C	No	1		Homozygous	3889	3893	99.897	1	1919	2092	0.478	36.934	COX1				COX1:c.636T>C			COX1:c.636T>C	No	No
SQ26	PattieMarieContig140mtDNAFinal-Annotate-1_MPE_editND5	9398	SNV	T	C	No	1		Homozygous	3363	3364	99.97	1	1584	1865	0.459	36.714	COX1				COX1:c.942T>C			COX1:c.942T>C	No	No
SQ26	PattieMarieContig140mtDNAFinal-Annotate-1_MPE_editND5	9404	SNV	A	G	No	1		Homozygous	3326	3332	99.82	1	1576	1824	0.464	36.321	COX1				COX1:c.948A>G			COX1:c.948A>G	No	No
SQ26	PattieMarieContig140mtDNAFinal-Annotate-1_MPE_editND5	9483	SNV	T	C	No	1		Homozygous	3533	3536	99.915	1	1907	1698	0.471	37.388	COX1				COX1:c.1027T>C			COX1:c.1027T>C	No	No
SQ26	PattieMarieContig140mtDNAFinal-Annotate-1_MPE_editND5	9548	SNV	G	A	No	1		Homozygous	3515	3523	99.773	1	1927	1663	0.463	37.988	COX1				COX1:c.1092G>A			COX1:c.1092G>A	No	No
SQ26	PattieMarieContig140mtDNAFinal-Annotate-1_MPE_editND5	9714	SNV	A	G	No	1		Homozygous	3620	3624	99.89	1	1861	1873	0.498	37.373	COX1				COX1:c.1258A>G	COX1:p.Thr420Ala	COX1:p.Thr420Ala	COX1:c.1258A>G	No	Yes
SQ26	PattieMarieContig140mtDNAFinal-Annotate-1_MPE_editND5	9827	SNV	T	C	No	1		Homozygous	3387	3394	99.794	1	1964	1469	0.428	37.663	COX1				COX1:c.1371T>C			COX1:c.1371T>C	No	No
SQ26	PattieMarieContig140mtDNAFinal-Annotate-1_MPE_editND5	9881	SNV	A	G	No	1		Homozygous	3768	3775	99.815	1	2075	1805	0.465	37.296	COX1				COX1:c.1425A>G			COX1:c.1425A>G	No	No
SQ26	PattieMarieContig140mtDNAFinal-Annotate-1_MPE_editND5	9929	SNV	C	T	No	1		Homozygous	3734	3740	99.84	1	1877	1919	0.494	36.616	COX1				COX1:c.1473C>T			COX1:c.1473C>T	No	No
SQ26	PattieMarieContig140mtDNAFinal-Annotate-1_MPE_editND5	10058	SNV	C	T	No	1		Homozygous	3745	3752	99.813	1	1772	2059	0.463	37.605				Ser					No	-
SQ26	PattieMarieContig140mtDNAFinal-Annotate-1_MPE_editND5	10605	SNV	T	C	No	1		Homozygous	3494	3498	99.886	1	1771	1798	0.496	35.333	COX2				COX2:c.459T>C			COX2:c.459T>C	No	No
SQ26	PattieMarieContig140mtDNAFinal-Annotate-1_MPE_editND5	10818	SNV	T	C	No	1		Homozygous	3432	3436	99.884	1	1964	1513	0.435	38.12	COX2				COX2:c.672T>C			COX2:c.672T>C	No	No
SQ26	PattieMarieContig140mtDNAFinal-Annotate-1_MPE_editND5	11018	SNV	C	T	No	1		Homozygous	3356	3360	99.881	1	1707	1707	0.5	35.88	ATP8				ATP8:c.117C>T			ATP8:c.117C>T	No	No
SQ26	PattieMarieContig140mtDNAFinal-Annotate-1_MPE_editND5	11045	SNV	C	T	No	1		Homozygous	3614	3620	99.834	1	2090	1632	0.438	36.692	ATP8				ATP8:c.144C>T			ATP8:c.144C>T	No	No
SQ26	PattieMarieContig140mtDNAFinal-Annotate-1_MPE_editND5	11092	SNV	A	G	No	1		Homozygous	3893	3903	99.744	1	2346	1690	0.419	37.313	ATP6				ATP6:c.36A>G			ATP6:c.36A>G	No	No
SQ26	PattieMarieContig140mtDNAFinal-Annotate-1_MPE_editND5	11144	SNV	T	C	No	1		Homozygous	3379	3385	99.823	1	2056	1410	0.407	35.808	ATP6				ATP6:c.88T>C			ATP6:c.88T>C	No	No
SQ26	PattieMarieContig140mtDNAFinal-Annotate-1_MPE_editND5	11155	SNV	A	G	No	1		Homozygous	3237	3244	99.784	1	1944	1364	0.412	35.603	ATP6				ATP6:c.99A>G			ATP6:c.99A>G	No	No
SQ26	PattieMarieContig140mtDNAFinal-Annotate-1_MPE_editND5	11365	SNV	A	G	No	1		Homozygous	3241	3243	99.938	1	1731	1619	0.483	36.872	ATP6				ATP6:c.309A>G			ATP6:c.309A>G	No	No
SQ26	PattieMarieContig140mtDNAFinal-Annotate-1_MPE_editND5	11407	SNV	C	A	No	1		Homozygous	3115	3121	99.808	1	1685	1483	0.468	36.234	ATP6				ATP6:c.351C>A			ATP6:c.351C>A	No	No
SQ26	PattieMarieContig140mtDNAFinal-Annotate-1_MPE_editND5	11425	SNV	T	C	No	1		Homozygous	3156	3162	99.81	1	1694	1540	0.476	36.634	ATP6				ATP6:c.369T>C			ATP6:c.369T>C	No	No
SQ26	PattieMarieContig140mtDNAFinal-Annotate-1_MPE_editND5	11548	SNV	C	T	No	1		Homozygous	3626	3631	99.862	1	1993	1747	0.467	37.07	ATP6				ATP6:c.492C>T			ATP6:c.492C>T	No	No
SQ26	PattieMarieContig140mtDNAFinal-Annotate-1_MPE_editND5	11551	SNV	T	C	No	1		Homozygous	3589	3596	99.805	1	1968	1741	0.469	36.779	ATP6				ATP6:c.495T>C			ATP6:c.495T>C	No	No
SQ26	PattieMarieContig140mtDNAFinal-Annotate-1_MPE_editND5	11617	SNV	A	C	No	1		Homozygous	3217	3298	97.544	1	1626	1638	0.498	38.084	ATP6				ATP6:c.561A>C			ATP6:c.561A>C	No	No
SQ26	PattieMarieContig140mtDNAFinal-Annotate-1_MPE_editND5	11639	SNV	G	A	No	1		Homozygous	3681	3694	99.648	1	1956	1778	0.476	35.874	ATP6				ATP6:c.583G>A	ATP6:p.Ala195Thr	ATP6:p.Ala195Thr	ATP6:c.583G>A	No	Yes
SQ26	PattieMarieContig140mtDNAFinal-Annotate-1_MPE_editND5	11858	SNV	C	T	No	1		Homozygous	3470	3477	99.799	1	1725	1839	0.484	34.774	COX3				COX3:c.119C>T	COX3:p.Thr40Ile	COX3:p.Thr40Ile	COX3:c.119C>T	No	Yes
SQ26	PattieMarieContig140mtDNAFinal-Annotate-1_MPE_editND5	12162	SNV	G	A	No	1		Homozygous	4120	4127	99.83	1	2423	1811	0.428	36.628	COX3				COX3:c.423G>A			COX3:c.423G>A	No	No
SQ26	PattieMarieContig140mtDNAFinal-Annotate-1_MPE_editND5	12180	SNV	T	C	No	1		Homozygous	4054	4060	99.852	1	2349	1805	0.435	37.106	COX3				COX3:c.441T>C			COX3:c.441T>C	No	No
SQ26	PattieMarieContig140mtDNAFinal-Annotate-1_MPE_editND5	12270	SNV	A	G	No	1		Homozygous	4015	4025	99.752	1	2031	2054	0.497	37.351	COX3				COX3:c.531A>G			COX3:c.531A>G	No	No
SQ26	PattieMarieContig140mtDNAFinal-Annotate-1_MPE_editND5	12376	SNV	T	C	No	1		Homozygous	3753	3762	99.761	1	1850	1962	0.485	37.955	COX3				COX3:c.637T>C			COX3:c.637T>C	No	No
SQ26	PattieMarieContig140mtDNAFinal-Annotate-1_MPE_editND5	12382	SNV	T	C	No	1		Homozygous	3817	3823	99.843	1	1882	2005	0.484	37.935	COX3				COX3:c.643T>C			COX3:c.643T>C	No	No
SQ26	PattieMarieContig140mtDNAFinal-Annotate-1_MPE_editND5	12403	SNV	T	C	No	1		Homozygous	3794	3802	99.79	1	1936	1966	0.496	37.502	COX3				COX3:c.664T>C			COX3:c.664T>C	No	No
SQ26	PattieMarieContig140mtDNAFinal-Annotate-1_MPE_editND5	12766^12767	Insertion	-	C	No	1		Homozygous	3831	3836	99.87	1	2096	1833	0.467	37.058	ND3				ND3:c.173_174insC	ND3:p.Leu58fs	ND3:p.Leu58fs	ND3:c.173_174insC	No	Yes
SQ26	PattieMarieContig140mtDNAFinal-Annotate-1_MPE_editND5	13085	SNV	T	C	No	1		Homozygous	3599	3603	99.889	1	1772	1920	0.48	37.729	ND4L				ND4L:c.72T>C			ND4L:c.72T>C	No	No
SQ26	PattieMarieContig140mtDNAFinal-Annotate-1_MPE_editND5	13363	SNV	C	A	No	1		Homozygous	3749	3934	95.297	1	1942	1914	0.496	37.194	ND4				ND4:c.60C>A			ND4:c.60C>A	No	No
SQ26	PattieMarieContig140mtDNAFinal-Annotate-1_MPE_editND5	13558	SNV	G	A	No	1		Homozygous	3804	3815	99.712	1	2168	1707	0.441	36.957	ND4				ND4:c.255G>A			ND4:c.255G>A	No	No
SQ26	PattieMarieContig140mtDNAFinal-Annotate-1_MPE_editND5	13750	SNV	T	C	No	1		Homozygous	3727	3734	99.813	1	1685	2126	0.442	37.277	ND4				ND4:c.447T>C			ND4:c.447T>C	No	No
SQ26	PattieMarieContig140mtDNAFinal-Annotate-1_MPE_editND5	13810	SNV	T	C	No	1		Homozygous	3660	3669	99.755	1	1862	1875	0.498	37.096	ND4				ND4:c.507T>C			ND4:c.507T>C	No	No
SQ26	PattieMarieContig140mtDNAFinal-Annotate-1_MPE_editND5	13855	SNV	A	G	No	1		Homozygous	3674	3680	99.837	1	1956	1860	0.487	34.897	ND4				ND4:c.552A>G			ND4:c.552A>G	No	No
SQ26	PattieMarieContig140mtDNAFinal-Annotate-1_MPE_editND5	13888	SNV	T	C	No	1		Homozygous	3376	3381	99.852	1	1633	1811	0.474	35.932	ND4				ND4:c.585T>C			ND4:c.585T>C	No	No
SQ26	PattieMarieContig140mtDNAFinal-Annotate-1_MPE_editND5	13936	SNV	C	T	No	1		Homozygous	3341	3357	99.523	1	1802	1627	0.474	34.018	ND4				ND4:c.633C>T			ND4:c.633C>T	No	No
SQ26	PattieMarieContig140mtDNAFinal-Annotate-1_MPE_editND5	14005	SNV	G	A	No	1		Homozygous	3517	3526	99.745	1	1757	1866	0.485	36.427	ND4				ND4:c.702G>A			ND4:c.702G>A	No	No
SQ26	PattieMarieContig140mtDNAFinal-Annotate-1_MPE_editND5	14083	SNV	T	A	No	1		Homozygous	3590	3595	99.861	1	1965	1694	0.463	37.565	ND4				ND4:c.780T>A			ND4:c.780T>A	No	No
SQ26	PattieMarieContig140mtDNAFinal-Annotate-1_MPE_editND5	14104	SNV	A	G	No	1		Homozygous	3670	3674	99.891	1	2136	1620	0.431	37.956	ND4				ND4:c.801A>G			ND4:c.801A>G	No	No
SQ26	PattieMarieContig140mtDNAFinal-Annotate-1_MPE_editND5	14173	SNV	C	T	No	1		Homozygous	3702	3706	99.892	1	2118	1653	0.438	37.719	ND4				ND4:c.870C>T			ND4:c.870C>T	No	No
SQ26	PattieMarieContig140mtDNAFinal-Annotate-1_MPE_editND5	14455	SNV	C	T	No	1		Homozygous	4150	4154	99.904	1	2429	1784	0.423	36.884	ND4				ND4:c.1152C>T			ND4:c.1152C>T	No	No
SQ26	PattieMarieContig140mtDNAFinal-Annotate-1_MPE_editND5	14697	SNV	T	C	No	1		Homozygous	3426	3430	99.883	1	1598	1905	0.456	37.478				His					No	-
SQ26	PattieMarieContig140mtDNAFinal-Annotate-1_MPE_editND5	14973	SNV	C	G	No	1		Homozygous	1886	1894	99.578	1	1038	853	0.451	37.351	ND5				ND5:c.84C>G	ND5:p.Asn28Lys	ND5:p.Asn28Lys	ND5:c.84C>G	No	Yes
SQ26	PattieMarieContig140mtDNAFinal-Annotate-1_MPE_editND5	14976	SNV	C	T	No	1		Homozygous	2055	2058	99.854	1	1170	892	0.433	37.337	ND5				ND5:c.87C>T			ND5:c.87C>T	No	No
SQ26	PattieMarieContig140mtDNAFinal-Annotate-1_MPE_editND5	15103	SNV	T	C	No	1		Homozygous	3377	3380	99.911	1	1776	1678	0.486	38.324	ND5				ND5:c.214T>C	ND5:p.Ser72Pro	ND5:p.Ser72Pro	ND5:c.214T>C	No	Yes
SQ26	PattieMarieContig140mtDNAFinal-Annotate-1_MPE_editND5	15461	SNV	C	T	No	1		Homozygous	3043	3045	99.934	1	1288	1808	0.416	37.539	ND5				ND5:c.572C>T	ND5:p.Thr191Ile	ND5:p.Thr191Ile	ND5:c.572C>T	No	Yes
SQ26	PattieMarieContig140mtDNAFinal-Annotate-1_MPE_editND5	15483	SNV	T	C	No	1		Homozygous	3005	3007	99.933	1	1307	1746	0.428	37.037	ND5				ND5:c.594T>C			ND5:c.594T>C	No	No
SQ26	PattieMarieContig140mtDNAFinal-Annotate-1_MPE_editND5	15495	SNV	T	C	No	1		Homozygous	2960	2970	99.663	1	1250	1766	0.414	36.63	ND5				ND5:c.606T>C			ND5:c.606T>C	No	No
SQ26	PattieMarieContig140mtDNAFinal-Annotate-1_MPE_editND5	15531	SNV	T	C	No	1		Homozygous	2828	2834	99.788	1	1479	1411	0.488	36.516	ND5				ND5:c.642T>C			ND5:c.642T>C	No	No
SQ26	PattieMarieContig140mtDNAFinal-Annotate-1_MPE_editND5	15537	SNV	C	T	No	1		Homozygous	2875	2878	99.896	1	1517	1422	0.484	36.134	ND5				ND5:c.648C>T			ND5:c.648C>T	No	No
SQ26	PattieMarieContig140mtDNAFinal-Annotate-1_MPE_editND5	15618	SNV	T	C	No	1		Homozygous	3051	3053	99.934	1	1607	1570	0.494	37.376	ND5				ND5:c.729T>C			ND5:c.729T>C	No	No
SQ26	PattieMarieContig140mtDNAFinal-Annotate-1_MPE_editND5	15843	SNV	T	C	No	1		Homozygous	3560	3560	100	1	1668	1956	0.46	36.272	ND5				ND5:c.954T>C			ND5:c.954T>C	No	No
SQ26	PattieMarieContig140mtDNAFinal-Annotate-1_MPE_editND5	15912	SNV	T	C	No	1		Homozygous	3921	3926	99.873	1	1878	2150	0.466	37.223	ND5				ND5:c.1023T>C			ND5:c.1023T>C	No	No
SQ26	PattieMarieContig140mtDNAFinal-Annotate-1_MPE_editND5	15918	SNV	G	A	No	1		Homozygous	3825	3835	99.739	1	1804	2122	0.46	36.534	ND5				ND5:c.1029G>A			ND5:c.1029G>A	No	No
SQ26	PattieMarieContig140mtDNAFinal-Annotate-1_MPE_editND5	15934	SNV	T	C	No	1		Homozygous	3852	3860	99.793	1	1810	2140	0.458	37.221	ND5				ND5:c.1045T>C			ND5:c.1045T>C	No	No
SQ26	PattieMarieContig140mtDNAFinal-Annotate-1_MPE_editND5	16125	SNV	A	C	No	1		Homozygous	3986	3993	99.825	1	2225	1919	0.463	37.406	ND5				ND5:c.1236A>C			ND5:c.1236A>C	No	No
SQ26	PattieMarieContig140mtDNAFinal-Annotate-1_MPE_editND5	16216	SNV	T	A	No	1		Homozygous	4186	4187	99.976	1	1821	2467	0.425	36.915	ND5				ND5:c.1327T>A	ND5:p.Tyr443Asn	ND5:p.Tyr443Asn	ND5:c.1327T>A	No	Yes
SQ26	PattieMarieContig140mtDNAFinal-Annotate-1_MPE_editND5	16335	SNV	T	C	No	1		Homozygous	3883	3890	99.82	1	2133	1899	0.471	36.399	ND5				ND5:c.1446T>C			ND5:c.1446T>C	No	No
SQ26	PattieMarieContig140mtDNAFinal-Annotate-1_MPE_editND5	16372	SNV	T	C	No	1		Homozygous	3868	3870	99.948	1	2016	1943	0.491	36.636	ND5				ND5:c.1483T>C			ND5:c.1483T>C	No	No
SQ26	PattieMarieContig140mtDNAFinal-Annotate-1_MPE_editND5	16454	SNV	C	T	No	1		Homozygous	3445	3479	99.023	1	1549	1973	0.44	37.061	ND5				ND5:c.1565C>T	ND5:p.Ser522Leu	ND5:p.Ser522Leu	ND5:c.1565C>T	No	Yes
SQ26	PattieMarieContig140mtDNAFinal-Annotate-1_MPE_editND5	16497	SNV	C	T	No	1		Homozygous	2992	2996	99.866	1	1308	1791	0.422	36.413	ND5				ND5:c.1608C>T			ND5:c.1608C>T	No	No
SQ26	PattieMarieContig140mtDNAFinal-Annotate-1_MPE_editND5	16542	SNV	T	C	No	1		Homozygous	2785	2790	99.821	1	687	2231	0.235	36.089	ND5				ND5:c.1653T>C			ND5:c.1653T>C	No	No
SQ27	PattieMarieContig140mtDNAFinal-Annotate-1_MPE_editND5	189	SNV	T	C	No	1		Homozygous	4433	4441	99.82	1	3019	1585	0.344	37.212	CYTB				CYTB:c.189T>C			CYTB:c.189T>C	No	No
SQ27	PattieMarieContig140mtDNAFinal-Annotate-1_MPE_editND5	360	SNV	T	C	No	1		Homozygous	5056	5070	99.724	1	2464	2765	0.471	36.763	CYTB				CYTB:c.360T>C			CYTB:c.360T>C	No	No
SQ27	PattieMarieContig140mtDNAFinal-Annotate-1_MPE_editND5	366	SNV	G	A	No	1		Homozygous	5137	5151	99.728	1	2584	2748	0.485	36.915	CYTB				CYTB:c.366G>A			CYTB:c.366G>A	No	No
SQ27	PattieMarieContig140mtDNAFinal-Annotate-1_MPE_editND5	555	SNV	T	C	No	1		Homozygous	4831	4839	99.835	1	2916	2126	0.422	37.109	CYTB				CYTB:c.555T>C			CYTB:c.555T>C	No	No
SQ27	PattieMarieContig140mtDNAFinal-Annotate-1_MPE_editND5	565	SNV	A	G	No	1		Homozygous	4697	4700	99.936	1	2748	2147	0.439	37.199	CYTB				CYTB:c.565A>G	CYTB:p.Ile189Val	CYTB:p.Ile189Val	CYTB:c.565A>G	Yes	Yes
SQ27	PattieMarieContig140mtDNAFinal-Annotate-1_MPE_editND5	567	SNV	C	A	No	1		Homozygous	4692	4700	99.83	1	2746	2144	0.438	37.101	CYTB				CYTB:c.567C>A	CYTB:p.Ile189Met	CYTB:p.Ile189Met	CYTB:c.567C>A	Yes	Yes
SQ27	PattieMarieContig140mtDNAFinal-Annotate-1_MPE_editND5	936	SNV	A	G	No	1		Homozygous	5388	5394	99.889	1	3024	2603	0.463	35.755	CYTB				CYTB:c.936A>G			CYTB:c.936A>G	No	No
SQ27	PattieMarieContig140mtDNAFinal-Annotate-1_MPE_editND5	1053	SNV	T	C	No	1		Homozygous	5876	5883	99.881	1	2963	3074	0.491	37.476	CYTB				CYTB:c.1053T>C			CYTB:c.1053T>C	No	No
SQ27	PattieMarieContig140mtDNAFinal-Annotate-1_MPE_editND5	1116	SNV	C	T	No	1		Homozygous	5681	5695	99.754	1	3282	2554	0.438	37.53	CYTB				CYTB:c.1116C>T			CYTB:c.1116C>T	No	No
SQ27	PattieMarieContig140mtDNAFinal-Annotate-1_MPE_editND5	1270	SNV	G	A	No	1		Homozygous	5193	5201	99.846	1	2382	2982	0.444	37.372				Pro					No	-
SQ27	PattieMarieContig140mtDNAFinal-Annotate-1_MPE_editND5	1485	SNV	G	A	No	1		Homozygous	2164	2174	99.54	1	380	1787	0.175	36.042	ND6				ND6:c.330C>T			ND6:c.330C>T	No	No
SQ27	PattieMarieContig140mtDNAFinal-Annotate-1_MPE_editND5	1803	SNV	G	A	No	1		Homozygous	4131	4135	99.903	1	2237	2049	0.478	36.958	ND6				ND6:c.12C>T			ND6:c.12C>T	No	No
SQ27	PattieMarieContig140mtDNAFinal-Annotate-1_MPE_editND5	1861	SNV	C	T	No	1		Homozygous	4517	4529	99.735	1	1796	2848	0.387	33.803				Glu					No	-
SQ27	PattieMarieContig140mtDNAFinal-Annotate-1_MPE_editND5	2069	SNV	T	C	No	1		Homozygous	4896	4910	99.715	1	2637	2387	0.475	38.331		DLOOP							No	-
SQ27	PattieMarieContig140mtDNAFinal-Annotate-1_MPE_editND5	2111	SNV	A	G	No	1		Homozygous	5582	5593	99.803	1	2616	3155	0.453	37.748		DLOOP							No	-
SQ27	PattieMarieContig140mtDNAFinal-Annotate-1_MPE_editND5	2174	SNV	T	C	No	1		Homozygous	5293	5298	99.906	1	2238	3211	0.411	37.624		DLOOP							No	-
SQ27	PattieMarieContig140mtDNAFinal-Annotate-1_MPE_editND5	2190..2191	MNV	AG	GA	No	2		Homozygous	4897	4897	100	1	1993	2904	0.407	36.813		DLOOP							No	-
SQ27	PattieMarieContig140mtDNAFinal-Annotate-1_MPE_editND5	2457	SNV	C	T	No	1		Homozygous	5295	5304	99.83	1	2587	2892	0.472	36.717		DLOOP							No	-
SQ27	PattieMarieContig140mtDNAFinal-Annotate-1_MPE_editND5	2975	SNV	A	G	No	1		Homozygous	5403	5412	99.834	1	2627	2920	0.474	38.049		DLOOP							No	-
SQ27	PattieMarieContig140mtDNAFinal-Annotate-1_MPE_editND5	3336	SNV	T	C	No	1		Homozygous	4573	4589	99.651	1	2618	2084	0.443	36.897			12S rRNA						No	-
SQ27	PattieMarieContig140mtDNAFinal-Annotate-1_MPE_editND5	3661	SNV	C	T	No	1		Homozygous	4779	4787	99.833	1	2792	2168	0.437	35.114			12S rRNA						No	-
SQ27	PattieMarieContig140mtDNAFinal-Annotate-1_MPE_editND5	3796	SNV	G	G	Yes	1		Heterozygous	3788	5380	70.409	1	1758	2178	0.447	36.682			12S rRNA						No	-
SQ27	PattieMarieContig140mtDNAFinal-Annotate-1_MPE_editND5	3796	SNV	G	A	No	1		Heterozygous	1585	5380	29.461	1	698	942	0.426	35.545			12S rRNA						No	-
SQ27	PattieMarieContig140mtDNAFinal-Annotate-1_MPE_editND5	3933^3934	Insertion	-	C	No	1		Homozygous	4260	4693	90.773	1	2147	2247	0.489	36.477			12S rRNA						No	-
SQ27	PattieMarieContig140mtDNAFinal-Annotate-1_MPE_editND5	4006	SNV	T	C	No	1		Homozygous	4574	4582	99.825	1	2601	2121	0.449	36.493			12S rRNA						No	-
SQ27	PattieMarieContig140mtDNAFinal-Annotate-1_MPE_editND5	4213	SNV	T	C	No	1		Homozygous	5108	5115	99.863	1	2380	2857	0.454	36.147			16S rRNA						No	-
SQ27	PattieMarieContig140mtDNAFinal-Annotate-1_MPE_editND5	4242	SNV	C	T	No	1		Homozygous	4996	5006	99.8	1	2547	2582	0.497	34.991			16S rRNA						No	-
SQ27	PattieMarieContig140mtDNAFinal-Annotate-1_MPE_editND5	4291	SNV	C	T	No	1		Homozygous	5017	5028	99.781	1	2804	2318	0.453	37.263			16S rRNA						No	-
SQ27	PattieMarieContig140mtDNAFinal-Annotate-1_MPE_editND5	4317	SNV	T	C	No	1		Homozygous	5111	5128	99.668	1	2889	2365	0.45	37.266			16S rRNA						No	-
SQ27	PattieMarieContig140mtDNAFinal-Annotate-1_MPE_editND5	4490	SNV	T	C	No	1		Homozygous	4676	4680	99.915	1	2189	2599	0.457	36.471			16S rRNA						No	-
SQ27	PattieMarieContig140mtDNAFinal-Annotate-1_MPE_editND5	4601^4602	Insertion	-	AC	No	2		Homozygous	4788	4788	100	1	2350	2438	0.491	36.982			16S rRNA						No	-
SQ27	PattieMarieContig140mtDNAFinal-Annotate-1_MPE_editND5	4776	SNV	T	C	No	1		Homozygous	4910	4911	99.98	1	2374	2673	0.47	37.018			16S rRNA						No	-
SQ27	PattieMarieContig140mtDNAFinal-Annotate-1_MPE_editND5	4806	SNV	T	C	No	1		Homozygous	4905	4906	99.98	1	2454	2539	0.491	37.895			16S rRNA						No	-
SQ27	PattieMarieContig140mtDNAFinal-Annotate-1_MPE_editND5	4925	SNV	C	T	No	1		Homozygous	5138	5149	99.786	1	2761	2524	0.478	35.36			16S rRNA						No	-
SQ27	PattieMarieContig140mtDNAFinal-Annotate-1_MPE_editND5	5860	SNV	T	C	No	1		Homozygous	4533	4534	99.978	1	2334	2319	0.498	36.291									No	-
SQ27	PattieMarieContig140mtDNAFinal-Annotate-1_MPE_editND5	5975	SNV	A	G	No	1		Homozygous	5466	5472	99.89	1	3418	2321	0.404	35.678	ND1				ND1:c.114A>G			ND1:c.114A>G	No	No
SQ27	PattieMarieContig140mtDNAFinal-Annotate-1_MPE_editND5	6230	SNV	C	T	No	1		Homozygous	5347	5352	99.907	1	2932	2655	0.475	37.018	ND1				ND1:c.369C>T			ND1:c.369C>T	No	No
SQ27	PattieMarieContig140mtDNAFinal-Annotate-1_MPE_editND5	6338	SNV	A	T	No	1		Homozygous	4997	5001	99.92	1	2344	2749	0.46	37.132	ND1				ND1:c.477A>T			ND1:c.477A>T	No	No
SQ27	PattieMarieContig140mtDNAFinal-Annotate-1_MPE_editND5	6551	SNV	C	T	No	1		Homozygous	6046	6052	99.901	1	2473	3792	0.395	37.692	ND1				ND1:c.690C>T			ND1:c.690C>T	No	No
SQ27	PattieMarieContig140mtDNAFinal-Annotate-1_MPE_editND5	6572	SNV	T	C	No	1		Homozygous	5903	5908	99.915	1	2418	3662	0.398	37.194	ND1				ND1:c.711T>C			ND1:c.711T>C	No	No
SQ27	PattieMarieContig140mtDNAFinal-Annotate-1_MPE_editND5	6611	SNV	C	T	No	1		Homozygous	5460	5465	99.909	1	2831	2755	0.493	34.801	ND1				ND1:c.750C>T			ND1:c.750C>T	No	No
SQ27	PattieMarieContig140mtDNAFinal-Annotate-1_MPE_editND5	6812	SNV	C	T	No	1		Homozygous	5593	5609	99.715	1	2972	2787	0.484	36.666	ND1				ND1:c.951C>T			ND1:c.951C>T	No	No
SQ27	PattieMarieContig140mtDNAFinal-Annotate-1_MPE_editND5	6955	SNV	T	C	No	1		Homozygous	5115	5120	99.902	1	2054	3222	0.389	37.187				Gln					No	-
SQ27	PattieMarieContig140mtDNAFinal-Annotate-1_MPE_editND5	7211	SNV	A	G	No	1		Homozygous	5754	5767	99.775	1	3324	2635	0.442	36.509	ND2				ND2:c.162A>G			ND2:c.162A>G	No	No
SQ27	PattieMarieContig140mtDNAFinal-Annotate-1_MPE_editND5	7439	SNV	G	A	No	1		Homozygous	5422	5439	99.687	1	2722	2901	0.484	36.131	ND2				ND2:c.390G>A			ND2:c.390G>A	No	No
SQ27	PattieMarieContig140mtDNAFinal-Annotate-1_MPE_editND5	7532	SNV	A	G	No	1		Homozygous	5319	5331	99.775	1	3065	2452	0.444	37.344	ND2				ND2:c.483A>G			ND2:c.483A>G	No	No
SQ27	PattieMarieContig140mtDNAFinal-Annotate-1_MPE_editND5	7767	SNV	T	C	No	1		Homozygous	5660	5671	99.806	1	2714	3175	0.461	37.985	ND2				ND2:c.718T>C			ND2:c.718T>C	No	No
SQ27	PattieMarieContig140mtDNAFinal-Annotate-1_MPE_editND5	7823	SNV	C	T	No	1		Homozygous	5664	5675	99.806	1	3021	2846	0.485	36.926	ND2				ND2:c.774C>T			ND2:c.774C>T	No	No
SQ27	PattieMarieContig140mtDNAFinal-Annotate-1_MPE_editND5	7859	SNV	C	T	No	1		Homozygous	5647	5663	99.717	1	3118	2699	0.464	34.613	ND2				ND2:c.810C>T			ND2:c.810C>T	No	No
SQ27	PattieMarieContig140mtDNAFinal-Annotate-1_MPE_editND5	7989	SNV	C	T	No	1		Homozygous	5622	5631	99.84	1	2691	3148	0.461	36.744	ND2				ND2:c.940C>T			ND2:c.940C>T	No	No
SQ27	PattieMarieContig140mtDNAFinal-Annotate-1_MPE_editND5	8001	SNV	G	A	No	1		Homozygous	5547	5562	99.73	1	2629	3125	0.457	37.193	ND2				ND2:c.952G>A	ND2:p.Asp318Asn	ND2:p.Asp318Asn	ND2:c.952G>A	No	Yes
SQ27	PattieMarieContig140mtDNAFinal-Annotate-1_MPE_editND5	8066	SNV	T	C	No	1		Homozygous	4804	4932	97.405	1	2701	2203	0.449	37.204	ND2				ND2:c.1017T>C			ND2:c.1017T>C	No	No
SQ27	PattieMarieContig140mtDNAFinal-Annotate-1_MPE_editND5	8318	SNV	G	A	No	1		Homozygous	4874	4879	99.898	1	2934	2054	0.412	37.836									No	-
SQ27	PattieMarieContig140mtDNAFinal-Annotate-1_MPE_editND5	8436	SNV	C	T	No	1		Homozygous	4966	4974	99.839	1	2454	2674	0.479	37.498				Tyr					No	-
SQ27	PattieMarieContig140mtDNAFinal-Annotate-1_MPE_editND5	8612	SNV	C	T	No	1		Homozygous	5099	5107	99.843	1	2416	2850	0.459	36.828	COX1				COX1:c.156C>T			COX1:c.156C>T	No	No
SQ27	PattieMarieContig140mtDNAFinal-Annotate-1_MPE_editND5	8828	SNV	C	T	No	1		Homozygous	4667	4701	99.277	1	2506	2280	0.476	33.669	COX1				COX1:c.372C>T			COX1:c.372C>T	No	No
SQ27	PattieMarieContig140mtDNAFinal-Annotate-1_MPE_editND5	9045	SNV	C	T	No	1		Homozygous	5724	5732	99.86	1	2934	3044	0.491	36.688	COX1				COX1:c.589C>T			COX1:c.589C>T	No	No
SQ27	PattieMarieContig140mtDNAFinal-Annotate-1_MPE_editND5	9398	SNV	T	C	No	1		Homozygous	4897	4900	99.939	1	2521	2560	0.496	36.62	COX1				COX1:c.942T>C			COX1:c.942T>C	No	No
SQ27	PattieMarieContig140mtDNAFinal-Annotate-1_MPE_editND5	9404	SNV	A	G	No	1		Homozygous	4881	4890	99.816	1	2528	2527	0.5	36.236	COX1				COX1:c.948A>G			COX1:c.948A>G	No	No
SQ27	PattieMarieContig140mtDNAFinal-Annotate-1_MPE_editND5	9483	SNV	T	C	No	1		Homozygous	5011	5013	99.96	1	2570	2619	0.495	37.391	COX1				COX1:c.1027T>C			COX1:c.1027T>C	No	No
SQ27	PattieMarieContig140mtDNAFinal-Annotate-1_MPE_editND5	9548	SNV	G	A	No	1		Homozygous	4987	4990	99.94	1	2676	2496	0.483	38.199	COX1				COX1:c.1092G>A			COX1:c.1092G>A	No	No
SQ27	PattieMarieContig140mtDNAFinal-Annotate-1_MPE_editND5	9563	SNV	C	T	No	1		Homozygous	4918	4925	99.858	1	2608	2507	0.49	37.864	COX1				COX1:c.1107C>T			COX1:c.1107C>T	No	No
SQ27	PattieMarieContig140mtDNAFinal-Annotate-1_MPE_editND5	9714	SNV	A	G	No	1		Homozygous	4983	4987	99.92	1	2609	2609	0.5	37.338	COX1				COX1:c.1258A>G	COX1:p.Thr420Ala	COX1:p.Thr420Ala	COX1:c.1258A>G	No	Yes
SQ27	PattieMarieContig140mtDNAFinal-Annotate-1_MPE_editND5	9827	SNV	T	C	No	1		Homozygous	4982	4985	99.94	1	2859	2224	0.438	37.579	COX1				COX1:c.1371T>C			COX1:c.1371T>C	No	No
SQ27	PattieMarieContig140mtDNAFinal-Annotate-1_MPE_editND5	9881	SNV	A	G	No	1		Homozygous	5617	5622	99.911	1	3216	2613	0.448	37.366	COX1				COX1:c.1425A>G			COX1:c.1425A>G	No	No
SQ27	PattieMarieContig140mtDNAFinal-Annotate-1_MPE_editND5	9929	SNV	C	T	No	1		Homozygous	5542	5552	99.82	1	2984	2725	0.477	36.506	COX1				COX1:c.1473C>T			COX1:c.1473C>T	No	No
SQ27	PattieMarieContig140mtDNAFinal-Annotate-1_MPE_editND5	10058	SNV	C	T	No	1		Homozygous	5696	5700	99.93	1	2585	3285	0.44	37.728				Ser					No	-
SQ27	PattieMarieContig140mtDNAFinal-Annotate-1_MPE_editND5	10605	SNV	T	C	No	1		Homozygous	5183	5188	99.904	1	2616	2746	0.488	35.086	COX2				COX2:c.459T>C			COX2:c.459T>C	No	No
SQ27	PattieMarieContig140mtDNAFinal-Annotate-1_MPE_editND5	10818	SNV	T	C	No	1		Homozygous	4878	4881	99.939	1	2776	2229	0.445	38.082	COX2				COX2:c.672T>C			COX2:c.672T>C	No	No
SQ27	PattieMarieContig140mtDNAFinal-Annotate-1_MPE_editND5	11018	SNV	C	T	No	1		Homozygous	4925	4932	99.858	1	2615	2459	0.485	35.703	ATP8				ATP8:c.117C>T			ATP8:c.117C>T	No	No
SQ27	PattieMarieContig140mtDNAFinal-Annotate-1_MPE_editND5	11045	SNV	C	T	No	1		Homozygous	5386	5397	99.796	1	3146	2448	0.438	36.476	ATP8				ATP8:c.144C>T			ATP8:c.144C>T	No	No
SQ27	PattieMarieContig140mtDNAFinal-Annotate-1_MPE_editND5	11092	SNV	A	G	No	1		Homozygous	5679	5691	99.789	1	3450	2453	0.416	37.418	ATP6				ATP6:c.36A>G			ATP6:c.36A>G	No	No
SQ27	PattieMarieContig140mtDNAFinal-Annotate-1_MPE_editND5	11144	SNV	T	C	No	1		Homozygous	5120	5126	99.883	1	3167	2163	0.406	35.576	ATP6				ATP6:c.88T>C			ATP6:c.88T>C	No	No
SQ27	PattieMarieContig140mtDNAFinal-Annotate-1_MPE_editND5	11155	SNV	A	G	No	1		Homozygous	4933	4948	99.697	1	2925	2179	0.427	35.367	ATP6				ATP6:c.99A>G			ATP6:c.99A>G	No	No
SQ27	PattieMarieContig140mtDNAFinal-Annotate-1_MPE_editND5	11365	SNV	A	G	No	1		Homozygous	5096	5100	99.922	1	2795	2497	0.472	36.928	ATP6				ATP6:c.309A>G			ATP6:c.309A>G	No	No
SQ27	PattieMarieContig140mtDNAFinal-Annotate-1_MPE_editND5	11407	SNV	C	A	No	1		Homozygous	4921	4931	99.797	1	2735	2379	0.465	36.102	ATP6				ATP6:c.351C>A			ATP6:c.351C>A	No	No
SQ27	PattieMarieContig140mtDNAFinal-Annotate-1_MPE_editND5	11425	SNV	T	C	No	1		Homozygous	4910	4916	99.878	1	2660	2450	0.479	36.523	ATP6				ATP6:c.369T>C			ATP6:c.369T>C	No	No
SQ27	PattieMarieContig140mtDNAFinal-Annotate-1_MPE_editND5	11548	SNV	C	T	No	1		Homozygous	5499	5502	99.945	1	2903	2868	0.497	36.953	ATP6				ATP6:c.492C>T			ATP6:c.492C>T	No	No
SQ27	PattieMarieContig140mtDNAFinal-Annotate-1_MPE_editND5	11551	SNV	T	C	No	1		Homozygous	5459	5461	99.963	1	2865	2875	0.499	36.615	ATP6				ATP6:c.495T>C			ATP6:c.495T>C	No	No
SQ27	PattieMarieContig140mtDNAFinal-Annotate-1_MPE_editND5	11617	SNV	A	C	No	1		Homozygous	4883	5014	97.387	1	2423	2602	0.482	38.231	ATP6				ATP6:c.561A>C			ATP6:c.561A>C	No	No
SQ27	PattieMarieContig140mtDNAFinal-Annotate-1_MPE_editND5	11639	SNV	G	A	No	1		Homozygous	5439	5449	99.816	1	2918	2657	0.477	36.003	ATP6				ATP6:c.583G>A	ATP6:p.Ala195Thr	ATP6:p.Ala195Thr	ATP6:c.583G>A	No	Yes
SQ27	PattieMarieContig140mtDNAFinal-Annotate-1_MPE_editND5	11858	SNV	C	T	No	1		Homozygous	5209	5221	99.77	1	2568	2841	0.475	34.951	COX3				COX3:c.119C>T	COX3:p.Thr40Ile	COX3:p.Thr40Ile	COX3:c.119C>T	No	Yes
SQ27	PattieMarieContig140mtDNAFinal-Annotate-1_MPE_editND5	12162	SNV	G	A	No	1		Homozygous	5682	5691	99.842	1	3310	2606	0.441	36.489	COX3				COX3:c.423G>A			COX3:c.423G>A	No	No
SQ27	PattieMarieContig140mtDNAFinal-Annotate-1_MPE_editND5	12180	SNV	T	C	No	1		Homozygous	5529	5536	99.874	1	3221	2537	0.441	36.868	COX3				COX3:c.441T>C			COX3:c.441T>C	No	No
SQ27	PattieMarieContig140mtDNAFinal-Annotate-1_MPE_editND5	12270	SNV	A	G	No	1		Homozygous	5699	5709	99.825	1	2909	2988	0.493	37.236	COX3				COX3:c.531A>G			COX3:c.531A>G	No	No
SQ27	PattieMarieContig140mtDNAFinal-Annotate-1_MPE_editND5	12376	SNV	T	C	No	1		Homozygous	5351	5358	99.869	1	2847	2647	0.482	37.986	COX3				COX3:c.637T>C			COX3:c.637T>C	No	No
SQ27	PattieMarieContig140mtDNAFinal-Annotate-1_MPE_editND5	12382	SNV	T	C	No	1		Homozygous	5385	5396	99.796	1	2792	2737	0.495	37.927	COX3				COX3:c.643T>C			COX3:c.643T>C	No	No
SQ27	PattieMarieContig140mtDNAFinal-Annotate-1_MPE_editND5	12403	SNV	T	C	No	1		Homozygous	5434	5438	99.926	1	2924	2716	0.482	37.438	COX3				COX3:c.664T>C			COX3:c.664T>C	No	No
SQ27	PattieMarieContig140mtDNAFinal-Annotate-1_MPE_editND5	12766^12767	Insertion	-	C	No	1		Homozygous	5338	5348	99.813	1	2827	2704	0.489	37.005	ND3				ND3:c.173_174insC	ND3:p.Leu58fs	ND3:p.Leu58fs	ND3:c.173_174insC	No	Yes
SQ27	PattieMarieContig140mtDNAFinal-Annotate-1_MPE_editND5	13085	SNV	T	C	No	1		Homozygous	4843	4852	99.815	1	2456	2585	0.487	37.474	ND4L				ND4L:c.72T>C			ND4L:c.72T>C	No	No
SQ27	PattieMarieContig140mtDNAFinal-Annotate-1_MPE_editND5	13363	SNV	C	A	No	1		Homozygous	5309	5527	96.056	1	2989	2548	0.46	37.189	ND4				ND4:c.60C>A			ND4:c.60C>A	No	No
SQ27	PattieMarieContig140mtDNAFinal-Annotate-1_MPE_editND5	13558	SNV	G	A	No	1		Homozygous	5322	5331	99.831	1	3178	2319	0.422	36.85	ND4				ND4:c.255G>A			ND4:c.255G>A	No	No
SQ27	PattieMarieContig140mtDNAFinal-Annotate-1_MPE_editND5	13569	SNV	A	T	No	1		Homozygous	5608	5619	99.804	1	3229	2641	0.45	36.871	ND4				ND4:c.266A>T	ND4:p.His89Leu	ND4:p.His89Leu	ND4:c.266A>T	No	Yes
SQ27	PattieMarieContig140mtDNAFinal-Annotate-1_MPE_editND5	13750	SNV	T	C	No	1		Homozygous	5184	5189	99.904	1	2428	2923	0.454	37.263	ND4				ND4:c.447T>C			ND4:c.447T>C	No	No
SQ27	PattieMarieContig140mtDNAFinal-Annotate-1_MPE_editND5	13810	SNV	T	C	No	1		Homozygous	5140	5151	99.786	1	2846	2472	0.465	37.111	ND4				ND4:c.507T>C			ND4:c.507T>C	No	No
SQ27	PattieMarieContig140mtDNAFinal-Annotate-1_MPE_editND5	13855	SNV	A	G	No	1		Homozygous	5262	5278	99.697	1	2807	2742	0.494	34.84	ND4				ND4:c.552A>G			ND4:c.552A>G	No	No
SQ27	PattieMarieContig140mtDNAFinal-Annotate-1_MPE_editND5	13888	SNV	T	C	No	1		Homozygous	4677	4695	99.617	1	2169	2648	0.45	35.824	ND4				ND4:c.585T>C			ND4:c.585T>C	No	No
SQ27	PattieMarieContig140mtDNAFinal-Annotate-1_MPE_editND5	13936	SNV	C	T	No	1		Homozygous	4756	4788	99.332	1	2499	2425	0.492	34.252	ND4				ND4:c.633C>T			ND4:c.633C>T	No	No
SQ27	PattieMarieContig140mtDNAFinal-Annotate-1_MPE_editND5	14005	SNV	G	A	No	1		Homozygous	4925	4939	99.717	1	2441	2690	0.476	36.426	ND4				ND4:c.702G>A			ND4:c.702G>A	No	No
SQ27	PattieMarieContig140mtDNAFinal-Annotate-1_MPE_editND5	14083	SNV	T	A	No	1		Homozygous	5092	5094	99.961	1	2866	2369	0.453	37.604	ND4				ND4:c.780T>A			ND4:c.780T>A	No	No
SQ27	PattieMarieContig140mtDNAFinal-Annotate-1_MPE_editND5	14104	SNV	A	G	No	1		Homozygous	5154	5160	99.884	1	3015	2310	0.434	37.898	ND4				ND4:c.801A>G			ND4:c.801A>G	No	No
SQ27	PattieMarieContig140mtDNAFinal-Annotate-1_MPE_editND5	14173	SNV	C	T	No	1		Homozygous	5152	5159	99.864	1	2920	2398	0.451	37.652	ND4				ND4:c.870C>T			ND4:c.870C>T	No	No
SQ27	PattieMarieContig140mtDNAFinal-Annotate-1_MPE_editND5	14455	SNV	C	T	No	1		Homozygous	6195	6209	99.775	1	3652	2733	0.428	36.839	ND4				ND4:c.1152C>T			ND4:c.1152C>T	No	No
SQ27	PattieMarieContig140mtDNAFinal-Annotate-1_MPE_editND5	14697	SNV	T	C	No	1		Homozygous	5189	5199	99.808	1	2656	2703	0.496	37.481				His					No	-
SQ27	PattieMarieContig140mtDNAFinal-Annotate-1_MPE_editND5	14973	SNV	C	G	No	1		Homozygous	3040	3050	99.672	1	1330	1717	0.436	37.224	ND5				ND5:c.84C>G	ND5:p.Asn28Lys	ND5:p.Asn28Lys	ND5:c.84C>G	No	Yes
SQ27	PattieMarieContig140mtDNAFinal-Annotate-1_MPE_editND5	14976	SNV	C	T	No	1		Homozygous	3309	3314	99.849	1	1531	1788	0.461	36.885	ND5				ND5:c.87C>T			ND5:c.87C>T	No	No
SQ27	PattieMarieContig140mtDNAFinal-Annotate-1_MPE_editND5	15103	SNV	T	C	No	1		Homozygous	5040	5045	99.901	1	2703	2483	0.479	38.231	ND5				ND5:c.214T>C	ND5:p.Ser72Pro	ND5:p.Ser72Pro	ND5:c.214T>C	No	Yes
SQ27	PattieMarieContig140mtDNAFinal-Annotate-1_MPE_editND5	15461	SNV	C	T	No	1		Homozygous	4148	4148	100	1	2157	2051	0.487	37.365	ND5				ND5:c.572C>T	ND5:p.Thr191Ile	ND5:p.Thr191Ile	ND5:c.572C>T	No	Yes
SQ27	PattieMarieContig140mtDNAFinal-Annotate-1_MPE_editND5	15483	SNV	T	C	No	1		Homozygous	3832	3834	99.948	1	2190	1687	0.435	36.397	ND5				ND5:c.594T>C			ND5:c.594T>C	No	No
SQ27	PattieMarieContig140mtDNAFinal-Annotate-1_MPE_editND5	15531	SNV	T	C	No	1		Homozygous	4715	4720	99.894	1	2477	2403	0.492	36.604	ND5				ND5:c.642T>C			ND5:c.642T>C	No	No
SQ27	PattieMarieContig140mtDNAFinal-Annotate-1_MPE_editND5	15537	SNV	C	T	No	1		Homozygous	4834	4839	99.897	1	2533	2480	0.495	36.213	ND5				ND5:c.648C>T			ND5:c.648C>T	No	No
SQ27	PattieMarieContig140mtDNAFinal-Annotate-1_MPE_editND5	15618	SNV	T	C	No	1		Homozygous	4851	4862	99.774	1	2516	2572	0.494	37.285	ND5				ND5:c.729T>C			ND5:c.729T>C	No	No
SQ27	PattieMarieContig140mtDNAFinal-Annotate-1_MPE_editND5	15843	SNV	T	C	No	1		Homozygous	5009	5014	99.9	1	2272	2866	0.442	36.306	ND5				ND5:c.954T>C			ND5:c.954T>C	No	No
SQ27	PattieMarieContig140mtDNAFinal-Annotate-1_MPE_editND5	15912	SNV	T	C	No	1		Homozygous	5612	5620	99.858	1	2693	3158	0.46	37.199	ND5				ND5:c.1023T>C			ND5:c.1023T>C	No	No
SQ27	PattieMarieContig140mtDNAFinal-Annotate-1_MPE_editND5	15918	SNV	G	A	No	1		Homozygous	5376	5392	99.703	1	2538	3053	0.454	36.587	ND5				ND5:c.1029G>A			ND5:c.1029G>A	No	No
SQ27	PattieMarieContig140mtDNAFinal-Annotate-1_MPE_editND5	15934	SNV	T	C	No	1		Homozygous	5453	5463	99.817	1	2545	3153	0.447	37.154	ND5				ND5:c.1045T>C			ND5:c.1045T>C	No	No
SQ27	PattieMarieContig140mtDNAFinal-Annotate-1_MPE_editND5	16125	SNV	A	C	No	1		Homozygous	5557	5562	99.91	1	3270	2531	0.436	37.422	ND5				ND5:c.1236A>C			ND5:c.1236A>C	No	No
SQ27	PattieMarieContig140mtDNAFinal-Annotate-1_MPE_editND5	16216	SNV	T	A	No	1		Homozygous	5707	5711	99.93	1	2454	3465	0.415	36.593	ND5				ND5:c.1327T>A	ND5:p.Tyr443Asn	ND5:p.Tyr443Asn	ND5:c.1327T>A	No	Yes
SQ27	PattieMarieContig140mtDNAFinal-Annotate-1_MPE_editND5	16335	SNV	T	C	No	1		Homozygous	5505	5515	99.819	1	3193	2543	0.443	36.52	ND5				ND5:c.1446T>C			ND5:c.1446T>C	No	No
SQ27	PattieMarieContig140mtDNAFinal-Annotate-1_MPE_editND5	16372	SNV	T	C	No	1		Homozygous	5486	5488	99.964	1	2995	2728	0.477	36.365	ND5				ND5:c.1483T>C			ND5:c.1483T>C	No	No
SQ27	PattieMarieContig140mtDNAFinal-Annotate-1_MPE_editND5	16454	SNV	C	T	No	1		Homozygous	5178	5221	99.176	1	2208	3146	0.412	36.944	ND5				ND5:c.1565C>T	ND5:p.Ser522Leu	ND5:p.Ser522Leu	ND5:c.1565C>T	No	Yes
SQ27	PattieMarieContig140mtDNAFinal-Annotate-1_MPE_editND5	16497	SNV	C	T	No	1		Homozygous	4498	4503	99.889	1	2093	2626	0.444	36.549	ND5				ND5:c.1608C>T			ND5:c.1608C>T	No	No
SQ27	PattieMarieContig140mtDNAFinal-Annotate-1_MPE_editND5	16542	SNV	T	C	No	1		Homozygous	4031	4036	99.876	1	1327	2991	0.307	36.154	ND5				ND5:c.1653T>C			ND5:c.1653T>C	No	No
SQ28	PattieMarieContig140mtDNAFinal-Annotate-1_MPE_editND5	565	SNV	A	G	No	1		Homozygous	3679	3681	99.946	1	2016	1798	0.471	37.002	CYTB				CYTB:c.565A>G	CYTB:p.Ile189Val	CYTB:p.Ile189Val	CYTB:c.565A>G	No	Yes
SQ28	PattieMarieContig140mtDNAFinal-Annotate-1_MPE_editND5	2191	SNV	G	A	No	1		Homozygous	3671	3677	99.837	1	1753	1985	0.469	37.429		DLOOP							No	-
SQ28	PattieMarieContig140mtDNAFinal-Annotate-1_MPE_editND5	2481	SNV	C	T	No	1		Homozygous	3304	3425	96.467	1	1685	1662	0.497	36.659		DLOOP							No	-
SQ28	PattieMarieContig140mtDNAFinal-Annotate-1_MPE_editND5	5860	SNV	T	C	No	1		Homozygous	3272	3274	99.939	1	1745	1595	0.478	36.387									No	-
SQ28	PattieMarieContig140mtDNAFinal-Annotate-1_MPE_editND5	5975	SNV	A	G	No	1		Homozygous	4164	4171	99.832	1	2348	2008	0.461	35.448	ND1				ND1:c.114A>G			ND1:c.114A>G	No	No
SQ28	PattieMarieContig140mtDNAFinal-Annotate-1_MPE_editND5	6611	SNV	C	T	No	1		Homozygous	3987	3996	99.775	1	2149	1886	0.467	34.845	ND1				ND1:c.750C>T			ND1:c.750C>T	No	No
SQ28	PattieMarieContig140mtDNAFinal-Annotate-1_MPE_editND5	6767	SNV	C	T	No	1		Homozygous	4446	4460	99.686	1	2416	2146	0.47	35.898	ND1				ND1:c.906C>T			ND1:c.906C>T	No	No
SQ28	PattieMarieContig140mtDNAFinal-Annotate-1_MPE_editND5	7371	SNV	T	C	No	1		Homozygous	4157	4160	99.928	1	1959	2305	0.459	36.965	ND2				ND2:c.322T>C			ND2:c.322T>C	No	No
SQ28	PattieMarieContig140mtDNAFinal-Annotate-1_MPE_editND5	7881	SNV	G	A	No	1		Homozygous	4310	4323	99.699	1	2442	1981	0.448	33.982	ND2				ND2:c.832G>A	ND2:p.Ala278Thr	ND2:p.Ala278Thr	ND2:c.832G>A	No	Yes
SQ28	PattieMarieContig140mtDNAFinal-Annotate-1_MPE_editND5	9041	SNV	C	A	No	1		Homozygous	4464	4489	99.443	1	2493	2140	0.462	33.454	COX1				COX1:c.585C>A			COX1:c.585C>A	No	No
SQ28	PattieMarieContig140mtDNAFinal-Annotate-1_MPE_editND5	9398	SNV	T	C	No	1		Homozygous	3948	3949	99.975	1	1822	2231	0.45	36.943	COX1				COX1:c.942T>C			COX1:c.942T>C	No	No
SQ28	PattieMarieContig140mtDNAFinal-Annotate-1_MPE_editND5	10611	SNV	C	T	No	1		Homozygous	4070	4080	99.755	1	2181	2005	0.479	36.298	COX2				COX2:c.465C>T			COX2:c.465C>T	No	No
SQ28	PattieMarieContig140mtDNAFinal-Annotate-1_MPE_editND5	10997	SNV	A	C	No	1		Homozygous	3119	3173	98.298	1	1599	1579	0.497	35.652	ATP8				ATP8:c.96A>C			ATP8:c.96A>C	No	No
SQ28	PattieMarieContig140mtDNAFinal-Annotate-1_MPE_editND5	11018	SNV	C	T	No	1		Homozygous	3218	3229	99.659	1	1670	1621	0.493	33.788	ATP8				ATP8:c.117C>T			ATP8:c.117C>T	No	No
SQ28	PattieMarieContig140mtDNAFinal-Annotate-1_MPE_editND5	11365	SNV	A	G	No	1		Homozygous	4173	4174	99.976	1	2158	2147	0.499	37.198	ATP6				ATP6:c.309A>G			ATP6:c.309A>G	No	No
SQ28	PattieMarieContig140mtDNAFinal-Annotate-1_MPE_editND5	12766^12767	Insertion	-	C	No	1		Homozygous	4222	4230	99.811	1	2262	2056	0.476	36.953	ND3				ND3:c.173_174insC	ND3:p.Leu58fs	ND3:p.Leu58fs	ND3:c.173_174insC	No	Yes
SQ28	PattieMarieContig140mtDNAFinal-Annotate-1_MPE_editND5	13363	SNV	C	A	No	1		Homozygous	3858	3982	96.886	1	2058	1907	0.481	37.509	ND4				ND4:c.60C>A			ND4:c.60C>A	No	No
SQ28	PattieMarieContig140mtDNAFinal-Annotate-1_MPE_editND5	14407	SNV	T	C	No	1		Homozygous	4280	4289	99.79	1	2245	2110	0.485	37.116	ND4				ND4:c.1104T>C			ND4:c.1104T>C	No	No
SQ28	PattieMarieContig140mtDNAFinal-Annotate-1_MPE_editND5	15522	SNV	C	T	No	1		Homozygous	3661	3673	99.673	1	1816	1926	0.485	34.779	ND5				ND5:c.633C>T			ND5:c.633C>T	No	No
SQ28	PattieMarieContig140mtDNAFinal-Annotate-1_MPE_editND5	16216	SNV	T	A	No	1		Homozygous	3999	4002	99.925	1	1869	2219	0.457	36.976	ND5				ND5:c.1327T>A	ND5:p.Tyr443Asn	ND5:p.Tyr443Asn	ND5:c.1327T>A	No	Yes
SQ28	PattieMarieContig140mtDNAFinal-Annotate-1_MPE_editND5	16372	SNV	T	C	No	1		Homozygous	4154	4154	100	1	2262	1996	0.469	36.67	ND5				ND5:c.1483T>C			ND5:c.1483T>C	No	No
SQ29	PattieMarieContig140mtDNAFinal-Annotate-1_MPE_editND5	565	SNV	A	G	No	1		Homozygous	6397	6402	99.9219	1	3382	3190	0.485393	37.0534	CYTB				CYTB:c.565A>G	CYTB:p.Ile189Val	CYTB:p.Ile189Val	CYTB:c.565A>G	No	Yes
SQ29	PattieMarieContig140mtDNAFinal-Annotate-1_MPE_editND5	915	SNV	T	C	No	1		Homozygous	6314	6326	99.8103	1	3670	2767	0.429859	36.7872	CYTB				CYTB:c.915T>C			CYTB:c.915T>C	No	No
SQ29	PattieMarieContig140mtDNAFinal-Annotate-1_MPE_editND5	2191	SNV	G	A	No	1		Homozygous	6331	6339	99.8738	1	3057	3384	0.474616	37.3583		DLOOP							No	-
SQ29	PattieMarieContig140mtDNAFinal-Annotate-1_MPE_editND5	2481	SNV	C	T	No	1		Homozygous	6120	6358	96.2567	1	3221	2967	0.479476	36.7343		DLOOP							No	-
SQ29	PattieMarieContig140mtDNAFinal-Annotate-1_MPE_editND5	5860	SNV	T	C	No	1		Homozygous	5825	5827	99.9657	1	3324	2600	0.438893	36.365									No	-
SQ29	PattieMarieContig140mtDNAFinal-Annotate-1_MPE_editND5	5975	SNV	A	G	No	1		Homozygous	6975	6981	99.9141	1	3620	3582	0.497362	35.6688	ND1				ND1:c.114A>G			ND1:c.114A>G	No	No
SQ29	PattieMarieContig140mtDNAFinal-Annotate-1_MPE_editND5	6611	SNV	C	T	No	1		Homozygous	6746	6749	99.9556	1	3798	3019	0.442863	34.9824	ND1				ND1:c.750C>T			ND1:c.750C>T	No	No
SQ29	PattieMarieContig140mtDNAFinal-Annotate-1_MPE_editND5	7371	SNV	T	C	No	1		Homozygous	6655	6664	99.8649	1	3440	3372	0.495009	36.9896	ND2				ND2:c.322T>C			ND2:c.322T>C	No	No
SQ29	PattieMarieContig140mtDNAFinal-Annotate-1_MPE_editND5	9041	SNV	C	A	No	1		Homozygous	7270	7329	99.195	1	3899	3557	0.477065	33.2575	COX1				COX1:c.585C>A			COX1:c.585C>A	No	No
SQ29	PattieMarieContig140mtDNAFinal-Annotate-1_MPE_editND5	9398	SNV	T	C	No	1		Homozygous	6582	6586	99.9393	1	3158	3569	0.469451	36.9853	COX1				COX1:c.942T>C			COX1:c.942T>C	No	No
SQ29	PattieMarieContig140mtDNAFinal-Annotate-1_MPE_editND5	11018	SNV	C	T	No	1		Homozygous	6030	6040	99.8344	1	3141	3013	0.4896	34.8812	ATP8				ATP8:c.117C>T			ATP8:c.117C>T	No	No
SQ29	PattieMarieContig140mtDNAFinal-Annotate-1_MPE_editND5	11176	SNV	C	T	No	1		Homozygous	6386	6391	99.9218	1	3330	3198	0.48989	34.7837	ATP6				ATP6:c.120C>T			ATP6:c.120C>T	No	No
SQ29	PattieMarieContig140mtDNAFinal-Annotate-1_MPE_editND5	11365	SNV	A	G	No	1		Homozygous	6593	6600	99.8939	1	3498	3280	0.483919	37.0944	ATP6				ATP6:c.309A>G			ATP6:c.309A>G	No	No
SQ29	PattieMarieContig140mtDNAFinal-Annotate-1_MPE_editND5	13363	SNV	C	A	No	1		Homozygous	6520	6778	96.1936	1	3372	3287	0.493618	37.4101	ND4				ND4:c.60C>A			ND4:c.60C>A	No	No
SQ29	PattieMarieContig140mtDNAFinal-Annotate-1_MPE_editND5	14005	SNV	G	A	No	1		Homozygous	6361	6372	99.8274	1	3103	3417	0.47592	36.4365	ND4				ND4:c.702G>A			ND4:c.702G>A	No	No
SQ29	PattieMarieContig140mtDNAFinal-Annotate-1_MPE_editND5	14407	SNV	T	C	No	1		Homozygous	7230	7233	99.9585	1	3755	3605	0.48981	37.1807	ND4				ND4:c.1104T>C			ND4:c.1104T>C	No	No
SQ29	PattieMarieContig140mtDNAFinal-Annotate-1_MPE_editND5	15526	SNV	T	C	No	1		Homozygous	6134	6144	99.8372	1	3130	3105	0.497995	36.6784	ND5				ND5:c.637T>C			ND5:c.637T>C	No	No
SQ29	PattieMarieContig140mtDNAFinal-Annotate-1_MPE_editND5	16216	SNV	T	A	No	1		Homozygous	6482	6484	99.9691	1	3111	3456	0.473732	36.8509	ND5				ND5:c.1327T>A	ND5:p.Tyr443Asn	ND5:p.Tyr443Asn	ND5:c.1327T>A	No	Yes
SQ29	PattieMarieContig140mtDNAFinal-Annotate-1_MPE_editND5	16372	SNV	T	C	No	1		Homozygous	6817	6820	99.956	1	3528	3432	0.493103	36.5267	ND5				ND5:c.1483T>C			ND5:c.1483T>C	No	No
SQ29	PattieMarieContig140mtDNAFinal-Annotate-1_MPE_editND5	12766^12767	Insertion	-	C	No	1		Homozygous	6677	6688	99.8355	1	3558	3222	0.475221	37.0255	ND3				ND3:c.173_174insC	ND3:p.Leu58fs	ND3:p.Leu58fs	ND3:c.173_174insC	No	Yes
SQ3	PattieMarieContig140mtDNAFinal-Annotate-1_MPE_editND5	81	SNV	T	C	No	1		Homozygous	2494	2496	99.9199	1	2358	168	0.066508	37.69	CYTB				CYTB:c.81T>C			CYTB:c.81T>C	No	No
SQ3	PattieMarieContig140mtDNAFinal-Annotate-1_MPE_editND5	565	SNV	A	G	No	1		Homozygous	4836	4839	99.938	1	2299	2658	0.463789	36.8781	CYTB				CYTB:c.565A>G	CYTB:p.Ile189Val	CYTB:p.Ile189Val	CYTB:c.565A>G	No	Yes
SQ3	PattieMarieContig140mtDNAFinal-Annotate-1_MPE_editND5	1656	SNV	C	T	No	1		Homozygous	3582	3594	99.6661	1	2387	1249	0.343509	35.8617	ND6				ND6:c.159G>A			ND6:c.159G>A	No	No
SQ3	PattieMarieContig140mtDNAFinal-Annotate-1_MPE_editND5	1725	SNV	C	T	No	1		Homozygous	4013	4018	99.8756	1	2579	1521	0.370976	34.5063	ND6				ND6:c.90G>A			ND6:c.90G>A	No	No
SQ3	PattieMarieContig140mtDNAFinal-Annotate-1_MPE_editND5	2191	SNV	G	A	No	1		Homozygous	4448	4451	99.9326	1	2257	2256	0.499889	37.1117		DLOOP							No	-
SQ3	PattieMarieContig140mtDNAFinal-Annotate-1_MPE_editND5	2481	SNV	C	T	No	1		Homozygous	3907	4095	95.409	1	2278	1674	0.423583	36.726		DLOOP							No	-
SQ3	PattieMarieContig140mtDNAFinal-Annotate-1_MPE_editND5	2979	SNV	A	T	No	1		Homozygous	5253	5265	99.7721	1	2573	2762	0.482287	36.746		DLOOP							No	-
SQ3	PattieMarieContig140mtDNAFinal-Annotate-1_MPE_editND5	3488	SNV	C	T	No	1		Homozygous	4447	4460	99.7085	1	2243	2293	0.494489	37.3552			12S rRNA						No	-
SQ3	PattieMarieContig140mtDNAFinal-Annotate-1_MPE_editND5	5860	SNV	T	C	No	1		Homozygous	4034	4037	99.9257	1	2301	1786	0.436995	36.3357									No	-
SQ3	PattieMarieContig140mtDNAFinal-Annotate-1_MPE_editND5	5975	SNV	A	G	No	1		Homozygous	4460	4471	99.754	1	2224	2346	0.486652	35.6823	ND1				ND1:c.114A>G			ND1:c.114A>G	No	No
SQ3	PattieMarieContig140mtDNAFinal-Annotate-1_MPE_editND5	6611	SNV	C	T	No	1		Homozygous	4486	4493	99.8442	1	2619	1920	0.423001	34.6605	ND1				ND1:c.750C>T			ND1:c.750C>T	No	No
SQ3	PattieMarieContig140mtDNAFinal-Annotate-1_MPE_editND5	7154	SNV	T	C	No	1		Homozygous	4850	4859	99.8148	1	2479	2445	0.496548	36.1623	ND2				ND2:c.105T>C			ND2:c.105T>C	No	No
SQ3	PattieMarieContig140mtDNAFinal-Annotate-1_MPE_editND5	7371	SNV	T	C	No	1		Homozygous	4869	4877	99.836	1	2516	2438	0.492128	36.7291	ND2				ND2:c.322T>C			ND2:c.322T>C	No	No
SQ3	PattieMarieContig140mtDNAFinal-Annotate-1_MPE_editND5	8489	SNV	C	T	No	1		Homozygous	4661	4670	99.8073	1	2530	2213	0.466582	36.8874	COX1				COX1:c.33C>T			COX1:c.33C>T	No	No
SQ3	PattieMarieContig140mtDNAFinal-Annotate-1_MPE_editND5	9041	SNV	C	A	No	1		Homozygous	5180	5223	99.1767	1	2818	2464	0.46649	33.4741	COX1				COX1:c.585C>A			COX1:c.585C>A	No	No
SQ3	PattieMarieContig140mtDNAFinal-Annotate-1_MPE_editND5	9356	SNV	C	A	No	1		Homozygous	4903	4912	99.8168	1	2452	2544	0.490793	36.6697	COX1				COX1:c.900C>A			COX1:c.900C>A	No	No
SQ3	PattieMarieContig140mtDNAFinal-Annotate-1_MPE_editND5	9398	SNV	T	C	No	1		Homozygous	4747	4753	99.8738	1	2203	2597	0.458958	37.1048	COX1				COX1:c.942T>C			COX1:c.942T>C	No	No
SQ3	PattieMarieContig140mtDNAFinal-Annotate-1_MPE_editND5	10728	SNV	A	G	No	1		Homozygous	4666	4669	99.9357	1	2299	2441	0.485021	36.2924	COX2				COX2:c.582A>G			COX2:c.582A>G	No	No
SQ3	PattieMarieContig140mtDNAFinal-Annotate-1_MPE_editND5	10964	SNV	C	T	No	1		Homozygous	4345	4353	99.8162	1	2206	2210	0.499547	36.4228	ATP8				ATP8:c.63C>T			ATP8:c.63C>T	No	No
SQ3	PattieMarieContig140mtDNAFinal-Annotate-1_MPE_editND5	11018	SNV	C	T	No	1		Homozygous	4072	4079	99.8284	1	2180	1962	0.473684	34.457	ATP8				ATP8:c.117C>T			ATP8:c.117C>T	No	No
SQ3	PattieMarieContig140mtDNAFinal-Annotate-1_MPE_editND5	11365	SNV	A	G	No	1		Homozygous	4233	4234	99.9764	1	2251	2043	0.47578	36.7361	ATP6				ATP6:c.309A>G			ATP6:c.309A>G	No	No
SQ3	PattieMarieContig140mtDNAFinal-Annotate-1_MPE_editND5	11898	SNV	C	T	No	1		Homozygous	4547	4557	99.7806	1	2216	2399	0.480173	36.7612	COX3				COX3:c.159C>T			COX3:c.159C>T	No	No
SQ3	PattieMarieContig140mtDNAFinal-Annotate-1_MPE_editND5	13363	SNV	C	A	No	1		Homozygous	4613	4822	95.6657	1	2428	2254	0.481418	37.2875	ND4				ND4:c.60C>A			ND4:c.60C>A	No	No
SQ3	PattieMarieContig140mtDNAFinal-Annotate-1_MPE_editND5	13588	SNV	T	C	No	1		Homozygous	4685	4692	99.8508	1	2237	2511	0.471146	37.162	ND4				ND4:c.285T>C			ND4:c.285T>C	No	No
SQ3	PattieMarieContig140mtDNAFinal-Annotate-1_MPE_editND5	14407	SNV	T	C	No	1		Homozygous	4761	4763	99.958	1	2285	2539	0.473673	36.9104	ND4				ND4:c.1104T>C			ND4:c.1104T>C	No	No
SQ3	PattieMarieContig140mtDNAFinal-Annotate-1_MPE_editND5	16216	SNV	T	A	No	1		Homozygous	4855	4856	99.9794	1	2554	2406	0.485081	36.5109	ND5				ND5:c.1327T>A	ND5:p.Tyr443Asn	ND5:p.Tyr443Asn	ND5:c.1327T>A	No	Yes
SQ3	PattieMarieContig140mtDNAFinal-Annotate-1_MPE_editND5	16302	SNV	A	G	No	1		Homozygous	4827	4837	99.7933	1	2319	2584	0.472976	34.132	ND5				ND5:c.1413A>G			ND5:c.1413A>G	No	No
SQ3	PattieMarieContig140mtDNAFinal-Annotate-1_MPE_editND5	16372	SNV	T	C	No	1		Homozygous	4829	4829	100	1	2522	2383	0.485831	36.212	ND5				ND5:c.1483T>C			ND5:c.1483T>C	No	No
SQ3	PattieMarieContig140mtDNAFinal-Annotate-1_MPE_editND5	12766^12767	Insertion	-	C	No	1		Homozygous	4638	4648	99.7849	1	2417	2290	0.486509	36.8198	ND3				ND3:c.173_174insC	ND3:p.Leu58fs	ND3:p.Leu58fs	ND3:c.173_174insC	No	Yes
SQ30	PattieMarieContig140mtDNAFinal-Annotate-1_MPE_editND5	111	SNV	G	A	No	1		Homozygous	2641	2653	99.5477	1	2446	286	0.104685	37.4484	CYTB				CYTB:c.111G>A			CYTB:c.111G>A	No	No
SQ30	PattieMarieContig140mtDNAFinal-Annotate-1_MPE_editND5	189	SNV	T	C	No	1		Homozygous	3251	3254	99.9078	1	2238	1109	0.331341	37.0825	CYTB				CYTB:c.189T>C			CYTB:c.189T>C	No	No
SQ30	PattieMarieContig140mtDNAFinal-Annotate-1_MPE_editND5	360	SNV	T	C	No	1		Homozygous	3765	3771	99.8409	1	1824	2049	0.470953	36.5541	CYTB				CYTB:c.360T>C			CYTB:c.360T>C	No	No
SQ30	PattieMarieContig140mtDNAFinal-Annotate-1_MPE_editND5	366	SNV	G	A	No	1		Homozygous	3813	3817	99.8952	1	1867	2048	0.476884	36.7591	CYTB				CYTB:c.366G>A			CYTB:c.366G>A	No	No
SQ30	PattieMarieContig140mtDNAFinal-Annotate-1_MPE_editND5	555	SNV	T	C	No	1		Homozygous	3071	3076	99.8375	1	1766	1410	0.443955	37.2428	CYTB				CYTB:c.555T>C			CYTB:c.555T>C	No	No
SQ30	PattieMarieContig140mtDNAFinal-Annotate-1_MPE_editND5	565	SNV	A	G	No	1		Homozygous	2981	2981	100	1	1708	1364	0.44401	37.3766	CYTB				CYTB:c.565A>G	CYTB:p.Ile189Val	CYTB:p.Ile189Val	CYTB:c.565A>G	Yes	Yes
SQ30	PattieMarieContig140mtDNAFinal-Annotate-1_MPE_editND5	567	SNV	C	A	No	1		Homozygous	2976	2981	99.8323	1	1705	1361	0.443901	37.2877	CYTB				CYTB:c.567C>A	CYTB:p.Ile189Met	CYTB:p.Ile189Met	CYTB:c.567C>A	Yes	Yes
SQ30	PattieMarieContig140mtDNAFinal-Annotate-1_MPE_editND5	681	SNV	T	C	No	1		Homozygous	3210	3218	99.7514	1	1530	1786	0.461399	36.9668	CYTB				CYTB:c.681T>C			CYTB:c.681T>C	No	No
SQ30	PattieMarieContig140mtDNAFinal-Annotate-1_MPE_editND5	936	SNV	A	G	No	1		Homozygous	3459	3462	99.9133	1	1929	1627	0.457537	35.7269	CYTB				CYTB:c.936A>G			CYTB:c.936A>G	No	No
SQ30	PattieMarieContig140mtDNAFinal-Annotate-1_MPE_editND5	1053	SNV	T	C	No	1		Homozygous	4005	4010	99.8753	1	2156	1944	0.474146	37.3612	CYTB				CYTB:c.1053T>C			CYTB:c.1053T>C	No	No
SQ30	PattieMarieContig140mtDNAFinal-Annotate-1_MPE_editND5	1116	SNV	C	T	No	1		Homozygous	4292	4301	99.7908	1	2320	2061	0.470441	37.7163	CYTB				CYTB:c.1116C>T			CYTB:c.1116C>T	No	No
SQ30	PattieMarieContig140mtDNAFinal-Annotate-1_MPE_editND5	1270	SNV	G	A	No	1		Homozygous	3460	3469	99.7406	1	1479	2099	0.413359	37.296				Pro					No	-
SQ30	PattieMarieContig140mtDNAFinal-Annotate-1_MPE_editND5	1467	SNV	T	C	No	1		Homozygous	1351	1353	99.8522	1	128	1227	0.094465	34.5631	ND6				ND6:c.348A>G			ND6:c.348A>G	No	No
SQ30	PattieMarieContig140mtDNAFinal-Annotate-1_MPE_editND5	1803	SNV	G	A	No	1		Homozygous	3018	3027	99.7027	1	1683	1436	0.460404	36.9779	ND6				ND6:c.12C>T			ND6:c.12C>T	No	No
SQ30	PattieMarieContig140mtDNAFinal-Annotate-1_MPE_editND5	1861	SNV	C	T	No	1		Homozygous	3146	3153	99.778	1	1146	2074	0.355901	33.9727				Glu					No	-
SQ30	PattieMarieContig140mtDNAFinal-Annotate-1_MPE_editND5	2069	SNV	T	C	No	1		Homozygous	3484	3494	99.7138	1	1866	1713	0.478625	38.2372		DLOOP							No	-
SQ30	PattieMarieContig140mtDNAFinal-Annotate-1_MPE_editND5	2111	SNV	A	G	No	1		Homozygous	3845	3857	99.6889	1	1593	2348	0.404212	37.9087		DLOOP							No	-
SQ30	PattieMarieContig140mtDNAFinal-Annotate-1_MPE_editND5	2119	SNV	A	G	No	1		Homozygous	3879	3897	99.5381	1	1591	2396	0.399047	38.1507		DLOOP							No	-
SQ30	PattieMarieContig140mtDNAFinal-Annotate-1_MPE_editND5	2171	SNV	C	T	No	1		Homozygous	3664	3685	99.4301	1	1397	2337	0.37413	37.9834		DLOOP							No	-
SQ30	PattieMarieContig140mtDNAFinal-Annotate-1_MPE_editND5	2174	SNV	T	C	No	1		Homozygous	3608	3615	99.8064	1	1380	2281	0.376946	37.5343		DLOOP							No	-
SQ30	PattieMarieContig140mtDNAFinal-Annotate-1_MPE_editND5	2190	SNV	A	G	No	1		Homozygous	3492	3501	99.7429	1	1424	2128	0.400901	37.585		DLOOP							No	-
SQ30	PattieMarieContig140mtDNAFinal-Annotate-1_MPE_editND5	2457	SNV	C	T	No	1		Homozygous	3850	3854	99.8962	1	1904	2071	0.478994	36.7145		DLOOP							No	-
SQ30	PattieMarieContig140mtDNAFinal-Annotate-1_MPE_editND5	3093	SNV	C	T	No	1		Homozygous	3703	3718	99.5966	1	1533	2284	0.401624	37.6442				Phe					No	-
SQ30	PattieMarieContig140mtDNAFinal-Annotate-1_MPE_editND5	3336	SNV	T	C	No	1		Homozygous	3033	3040	99.7697	1	1543	1559	0.497421	36.9391			12S rRNA						No	-
SQ30	PattieMarieContig140mtDNAFinal-Annotate-1_MPE_editND5	3661	SNV	C	T	No	1		Homozygous	3164	3174	99.6849	1	1976	1289	0.394793	35.2747			12S rRNA						No	-
SQ30	PattieMarieContig140mtDNAFinal-Annotate-1_MPE_editND5	4006	SNV	T	C	No	1		Homozygous	3270	3274	99.8778	1	1841	1501	0.449132	36.5233			12S rRNA						No	-
SQ30	PattieMarieContig140mtDNAFinal-Annotate-1_MPE_editND5	4213	SNV	T	C	No	1		Homozygous	3671	3671	100	1	1829	1924	0.487343	36.1527									No	-
SQ30	PattieMarieContig140mtDNAFinal-Annotate-1_MPE_editND5	4242	SNV	C	T	No	1		Homozygous	3919	3927	99.7963	1	1963	2057	0.488308	34.9599			16S rRNA						No	-
SQ30	PattieMarieContig140mtDNAFinal-Annotate-1_MPE_editND5	4291	SNV	C	T	No	1		Homozygous	3867	3875	99.7935	1	2082	1862	0.47211	37.3669			16S rRNA						No	-
SQ30	PattieMarieContig140mtDNAFinal-Annotate-1_MPE_editND5	4317	SNV	T	C	No	1		Homozygous	3944	3954	99.7471	1	2122	1928	0.476049	37.3454			16S rRNA						No	-
SQ30	PattieMarieContig140mtDNAFinal-Annotate-1_MPE_editND5	4490	SNV	T	C	No	1		Homozygous	3582	3589	99.805	1	1604	2044	0.439693	36.5132			16S rRNA						No	-
SQ30	PattieMarieContig140mtDNAFinal-Annotate-1_MPE_editND5	4776	SNV	T	C	No	1		Homozygous	3513	3519	99.8295	1	1748	1845	0.486502	37.197			16S rRNA						No	-
SQ30	PattieMarieContig140mtDNAFinal-Annotate-1_MPE_editND5	4806	SNV	T	C	No	1		Homozygous	3587	3592	99.8608	1	1691	1939	0.46584	37.8978			16S rRNA						No	-
SQ30	PattieMarieContig140mtDNAFinal-Annotate-1_MPE_editND5	4925	SNV	C	T	No	1		Homozygous	3769	3780	99.709	1	2152	1693	0.440312	35.4432			16S rRNA						No	-
SQ30	PattieMarieContig140mtDNAFinal-Annotate-1_MPE_editND5	5860	SNV	T	C	No	1		Homozygous	2795	2798	99.8928	1	1487	1366	0.478794	36.4129									No	-
SQ30	PattieMarieContig140mtDNAFinal-Annotate-1_MPE_editND5	5975	SNV	A	G	No	1		Homozygous	3628	3629	99.9724	1	2060	1750	0.459318	35.3989	ND1				ND1:c.114A>G			ND1:c.114A>G	No	No
SQ30	PattieMarieContig140mtDNAFinal-Annotate-1_MPE_editND5	6230	SNV	C	T	No	1		Homozygous	3666	3671	99.8638	1	1935	1852	0.489041	36.9599	ND1				ND1:c.369C>T			ND1:c.369C>T	No	No
SQ30	PattieMarieContig140mtDNAFinal-Annotate-1_MPE_editND5	6338	SNV	A	T	No	1		Homozygous	3246	3253	99.7848	1	1578	1729	0.47717	37.1022	ND1				ND1:c.477A>T			ND1:c.477A>T	No	No
SQ30	PattieMarieContig140mtDNAFinal-Annotate-1_MPE_editND5	6551	SNV	C	T	No	1		Homozygous	3870	3877	99.8195	1	1443	2539	0.362381	37.6645	ND1				ND1:c.690C>T			ND1:c.690C>T	No	No
SQ30	PattieMarieContig140mtDNAFinal-Annotate-1_MPE_editND5	6572	SNV	T	C	No	1		Homozygous	3779	3787	99.7887	1	1376	2473	0.357495	37.2681	ND1				ND1:c.711T>C			ND1:c.711T>C	No	No
SQ30	PattieMarieContig140mtDNAFinal-Annotate-1_MPE_editND5	6611	SNV	C	T	No	1		Homozygous	3740	3742	99.9466	1	1953	1830	0.483743	35.1573	ND1				ND1:c.750C>T			ND1:c.750C>T	No	No
SQ30	PattieMarieContig140mtDNAFinal-Annotate-1_MPE_editND5	6812	SNV	C	T	No	1		Homozygous	4140	4147	99.8312	1	2110	2121	0.4987	36.7462	ND1				ND1:c.951C>T			ND1:c.951C>T	No	No
SQ30	PattieMarieContig140mtDNAFinal-Annotate-1_MPE_editND5	6955	SNV	T	C	No	1		Homozygous	3594	3600	99.8333	1	1490	2201	0.403685	37.2723				Gln					No	-
SQ30	PattieMarieContig140mtDNAFinal-Annotate-1_MPE_editND5	7097	SNV	A	G	No	1		Homozygous	3245	3262	99.4788	1	1872	1448	0.436145	37.4491	ND2				ND2:c.48A>G			ND2:c.48A>G	No	No
SQ30	PattieMarieContig140mtDNAFinal-Annotate-1_MPE_editND5	7211	SNV	A	G	No	1		Homozygous	3783	3788	99.868	1	2131	1767	0.453309	36.6747	ND2				ND2:c.162A>G			ND2:c.162A>G	No	No
SQ30	PattieMarieContig140mtDNAFinal-Annotate-1_MPE_editND5	7439	SNV	G	A	No	1		Homozygous	3493	3497	99.8856	1	1815	1755	0.491597	36.2031	ND2				ND2:c.390G>A			ND2:c.390G>A	No	No
SQ30	PattieMarieContig140mtDNAFinal-Annotate-1_MPE_editND5	7532	SNV	A	G	No	1		Homozygous	4101	4110	99.781	1	2383	1822	0.433294	37.4809	ND2				ND2:c.483A>G			ND2:c.483A>G	No	No
SQ30	PattieMarieContig140mtDNAFinal-Annotate-1_MPE_editND5	7676	SNV	A	T	No	1		Homozygous	3902	3913	99.7189	1	2056	1949	0.486642	37.5623	ND2				ND2:c.627A>T			ND2:c.627A>T	No	No
SQ30	PattieMarieContig140mtDNAFinal-Annotate-1_MPE_editND5	7767	SNV	T	C	No	1		Homozygous	3971	3978	99.824	1	1946	2170	0.472789	37.9745	ND2				ND2:c.718T>C			ND2:c.718T>C	No	No
SQ30	PattieMarieContig140mtDNAFinal-Annotate-1_MPE_editND5	7823	SNV	C	T	No	1		Homozygous	3896	3899	99.9231	1	2043	1965	0.490269	36.9953	ND2				ND2:c.774C>T			ND2:c.774C>T	No	No
SQ30	PattieMarieContig140mtDNAFinal-Annotate-1_MPE_editND5	7859	SNV	C	T	No	1		Homozygous	3738	3744	99.8397	1	2049	1751	0.460789	34.765	ND2				ND2:c.810C>T			ND2:c.810C>T	No	No
SQ30	PattieMarieContig140mtDNAFinal-Annotate-1_MPE_editND5	7989	SNV	C	T	No	1		Homozygous	4015	4020	99.8756	1	2122	1994	0.484451	36.819	ND2				ND2:c.940C>T			ND2:c.940C>T	No	No
SQ30	PattieMarieContig140mtDNAFinal-Annotate-1_MPE_editND5	8066	SNV	T	C	No	1		Homozygous	3898	3940	98.934	1	2114	1857	0.46764	37.0408	ND2				ND2:c.1017T>C			ND2:c.1017T>C	No	No
SQ30	PattieMarieContig140mtDNAFinal-Annotate-1_MPE_editND5	8318	SNV	G	A	No	1		Homozygous	3821	3834	99.6609	1	2137	1758	0.451348	37.6308									No	-
SQ30	PattieMarieContig140mtDNAFinal-Annotate-1_MPE_editND5	8436	SNV	C	T	No	1		Homozygous	3825	3836	99.7132	1	1960	1975	0.498094	37.5144				Tyr					No	-
SQ30	PattieMarieContig140mtDNAFinal-Annotate-1_MPE_editND5	8612	SNV	C	T	No	1		Homozygous	3520	3530	99.7167	1	1494	2117	0.413736	37.0379	COX1				COX1:c.156C>T			COX1:c.156C>T	No	No
SQ30	PattieMarieContig140mtDNAFinal-Annotate-1_MPE_editND5	8828	SNV	C	T	No	1		Homozygous	3008	3026	99.4052	1	1602	1459	0.476642	33.6913	COX1				COX1:c.372C>T			COX1:c.372C>T	No	No
SQ30	PattieMarieContig140mtDNAFinal-Annotate-1_MPE_editND5	9045	SNV	C	T	No	1		Homozygous	4037	4039	99.9505	1	2364	1816	0.43445	36.8679	COX1				COX1:c.589C>T			COX1:c.589C>T	No	No
SQ30	PattieMarieContig140mtDNAFinal-Annotate-1_MPE_editND5	9398	SNV	T	C	No	1		Homozygous	3589	3590	99.9721	1	1680	2021	0.453931	36.9476	COX1				COX1:c.942T>C			COX1:c.942T>C	No	No
SQ30	PattieMarieContig140mtDNAFinal-Annotate-1_MPE_editND5	9483	SNV	T	C	No	1		Homozygous	3801	3806	99.8686	1	1976	1927	0.493723	37.4404	COX1				COX1:c.1027T>C			COX1:c.1027T>C	No	No
SQ30	PattieMarieContig140mtDNAFinal-Annotate-1_MPE_editND5	9548	SNV	G	A	No	1		Homozygous	3690	3698	99.7837	1	2090	1723	0.451875	37.984	COX1				COX1:c.1092G>A			COX1:c.1092G>A	No	No
SQ30	PattieMarieContig140mtDNAFinal-Annotate-1_MPE_editND5	9714	SNV	A	G	No	1		Homozygous	3780	3787	99.8152	1	2015	1884	0.483201	37.523	COX1				COX1:c.1258A>G	COX1:p.Thr420Ala	COX1:p.Thr420Ala	COX1:c.1258A>G	No	Yes
SQ30	PattieMarieContig140mtDNAFinal-Annotate-1_MPE_editND5	9827	SNV	T	C	No	1		Homozygous	3700	3703	99.919	1	2102	1656	0.44066	37.6283	COX1				COX1:c.1371T>C			COX1:c.1371T>C	No	No
SQ30	PattieMarieContig140mtDNAFinal-Annotate-1_MPE_editND5	9881	SNV	A	G	No	1		Homozygous	4159	4166	99.832	1	2478	1793	0.419808	37.6535	COX1				COX1:c.1425A>G			COX1:c.1425A>G	No	No
SQ30	PattieMarieContig140mtDNAFinal-Annotate-1_MPE_editND5	9929	SNV	C	T	No	1		Homozygous	4130	4137	99.8308	1	2292	1943	0.458796	36.5351	COX1				COX1:c.1473C>T			COX1:c.1473C>T	No	No
SQ30	PattieMarieContig140mtDNAFinal-Annotate-1_MPE_editND5	10058	SNV	C	T	No	1		Homozygous	4556	4565	99.8029	1	1975	2720	0.42066	37.7551				Ser					No	-
SQ30	PattieMarieContig140mtDNAFinal-Annotate-1_MPE_editND5	10605	SNV	T	C	No	1		Homozygous	3483	3490	99.7994	1	1885	1674	0.470357	35.2262	COX2				COX2:c.459T>C			COX2:c.459T>C	No	No
SQ30	PattieMarieContig140mtDNAFinal-Annotate-1_MPE_editND5	10818	SNV	T	C	No	1		Homozygous	3397	3401	99.8824	1	1833	1641	0.472366	38.2507	COX2				COX2:c.672T>C			COX2:c.672T>C	No	No
SQ30	PattieMarieContig140mtDNAFinal-Annotate-1_MPE_editND5	11018	SNV	C	T	No	1		Homozygous	3226	3230	99.8762	1	1678	1617	0.490744	35.7715	ATP8				ATP8:c.117C>T			ATP8:c.117C>T	No	No
SQ30	PattieMarieContig140mtDNAFinal-Annotate-1_MPE_editND5	11045	SNV	C	T	No	1		Homozygous	3416	3419	99.9123	1	1961	1551	0.441629	36.584	ATP8				ATP8:c.144C>T			ATP8:c.144C>T	No	No
SQ30	PattieMarieContig140mtDNAFinal-Annotate-1_MPE_editND5	11092	SNV	A	G	No	1		Homozygous	3402	3408	99.8239	1	2037	1468	0.41883	37.3024	ATP6				ATP6:c.36A>G			ATP6:c.36A>G	No	No
SQ30	PattieMarieContig140mtDNAFinal-Annotate-1_MPE_editND5	11144	SNV	T	C	No	1		Homozygous	3128	3134	99.8085	1	1940	1271	0.395827	35.6609	ATP6				ATP6:c.88T>C			ATP6:c.88T>C	No	No
SQ30	PattieMarieContig140mtDNAFinal-Annotate-1_MPE_editND5	11155	SNV	A	G	No	1		Homozygous	3029	3035	99.8023	1	1871	1217	0.394106	35.4294	ATP6				ATP6:c.99A>G			ATP6:c.99A>G	No	No
SQ30	PattieMarieContig140mtDNAFinal-Annotate-1_MPE_editND5	11365	SNV	A	G	No	1		Homozygous	3372	3372	100	1	1835	1645	0.472701	37.1307	ATP6				ATP6:c.309A>G			ATP6:c.309A>G	No	No
SQ30	PattieMarieContig140mtDNAFinal-Annotate-1_MPE_editND5	11407	SNV	C	A	No	1		Homozygous	3069	3074	99.8374	1	1637	1523	0.481962	36.1877	ATP6				ATP6:c.351C>A			ATP6:c.351C>A	No	No
SQ30	PattieMarieContig140mtDNAFinal-Annotate-1_MPE_editND5	11425	SNV	T	C	No	1		Homozygous	3047	3051	99.8689	1	1611	1519	0.485304	36.4904	ATP6				ATP6:c.369T>C			ATP6:c.369T>C	No	No
SQ30	PattieMarieContig140mtDNAFinal-Annotate-1_MPE_editND5	11548	SNV	C	T	No	1		Homozygous	3440	3449	99.7391	1	1860	1712	0.479283	37.0129	ATP6				ATP6:c.492C>T			ATP6:c.492C>T	No	No
SQ30	PattieMarieContig140mtDNAFinal-Annotate-1_MPE_editND5	11551	SNV	T	C	No	1		Homozygous	3418	3423	99.8539	1	1848	1703	0.479583	36.7175	ATP6				ATP6:c.495T>C			ATP6:c.495T>C	No	No
SQ30	PattieMarieContig140mtDNAFinal-Annotate-1_MPE_editND5	11617	SNV	A	C	No	1		Homozygous	3036	3116	97.4326	1	1521	1575	0.491279	38.2206	ATP6				ATP6:c.561A>C			ATP6:c.561A>C	No	No
SQ30	PattieMarieContig140mtDNAFinal-Annotate-1_MPE_editND5	11639	SNV	G	A	No	1		Homozygous	3632	3655	99.3707	1	2003	1697	0.458649	36.0168	ATP6				ATP6:c.583G>A	ATP6:p.Ala195Thr	ATP6:p.Ala195Thr	ATP6:c.583G>A	No	Yes
SQ30	PattieMarieContig140mtDNAFinal-Annotate-1_MPE_editND5	11858	SNV	C	T	No	1		Homozygous	3505	3515	99.7155	1	1685	1919	0.467536	34.7497	COX3				COX3:c.119C>T	COX3:p.Thr40Ile	COX3:p.Thr40Ile	COX3:c.119C>T	No	Yes
SQ30	PattieMarieContig140mtDNAFinal-Annotate-1_MPE_editND5	12162	SNV	G	A	No	1		Homozygous	4141	4147	99.8553	1	2574	1636	0.388599	36.6456	COX3				COX3:c.423G>A			COX3:c.423G>A	No	No
SQ30	PattieMarieContig140mtDNAFinal-Annotate-1_MPE_editND5	12180	SNV	T	C	No	1		Homozygous	4033	4040	99.8267	1	2491	1623	0.394507	37.0248	COX3				COX3:c.441T>C			COX3:c.441T>C	No	No
SQ30	PattieMarieContig140mtDNAFinal-Annotate-1_MPE_editND5	12270	SNV	A	G	No	1		Homozygous	4466	4477	99.7543	1	2269	2297	0.496934	37.3579	COX3				COX3:c.531A>G			COX3:c.531A>G	No	No
SQ30	PattieMarieContig140mtDNAFinal-Annotate-1_MPE_editND5	12376	SNV	T	C	No	1		Homozygous	4004	4013	99.7757	1	2024	2059	0.495714	37.8413	COX3				COX3:c.637T>C			COX3:c.637T>C	No	No
SQ30	PattieMarieContig140mtDNAFinal-Annotate-1_MPE_editND5	12382	SNV	T	C	No	1		Homozygous	4007	4019	99.7014	1	1970	2122	0.481427	37.9455	COX3				COX3:c.643T>C			COX3:c.643T>C	No	No
SQ30	PattieMarieContig140mtDNAFinal-Annotate-1_MPE_editND5	12403	SNV	T	C	No	1		Homozygous	4054	4064	99.7539	1	1974	2182	0.474976	37.4935	COX3				COX3:c.664T>C			COX3:c.664T>C	No	No
SQ30	PattieMarieContig140mtDNAFinal-Annotate-1_MPE_editND5	13085	SNV	T	C	No	1		Homozygous	3371	3373	99.9407	1	1587	1869	0.459201	37.6357	ND4L				ND4L:c.72T>C			ND4L:c.72T>C	No	No
SQ30	PattieMarieContig140mtDNAFinal-Annotate-1_MPE_editND5	13363	SNV	C	A	No	1		Homozygous	3616	3725	97.0738	1	1870	1819	0.493088	37.4069	ND4				ND4:c.60C>A			ND4:c.60C>A	No	No
SQ30	PattieMarieContig140mtDNAFinal-Annotate-1_MPE_editND5	13558	SNV	G	A	No	1		Homozygous	3507	3517	99.7157	1	1845	1744	0.485929	36.9284	ND4				ND4:c.255G>A			ND4:c.255G>A	No	No
SQ30	PattieMarieContig140mtDNAFinal-Annotate-1_MPE_editND5	13750	SNV	T	C	No	1		Homozygous	3467	3473	99.8272	1	1748	1813	0.490873	37.2196	ND4				ND4:c.447T>C			ND4:c.447T>C	No	No
SQ30	PattieMarieContig140mtDNAFinal-Annotate-1_MPE_editND5	13810	SNV	T	C	No	1		Homozygous	3584	3595	99.694	1	2011	1652	0.450996	37.3333	ND4				ND4:c.507T>C			ND4:c.507T>C	No	No
SQ30	PattieMarieContig140mtDNAFinal-Annotate-1_MPE_editND5	13855	SNV	A	G	No	1		Homozygous	3745	3755	99.7337	1	2096	1780	0.459236	34.9043	ND4				ND4:c.552A>G			ND4:c.552A>G	No	No
SQ30	PattieMarieContig140mtDNAFinal-Annotate-1_MPE_editND5	13888	SNV	T	C	No	1		Homozygous	3360	3362	99.9405	1	1706	1718	0.498248	35.9544	ND4				ND4:c.585T>C			ND4:c.585T>C	No	No
SQ30	PattieMarieContig140mtDNAFinal-Annotate-1_MPE_editND5	13936	SNV	C	T	No	1		Homozygous	3603	3627	99.3383	1	1912	1808	0.486022	34.1847	ND4				ND4:c.633C>T			ND4:c.633C>T	No	No
SQ30	PattieMarieContig140mtDNAFinal-Annotate-1_MPE_editND5	14005	SNV	G	A	No	1		Homozygous	3613	3623	99.724	1	1694	2034	0.454399	36.3747	ND4				ND4:c.702G>A			ND4:c.702G>A	No	No
SQ30	PattieMarieContig140mtDNAFinal-Annotate-1_MPE_editND5	14083	SNV	T	A	No	1		Homozygous	3685	3692	99.8104	1	1932	1830	0.486443	37.4245	ND4				ND4:c.780T>A			ND4:c.780T>A	No	No
SQ30	PattieMarieContig140mtDNAFinal-Annotate-1_MPE_editND5	14104	SNV	A	G	No	1		Homozygous	3749	3760	99.7074	1	2045	1782	0.465639	38.0671	ND4				ND4:c.801A>G			ND4:c.801A>G	No	No
SQ30	PattieMarieContig140mtDNAFinal-Annotate-1_MPE_editND5	14173	SNV	C	T	No	1		Homozygous	3569	3571	99.944	1	1937	1719	0.470186	37.7516	ND4				ND4:c.870C>T			ND4:c.870C>T	No	No
SQ30	PattieMarieContig140mtDNAFinal-Annotate-1_MPE_editND5	14455	SNV	C	T	No	1		Homozygous	3988	3996	99.7998	1	2381	1686	0.414556	36.8596	ND4				ND4:c.1152C>T			ND4:c.1152C>T	No	No
SQ30	PattieMarieContig140mtDNAFinal-Annotate-1_MPE_editND5	14697	SNV	T	C	No	1		Homozygous	4031	4043	99.7032	1	1954	2189	0.471639	37.5354				His					No	-
SQ30	PattieMarieContig140mtDNAFinal-Annotate-1_MPE_editND5	14973	SNV	C	G	No	1		Homozygous	2211	2217	99.7294	1	1168	1046	0.472448	37.2593	ND5				ND5:c.84C>G	ND5:p.Asn28Lys	ND5:p.Asn28Lys	ND5:c.84C>G	No	Yes
SQ30	PattieMarieContig140mtDNAFinal-Annotate-1_MPE_editND5	14976	SNV	C	T	No	1		Homozygous	2488	2495	99.7194	1	1356	1136	0.455859	37.1766	ND5				ND5:c.87C>T			ND5:c.87C>T	No	No
SQ30	PattieMarieContig140mtDNAFinal-Annotate-1_MPE_editND5	15103	SNV	T	C	No	1		Homozygous	3943	3950	99.8228	1	2060	1988	0.491107	38.3046	ND5				ND5:c.214T>C	ND5:p.Ser72Pro	ND5:p.Ser72Pro	ND5:c.214T>C	No	Yes
SQ30	PattieMarieContig140mtDNAFinal-Annotate-1_MPE_editND5	15461	SNV	C	T	No	1		Homozygous	2581	2584	99.8839	1	1161	1436	0.447054	37.4994	ND5				ND5:c.572C>T	ND5:p.Thr191Ile	ND5:p.Thr191Ile	ND5:c.572C>T	No	Yes
SQ30	PattieMarieContig140mtDNAFinal-Annotate-1_MPE_editND5	15483	SNV	T	C	No	1		Homozygous	2286	2293	99.6947	1	1233	1064	0.463213	36.3587	ND5				ND5:c.594T>C			ND5:c.594T>C	No	No
SQ30	PattieMarieContig140mtDNAFinal-Annotate-1_MPE_editND5	15531	SNV	T	C	No	1		Homozygous	2977	2983	99.7989	1	1589	1459	0.478675	36.5915	ND5				ND5:c.642T>C			ND5:c.642T>C	No	No
SQ30	PattieMarieContig140mtDNAFinal-Annotate-1_MPE_editND5	15537	SNV	C	T	No	1		Homozygous	2998	3005	99.767	1	1603	1464	0.477339	36.3538	ND5				ND5:c.648C>T			ND5:c.648C>T	No	No
SQ30	PattieMarieContig140mtDNAFinal-Annotate-1_MPE_editND5	15618	SNV	T	C	No	1		Homozygous	2835	2842	99.7537	1	1541	1409	0.477627	37.3397	ND5				ND5:c.729T>C			ND5:c.729T>C	No	No
SQ30	PattieMarieContig140mtDNAFinal-Annotate-1_MPE_editND5	15843	SNV	T	C	No	1		Homozygous	3343	3351	99.7613	1	1668	1736	0.490012	36.4339	ND5				ND5:c.954T>C			ND5:c.954T>C	No	No
SQ30	PattieMarieContig140mtDNAFinal-Annotate-1_MPE_editND5	15912	SNV	T	C	No	1		Homozygous	4043	4049	99.8518	1	2058	2120	0.49258	37.2176	ND5				ND5:c.1023T>C			ND5:c.1023T>C	No	No
SQ30	PattieMarieContig140mtDNAFinal-Annotate-1_MPE_editND5	15918	SNV	G	A	No	1		Homozygous	3861	3871	99.7417	1	1928	2062	0.483208	36.6153	ND5				ND5:c.1029G>A			ND5:c.1029G>A	No	No
SQ30	PattieMarieContig140mtDNAFinal-Annotate-1_MPE_editND5	15934	SNV	T	C	No	1		Homozygous	3831	3835	99.8957	1	1886	2056	0.478437	37.5393	ND5				ND5:c.1045T>C			ND5:c.1045T>C	No	No
SQ30	PattieMarieContig140mtDNAFinal-Annotate-1_MPE_editND5	16125	SNV	A	C	No	1		Homozygous	3635	3638	99.9175	1	2159	1609	0.427017	37.5544	ND5				ND5:c.1236A>C			ND5:c.1236A>C	No	No
SQ30	PattieMarieContig140mtDNAFinal-Annotate-1_MPE_editND5	16216	SNV	T	A	No	1		Homozygous	3656	3657	99.9727	1	1574	2169	0.420518	36.8186	ND5				ND5:c.1327T>A	ND5:p.Tyr443Asn	ND5:p.Tyr443Asn	ND5:c.1327T>A	No	Yes
SQ30	PattieMarieContig140mtDNAFinal-Annotate-1_MPE_editND5	16335	SNV	T	C	No	1		Homozygous	3594	3600	99.8333	1	1991	1730	0.464929	36.5853	ND5				ND5:c.1446T>C			ND5:c.1446T>C	No	No
SQ30	PattieMarieContig140mtDNAFinal-Annotate-1_MPE_editND5	16372	SNV	T	C	No	1		Homozygous	3683	3686	99.9186	1	1942	1857	0.488813	36.3854	ND5				ND5:c.1483T>C			ND5:c.1483T>C	No	No
SQ30	PattieMarieContig140mtDNAFinal-Annotate-1_MPE_editND5	16454	SNV	C	T	No	1		Homozygous	3482	3507	99.2871	1	1672	1910	0.466778	37.014	ND5				ND5:c.1565C>T	ND5:p.Ser522Leu	ND5:p.Ser522Leu	ND5:c.1565C>T	No	Yes
SQ30	PattieMarieContig140mtDNAFinal-Annotate-1_MPE_editND5	16497	SNV	C	T	No	1		Homozygous	3032	3039	99.7697	1	1430	1717	0.454401	36.4481	ND5				ND5:c.1608C>T			ND5:c.1608C>T	No	No
[truncated: 538 more rows]

## Sheet: Variants (W.O. Numts)
Table S1-C All Mitogenome Variants Excluding Potential Numts
Bird ID	Chromosome	Site	Type	Reference	Allele	Reference allele	Length	Linkage	Zygosity	Count	Coverage	Frequency	Probability	Forward read count	Reverse read count	Forward/reverse balance	Average quality	PattieMarieContig140mtDNAFinal-Annotate-1_MPE_editND5 (CDS)	PattieMarieContig140mtDNAFinal-Annotate-1_MPE_editND5 (D-Loop)	PattieMarieContig140mtDNAFinal-Annotate-1_MPE_editND5 (rRNA)	PattieMarieContig140mtDNAFinal-Annotate-1_MPE_editND5 (tRNA)	Coding region change	Amino acid change	Amino acid change in longest transcript	Coding region change in longest transcript	Other variants within codon	Non-synonymous
SQ22	PattieMarieContig140mtDNAFinal-Annotate-1_MPE_editND5	42	SNV	C	A	No	1		Homozygous	739	742	99.5957	1	646	93	0.125846	38.0446	CYTB				CYTB:c.42C>A	CYTB:p.Ile14Met	CYTB:p.Ile14Met	CYTB:c.42C>A	No	Yes
SQ10	PattieMarieContig140mtDNAFinal-Annotate-1_MPE_editND5	81	SNV	T	C	No	1		Homozygous	2834	2843	99.6834	1	2699	221	0.075685	37.5579	CYTB				CYTB:c.81T>C			CYTB:c.81T>C	No	No
SQ3	PattieMarieContig140mtDNAFinal-Annotate-1_MPE_editND5	81	SNV	T	C	No	1		Homozygous	2494	2496	99.9199	1	2358	168	0.066508	37.69	CYTB				CYTB:c.81T>C			CYTB:c.81T>C	No	No
SQ8	PattieMarieContig140mtDNAFinal-Annotate-1_MPE_editND5	81	SNV	T	C	No	1		Homozygous	2069	2073	99.807	1	1980	155	0.0726	37.6867	CYTB				CYTB:c.81T>C			CYTB:c.81T>C	No	No
SQ30	PattieMarieContig140mtDNAFinal-Annotate-1_MPE_editND5	111	SNV	G	A	No	1		Homozygous	2641	2653	99.5477	1	2446	286	0.104685	37.4484	CYTB				CYTB:c.111G>A			CYTB:c.111G>A	No	No
Q12	PattieMarieContig140mtDNAFinal-Annotate-1_MPE_editND5	189	SNV	T	C	No	1		Homozygous	1315	1320	99.621	1	1140	175	0.133	35.457	CYTB				CYTB:c.189T>C			CYTB:c.189T>C	No	No
Q13	PattieMarieContig140mtDNAFinal-Annotate-1_MPE_editND5	189	SNV	T	C	No	1		Homozygous	2832	2844	99.578	1	2586	246	0.087	35.54	CYTB				CYTB:c.189T>C			CYTB:c.189T>C	No	No
Q14	PattieMarieContig140mtDNAFinal-Annotate-1_MPE_editND5	189	SNV	T	C	No	1		Homozygous	3230	3241	99.661	1	2885	345	0.107	35.21	CYTB				CYTB:c.189T>C			CYTB:c.189T>C	No	No
Q15	PattieMarieContig140mtDNAFinal-Annotate-1_MPE_editND5	189	SNV	T	C	No	1		Homozygous	3559	3572	99.636	1	3289	270	0.076	35.573	CYTB				CYTB:c.189T>C			CYTB:c.189T>C	No	No
SQ14	PattieMarieContig140mtDNAFinal-Annotate-1_MPE_editND5	189	SNV	T	C	No	1		Homozygous	5058	5070	99.7633	1	3328	1898	0.363184	36.7574	CYTB				CYTB:c.189T>C			CYTB:c.189T>C	No	No
SQ17	PattieMarieContig140mtDNAFinal-Annotate-1_MPE_editND5	189	SNV	T	C	No	1		Homozygous	2728	2731	99.8902	1	2037	716	0.26008	37.1061	CYTB				CYTB:c.189T>C			CYTB:c.189T>C	No	No
SQ22	PattieMarieContig140mtDNAFinal-Annotate-1_MPE_editND5	189	SNV	T	C	No	1		Homozygous	1811	1816	99.7247	1	1238	590	0.322757	37.0038	CYTB				CYTB:c.189T>C			CYTB:c.189T>C	No	No
SQ25	PattieMarieContig140mtDNAFinal-Annotate-1_MPE_editND5	189	SNV	T	C	No	1		Homozygous	3379	3384	99.8522	1	2272	1179	0.34164	36.9557	CYTB				CYTB:c.189T>C			CYTB:c.189T>C	No	No
SQ26	PattieMarieContig140mtDNAFinal-Annotate-1_MPE_editND5	189	SNV	T	C	No	1		Homozygous	3163	3172	99.716	1	2233	1005	0.31	37.126	CYTB				CYTB:c.189T>C			CYTB:c.189T>C	No	No
SQ27	PattieMarieContig140mtDNAFinal-Annotate-1_MPE_editND5	189	SNV	T	C	No	1		Homozygous	4433	4441	99.82	1	3019	1585	0.344	37.212	CYTB				CYTB:c.189T>C			CYTB:c.189T>C	No	No
SQ30	PattieMarieContig140mtDNAFinal-Annotate-1_MPE_editND5	189	SNV	T	C	No	1		Homozygous	3251	3254	99.9078	1	2238	1109	0.331341	37.0825	CYTB				CYTB:c.189T>C			CYTB:c.189T>C	No	No
SQ31	PattieMarieContig140mtDNAFinal-Annotate-1_MPE_editND5	189	SNV	T	C	No	1		Homozygous	4831	4842	99.773	1	2987	1970	0.397	36.959	CYTB				CYTB:c.189T>C			CYTB:c.189T>C	No	No
T100	PattieMarieContig140mtDNAFinal-Annotate-1_MPE_editND5	189	SNV	T	C	No	1		Homozygous	5853	5856	99.949	1	4048	1886	0.318	36.908	CYTB				CYTB:c.189T>C			CYTB:c.189T>C	No	No
T102	PattieMarieContig140mtDNAFinal-Annotate-1_MPE_editND5	189	SNV	T	C	No	1		Homozygous	5793	5798	99.914	1	4030	1829	0.312	37.129	CYTB				CYTB:c.189T>C			CYTB:c.189T>C	No	No
SQ9	PattieMarieContig140mtDNAFinal-Annotate-1_MPE_editND5	220	SNV	G	G	Yes	1		Heterozygous	4494	5923	75.8737	1	2725	2035	0.427521	36.3225	CYTB								No	No
SQ9	PattieMarieContig140mtDNAFinal-Annotate-1_MPE_editND5	220	SNV	G	A	No	1		Heterozygous	1427	5923	24.0925	1	790	722	0.477513	36.5794	CYTB				CYTB:c.220G>A	CYTB:p.Val74Ile	CYTB:p.Val74Ile	CYTB:c.220G>A	No	Yes
SQ2	PattieMarieContig140mtDNAFinal-Annotate-1_MPE_editND5	231	SNV	A	G	No	1		Homozygous	3265	3269	99.8776	1	2013	1491	0.425514	36.238	CYTB				CYTB:c.231A>G			CYTB:c.231A>G	No	No
SQ21	PattieMarieContig140mtDNAFinal-Annotate-1_MPE_editND5	231	SNV	A	G	No	1		Homozygous	2479	2488	99.6383	1	1510	991	0.396242	36.413	CYTB				CYTB:c.231A>G			CYTB:c.231A>G	No	No
SQ6	PattieMarieContig140mtDNAFinal-Annotate-1_MPE_editND5	231	SNV	A	G	No	1		Homozygous	3611	3619	99.7789	1	2090	1682	0.445917	36.3118	CYTB				CYTB:c.231A>G			CYTB:c.231A>G	No	No
SQ7	PattieMarieContig140mtDNAFinal-Annotate-1_MPE_editND5	231	SNV	A	G	No	1		Homozygous	3843	3860	99.5596	1	2172	1781	0.450544	36.2937	CYTB				CYTB:c.231A>G			CYTB:c.231A>G	No	No
SQ9	PattieMarieContig140mtDNAFinal-Annotate-1_MPE_editND5	231	SNV	A	G	No	1		Homozygous	5744	5753	99.8436	1	3239	2793	0.463031	36.3337	CYTB				CYTB:c.231A>G			CYTB:c.231A>G	No	No
Q7	PattieMarieContig140mtDNAFinal-Annotate-1_MPE_editND5	268	SNV	A	G	No	1		Homozygous	1788	1805	99.058	1	933	855	0.478	36.383	CYTB				CYTB:c.268A>G	CYTB:p.Met90Val	CYTB:p.Met90Val	CYTB:c.268A>G	No	Yes
SQ14	PattieMarieContig140mtDNAFinal-Annotate-1_MPE_editND5	297	SNV	T	C	No	1		Homozygous	6050	6058	99.8679	1	3065	3124	0.495233	37.3034	CYTB				CYTB:c.297T>C			CYTB:c.297T>C	No	No
Q12	PattieMarieContig140mtDNAFinal-Annotate-1_MPE_editND5	360	SNV	T	C	No	1		Homozygous	2236	2240	99.821	1	968	1268	0.433	34.85	CYTB				CYTB:c.360T>C			CYTB:c.360T>C	No	No
Q13	PattieMarieContig140mtDNAFinal-Annotate-1_MPE_editND5	360	SNV	T	C	No	1		Homozygous	5220	5240	99.618	1	2201	3019	0.422	34.821	CYTB				CYTB:c.360T>C			CYTB:c.360T>C	No	No
Q14	PattieMarieContig140mtDNAFinal-Annotate-1_MPE_editND5	360	SNV	T	C	No	1		Homozygous	5666	5694	99.508	1	2675	2991	0.472	34.823	CYTB				CYTB:c.360T>C			CYTB:c.360T>C	No	No
Q15	PattieMarieContig140mtDNAFinal-Annotate-1_MPE_editND5	360	SNV	T	C	No	1		Homozygous	6598	6614	99.758	1	2923	3675	0.443	34.825	CYTB				CYTB:c.360T>C			CYTB:c.360T>C	No	No
SQ14	PattieMarieContig140mtDNAFinal-Annotate-1_MPE_editND5	360	SNV	T	C	No	1		Homozygous	5890	5901	99.8136	1	2957	3114	0.48707	36.44	CYTB				CYTB:c.360T>C			CYTB:c.360T>C	No	No
SQ17	PattieMarieContig140mtDNAFinal-Annotate-1_MPE_editND5	360	SNV	T	C	No	1		Homozygous	4026	4031	99.876	1	2094	1948	0.48194	36.8073	CYTB				CYTB:c.360T>C			CYTB:c.360T>C	No	No
SQ22	PattieMarieContig140mtDNAFinal-Annotate-1_MPE_editND5	360	SNV	T	C	No	1		Homozygous	2394	2399	99.7916	1	1166	1238	0.485025	36.5433	CYTB				CYTB:c.360T>C			CYTB:c.360T>C	No	No
SQ25	PattieMarieContig140mtDNAFinal-Annotate-1_MPE_editND5	360	SNV	T	C	No	1		Homozygous	4212	4217	99.8814	1	2105	2192	0.489877	36.7226	CYTB				CYTB:c.360T>C			CYTB:c.360T>C	No	No
SQ26	PattieMarieContig140mtDNAFinal-Annotate-1_MPE_editND5	360	SNV	T	C	No	1		Homozygous	3827	3829	99.948	1	1782	2123	0.456	36.805	CYTB				CYTB:c.360T>C			CYTB:c.360T>C	No	No
SQ27	PattieMarieContig140mtDNAFinal-Annotate-1_MPE_editND5	360	SNV	T	C	No	1		Homozygous	5056	5070	99.724	1	2464	2765	0.471	36.763	CYTB				CYTB:c.360T>C			CYTB:c.360T>C	No	No
SQ30	PattieMarieContig140mtDNAFinal-Annotate-1_MPE_editND5	360	SNV	T	C	No	1		Homozygous	3765	3771	99.8409	1	1824	2049	0.470953	36.5541	CYTB				CYTB:c.360T>C			CYTB:c.360T>C	No	No
SQ31	PattieMarieContig140mtDNAFinal-Annotate-1_MPE_editND5	360	SNV	T	C	No	1		Homozygous	6056	6068	99.802	1	2910	3326	0.467	36.768	CYTB				CYTB:c.360T>C			CYTB:c.360T>C	No	No
T100	PattieMarieContig140mtDNAFinal-Annotate-1_MPE_editND5	360	SNV	T	C	No	1		Homozygous	7710	7715	99.935	1	3717	4074	0.477	36.834	CYTB				CYTB:c.360T>C			CYTB:c.360T>C	No	No
T102	PattieMarieContig140mtDNAFinal-Annotate-1_MPE_editND5	360	SNV	T	C	No	1		Homozygous	7825	7831	99.923	1	3801	4117	0.48	37.043	CYTB				CYTB:c.360T>C			CYTB:c.360T>C	No	No
Q12	PattieMarieContig140mtDNAFinal-Annotate-1_MPE_editND5	366	SNV	G	A	No	1		Homozygous	2269	2276	99.692	1	1011	1258	0.446	34.877	CYTB				CYTB:c.366G>A			CYTB:c.366G>A	No	No
Q13	PattieMarieContig140mtDNAFinal-Annotate-1_MPE_editND5	366	SNV	G	A	No	1		Homozygous	5278	5293	99.717	1	2255	3023	0.427	35.038	CYTB				CYTB:c.366G>A			CYTB:c.366G>A	No	No
Q14	PattieMarieContig140mtDNAFinal-Annotate-1_MPE_editND5	366	SNV	G	A	No	1		Homozygous	5691	5710	99.667	1	2718	2973	0.478	34.826	CYTB				CYTB:c.366G>A			CYTB:c.366G>A	No	No
Q15	PattieMarieContig140mtDNAFinal-Annotate-1_MPE_editND5	366	SNV	G	A	No	1		Homozygous	6728	6743	99.778	1	3028	3700	0.45	34.899	CYTB				CYTB:c.366G>A			CYTB:c.366G>A	No	No
SQ14	PattieMarieContig140mtDNAFinal-Annotate-1_MPE_editND5	366	SNV	G	A	No	1		Homozygous	5891	5899	99.8644	1	2942	3125	0.484918	36.6845	CYTB				CYTB:c.366G>A			CYTB:c.366G>A	No	No
SQ17	PattieMarieContig140mtDNAFinal-Annotate-1_MPE_editND5	366	SNV	G	A	No	1		Homozygous	4047	4050	99.9259	1	2094	1970	0.484744	36.8211	CYTB				CYTB:c.366G>A			CYTB:c.366G>A	No	No
SQ22	PattieMarieContig140mtDNAFinal-Annotate-1_MPE_editND5	366	SNV	G	A	No	1		Homozygous	2429	2434	99.7946	1	1191	1246	0.488716	36.6894	CYTB				CYTB:c.366G>A			CYTB:c.366G>A	No	No
SQ25	PattieMarieContig140mtDNAFinal-Annotate-1_MPE_editND5	366	SNV	G	A	No	1		Homozygous	4241	4248	99.8352	1	2157	2167	0.498844	36.8758	CYTB				CYTB:c.366G>A			CYTB:c.366G>A	No	No
SQ26	PattieMarieContig140mtDNAFinal-Annotate-1_MPE_editND5	366	SNV	G	A	No	1		Homozygous	3883	3887	99.897	1	1832	2156	0.459	36.9	CYTB				CYTB:c.366G>A			CYTB:c.366G>A	No	No
SQ27	PattieMarieContig140mtDNAFinal-Annotate-1_MPE_editND5	366	SNV	G	A	No	1		Homozygous	5137	5151	99.728	1	2584	2748	0.485	36.915	CYTB				CYTB:c.366G>A			CYTB:c.366G>A	No	No
SQ30	PattieMarieContig140mtDNAFinal-Annotate-1_MPE_editND5	366	SNV	G	A	No	1		Homozygous	3813	3817	99.8952	1	1867	2048	0.476884	36.7591	CYTB				CYTB:c.366G>A			CYTB:c.366G>A	No	No
SQ31	PattieMarieContig140mtDNAFinal-Annotate-1_MPE_editND5	366	SNV	G	A	No	1		Homozygous	6048	6060	99.802	1	2924	3310	0.469	36.845	CYTB				CYTB:c.366G>A			CYTB:c.366G>A	No	No
T100	PattieMarieContig140mtDNAFinal-Annotate-1_MPE_editND5	366	SNV	G	A	No	1		Homozygous	7808	7814	99.923	1	3776	4111	0.479	36.895	CYTB				CYTB:c.366G>A			CYTB:c.366G>A	No	No
T102	PattieMarieContig140mtDNAFinal-Annotate-1_MPE_editND5	366	SNV	G	A	No	1		Homozygous	7909	7914	99.937	1	3852	4151	0.481	37.166	CYTB				CYTB:c.366G>A			CYTB:c.366G>A	No	No
Q10	PattieMarieContig140mtDNAFinal-Annotate-1_MPE_editND5	459	SNV	T	C	No	1		Homozygous	2477	2501	99.04	1	1229	1248	0.496	34.826	CYTB				CYTB:c.459T>C			CYTB:c.459T>C	No	No
Q4	PattieMarieContig140mtDNAFinal-Annotate-1_MPE_editND5	459	SNV	T	C	No	1		Homozygous	2915	2930	99.488	1	1447	1468	0.496	35.85	CYTB				CYTB:c.459T>C			CYTB:c.459T>C	No	No
SQ1	PattieMarieContig140mtDNAFinal-Annotate-1_MPE_editND5	459	SNV	T	C	No	1		Homozygous	4368	4377	99.7944	1	2113	2424	0.465726	36.8792	CYTB				CYTB:c.459T>C			CYTB:c.459T>C	No	No
SQ20	PattieMarieContig140mtDNAFinal-Annotate-1_MPE_editND5	459	SNV	T	C	No	1		Homozygous	4425	4433	99.8195	1	1915	2572	0.426789	37.0359	CYTB				CYTB:c.459T>C			CYTB:c.459T>C	No	No
Q1	PattieMarieContig140mtDNAFinal-Annotate-1_MPE_editND5	468	SNV	C	T	No	1		Homozygous	4570	4584	99.695	1	2374	2196	0.481	35.455	CYTB				CYTB:c.468C>T			CYTB:c.468C>T	No	No
Q3	PattieMarieContig140mtDNAFinal-Annotate-1_MPE_editND5	501	SNV	G	A	No	1		Homozygous	1923	1941	99.073	1	966	957	0.498	34.582	CYTB				CYTB:c.501G>A			CYTB:c.501G>A	No	No
SQ23	PattieMarieContig140mtDNAFinal-Annotate-1_MPE_editND5	501	SNV	G	A	No	1		Homozygous	3023	3040	99.4408	1	1526	1535	0.49853	36.1036	CYTB				CYTB:c.501G>A			CYTB:c.501G>A	No	No
Q12	PattieMarieContig140mtDNAFinal-Annotate-1_MPE_editND5	555	SNV	T	C	No	1		Homozygous	1727	1732	99.711	1	923	804	0.466	35.253	CYTB				CYTB:c.555T>C			CYTB:c.555T>C	No	No
Q13	PattieMarieContig140mtDNAFinal-Annotate-1_MPE_editND5	555	SNV	T	C	No	1		Homozygous	3892	3896	99.897	1	1967	1925	0.495	35.43	CYTB				CYTB:c.555T>C			CYTB:c.555T>C	No	No
Q14	PattieMarieContig140mtDNAFinal-Annotate-1_MPE_editND5	555	SNV	T	C	No	1		Homozygous	4841	4850	99.814	1	2343	2498	0.484	35.374	CYTB				CYTB:c.555T>C			CYTB:c.555T>C	No	No
Q15	PattieMarieContig140mtDNAFinal-Annotate-1_MPE_editND5	555	SNV	T	C	No	1		Homozygous	4972	4982	99.799	1	2431	2541	0.489	35.279	CYTB				CYTB:c.555T>C			CYTB:c.555T>C	No	No
SQ14	PattieMarieContig140mtDNAFinal-Annotate-1_MPE_editND5	555	SNV	T	C	No	1		Homozygous	5650	5664	99.7528	1	2895	2924	0.497508	37.0669	CYTB				CYTB:c.555T>C			CYTB:c.555T>C	No	No
SQ17	PattieMarieContig140mtDNAFinal-Annotate-1_MPE_editND5	555	SNV	T	C	No	1		Homozygous	4224	4234	99.7638	1	2394	1846	0.435377	36.9844	CYTB				CYTB:c.555T>C			CYTB:c.555T>C	No	No
SQ22	PattieMarieContig140mtDNAFinal-Annotate-1_MPE_editND5	555	SNV	T	C	No	1		Homozygous	2085	2090	99.7608	1	1016	1081	0.484502	37.1817	CYTB				CYTB:c.555T>C			CYTB:c.555T>C	No	No
SQ25	PattieMarieContig140mtDNAFinal-Annotate-1_MPE_editND5	555	SNV	T	C	No	1		Homozygous	4176	4181	99.8804	1	2425	1841	0.431552	37.037	CYTB				CYTB:c.555T>C			CYTB:c.555T>C	No	No
SQ26	PattieMarieContig140mtDNAFinal-Annotate-1_MPE_editND5	555	SNV	T	C	No	1		Homozygous	3551	3558	99.803	1	2105	1553	0.425	37.344	CYTB				CYTB:c.555T>C			CYTB:c.555T>C	No	No
SQ27	PattieMarieContig140mtDNAFinal-Annotate-1_MPE_editND5	555	SNV	T	C	No	1		Homozygous	4831	4839	99.835	1	2916	2126	0.422	37.109	CYTB				CYTB:c.555T>C			CYTB:c.555T>C	No	No
SQ30	PattieMarieContig140mtDNAFinal-Annotate-1_MPE_editND5	555	SNV	T	C	No	1		Homozygous	3071	3076	99.8375	1	1766	1410	0.443955	37.2428	CYTB				CYTB:c.555T>C			CYTB:c.555T>C	No	No
SQ31	PattieMarieContig140mtDNAFinal-Annotate-1_MPE_editND5	555	SNV	T	C	No	1		Homozygous	5265	5277	99.773	1	2965	2444	0.452	37.294	CYTB				CYTB:c.555T>C			CYTB:c.555T>C	No	No
T100	PattieMarieContig140mtDNAFinal-Annotate-1_MPE_editND5	555	SNV	T	C	No	1		Homozygous	7348	7352	99.946	1	3990	3455	0.464	37.175	CYTB				CYTB:c.555T>C			CYTB:c.555T>C	No	No
T102	PattieMarieContig140mtDNAFinal-Annotate-1_MPE_editND5	555	SNV	T	C	No	1		Homozygous	7494	7498	99.947	1	3981	3612	0.476	37.204	CYTB				CYTB:c.555T>C			CYTB:c.555T>C	No	No
KJ914548.1	PattieMarieContig140mtDNAFinal-Annotate-1_MPE_editND5	565	SNV	A	G	no	1		Homozygous	x	x	x	x	x	x	x	x	CYTB				CYTB:c.565A>G	CYTB:p.Ile189Val	CYTB:p.Ile189Val	CYTB:c.565A>G	Yes	Yes
Q1	PattieMarieContig140mtDNAFinal-Annotate-1_MPE_editND5	565	SNV	A	G	No	1		Homozygous	4112	4118	99.854	1	1896	2216	0.461	35.815	CYTB				CYTB:c.565A>G	CYTB:p.Ile189Val	CYTB:p.Ile189Val	CYTB:c.565A>G	No	Yes
Q10	PattieMarieContig140mtDNAFinal-Annotate-1_MPE_editND5	565	SNV	A	G	No	1		Homozygous	2042	2046	99.804	1	923	1119	0.452	34.904	CYTB				CYTB:c.565A>G	CYTB:p.Ile189Val	CYTB:p.Ile189Val	CYTB:c.565A>G	No	Yes
Q11	PattieMarieContig140mtDNAFinal-Annotate-1_MPE_editND5	565	SNV	A	G	No	1		Homozygous	1309	1311	99.847	1	540	769	0.413	35.089	CYTB				CYTB:c.565A>G	CYTB:p.Ile189Val	CYTB:p.Ile189Val	CYTB:c.565A>G	No	Yes
Q12	PattieMarieContig140mtDNAFinal-Annotate-1_MPE_editND5	565	SNV	A	G	No	1		Homozygous	1653	1656	99.819	1	850	803	0.486	35.636	CYTB				CYTB:c.565A>G	CYTB:p.Ile189Val	CYTB:p.Ile189Val	CYTB:c.565A>G	Yes	Yes
Q13	PattieMarieContig140mtDNAFinal-Annotate-1_MPE_editND5	565	SNV	A	G	No	1		Homozygous	3638	3641	99.918	1	1710	1928	0.47	35.454	CYTB				CYTB:c.565A>G	CYTB:p.Ile189Val	CYTB:p.Ile189Val	CYTB:c.565A>G	Yes	Yes
Q14	PattieMarieContig140mtDNAFinal-Annotate-1_MPE_editND5	565	SNV	A	G	No	1		Homozygous	4557	4564	99.847	1	2120	2437	0.465	35.433	CYTB				CYTB:c.565A>G	CYTB:p.Ile189Val	CYTB:p.Ile189Val	CYTB:c.565A>G	Yes	Yes
Q15	PattieMarieContig140mtDNAFinal-Annotate-1_MPE_editND5	565	SNV	A	G	No	1		Homozygous	4658	4666	99.829	1	2173	2485	0.467	35.623	CYTB				CYTB:c.565A>G	CYTB:p.Ile189Val	CYTB:p.Ile189Val	CYTB:c.565A>G	Yes	Yes
Q16	PattieMarieContig140mtDNAFinal-Annotate-1_MPE_editND5	565	SNV	A	G	No	1		Homozygous	2601	2601	100	1	1183	1418	0.455	35.018	CYTB				CYTB:c.565A>G	CYTB:p.Ile189Val	CYTB:p.Ile189Val	CYTB:c.565A>G	No	Yes
Q2	PattieMarieContig140mtDNAFinal-Annotate-1_MPE_editND5	565	SNV	A	G	No	1		Homozygous	2085	2086	99.952	1	991	1094	0.475	36.078	CYTB				CYTB:c.565A>G	CYTB:p.Ile189Val	CYTB:p.Ile189Val	CYTB:c.565A>G	No	Yes
Q3	PattieMarieContig140mtDNAFinal-Annotate-1_MPE_editND5	565	SNV	A	G	No	1		Homozygous	1788	1791	99.832	1	785	1003	0.439	35.132	CYTB				CYTB:c.565A>G	CYTB:p.Ile189Val	CYTB:p.Ile189Val	CYTB:c.565A>G	No	Yes
Q4	PattieMarieContig140mtDNAFinal-Annotate-1_MPE_editND5	565	SNV	A	G	No	1		Homozygous	2571	2573	99.922	1	1148	1423	0.447	35.682	CYTB				CYTB:c.565A>G	CYTB:p.Ile189Val	CYTB:p.Ile189Val	CYTB:c.565A>G	No	Yes
Q5	PattieMarieContig140mtDNAFinal-Annotate-1_MPE_editND5	565	SNV	A	G	No	1		Homozygous	3006	3013	99.768	1	1475	1531	0.491	35.103	CYTB				CYTB:c.565A>G	CYTB:p.Ile189Val	CYTB:p.Ile189Val	CYTB:c.565A>G	No	Yes
Q7	PattieMarieContig140mtDNAFinal-Annotate-1_MPE_editND5	565	SNV	A	G	No	1		Homozygous	1613	1616	99.814	1	779	834	0.483	35.89	CYTB				CYTB:c.565A>G	CYTB:p.Ile189Val	CYTB:p.Ile189Val	CYTB:c.565A>G	No	Yes
Q8	PattieMarieContig140mtDNAFinal-Annotate-1_MPE_editND5	565	SNV	A	G	No	1		Homozygous	4924	4934	99.797	1	2311	2613	0.469	34.842	CYTB				CYTB:c.565A>G	CYTB:p.Ile189Val	CYTB:p.Ile189Val	CYTB:c.565A>G	No	Yes
Q9	PattieMarieContig140mtDNAFinal-Annotate-1_MPE_editND5	565	SNV	A	G	No	1		Homozygous	1499	1502	99.8	1	720	779	0.48	35.041	CYTB				CYTB:c.565A>G	CYTB:p.Ile189Val	CYTB:p.Ile189Val	CYTB:c.565A>G	No	Yes
SQ1	PattieMarieContig140mtDNAFinal-Annotate-1_MPE_editND5	565	SNV	A	G	No	1		Homozygous	4533	4537	99.9118	1	2626	2194	0.455187	36.8234	CYTB				CYTB:c.565A>G	CYTB:p.Ile189Val	CYTB:p.Ile189Val	CYTB:c.565A>G	No	Yes
SQ10	PattieMarieContig140mtDNAFinal-Annotate-1_MPE_editND5	565	SNV	A	G	No	1		Homozygous	5310	5315	99.9059	1	2903	2628	0.47514	36.8125	CYTB				CYTB:c.565A>G	CYTB:p.Ile189Val	CYTB:p.Ile189Val	CYTB:c.565A>G	No	Yes
SQ11	PattieMarieContig140mtDNAFinal-Annotate-1_MPE_editND5	565	SNV	A	G	No	1		Homozygous	974	979	99.4893	1	580	466	0.445507	37.0411	CYTB				CYTB:c.565A>G	CYTB:p.Ile189Val	CYTB:p.Ile189Val	CYTB:c.565A>G	No	Yes
SQ12	PattieMarieContig140mtDNAFinal-Annotate-1_MPE_editND5	565	SNV	A	G	No	1		Homozygous	2891	2893	99.9309	1	1690	1348	0.443713	37.0359	CYTB				CYTB:c.565A>G	CYTB:p.Ile189Val	CYTB:p.Ile189Val	CYTB:c.565A>G	No	Yes
SQ13	PattieMarieContig140mtDNAFinal-Annotate-1_MPE_editND5	565	SNV	A	G	No	1		Homozygous	3015	3018	99.9006	1	1735	1453	0.455772	37.1973	CYTB				CYTB:c.565A>G	CYTB:p.Ile189Val	CYTB:p.Ile189Val	CYTB:c.565A>G	No	Yes
SQ14	PattieMarieContig140mtDNAFinal-Annotate-1_MPE_editND5	565	SNV	A	G	No	1		Homozygous	5455	5456	99.9817	1	2824	2764	0.494631	37.2829	CYTB				CYTB:c.565A>G	CYTB:p.Ile189Val	CYTB:p.Ile189Val	CYTB:c.565A>G	Yes	Yes
SQ15	PattieMarieContig140mtDNAFinal-Annotate-1_MPE_editND5	565	SNV	A	G	No	1		Homozygous	4043	4045	99.9506	1	2352	1900	0.446849	37.004	CYTB				CYTB:c.565A>G	CYTB:p.Ile189Val	CYTB:p.Ile189Val	CYTB:c.565A>G	No	Yes
SQ16	PattieMarieContig140mtDNAFinal-Annotate-1_MPE_editND5	565	SNV	A	G	No	1		Homozygous	3999	4004	99.8751	1	2358	1822	0.435885	36.8854	CYTB				CYTB:c.565A>G	CYTB:p.Ile189Val	CYTB:p.Ile189Val	CYTB:c.565A>G	No	Yes
SQ17	PattieMarieContig140mtDNAFinal-Annotate-1_MPE_editND5	565	SNV	A	G	No	1		Homozygous	4098	4101	99.9269	1	2316	1803	0.437728	37.0549	CYTB				CYTB:c.565A>G	CYTB:p.Ile189Val	CYTB:p.Ile189Val	CYTB:c.565A>G	Yes	Yes
SQ18	PattieMarieContig140mtDNAFinal-Annotate-1_MPE_editND5	565	SNV	A	G	No	1		Homozygous	2334	2334	100	1	1456	918	0.386689	36.7839	CYTB				CYTB:c.565A>G	CYTB:p.Ile189Val	CYTB:p.Ile189Val	CYTB:c.565A>G	No	Yes
SQ19	PattieMarieContig140mtDNAFinal-Annotate-1_MPE_editND5	565	SNV	A	G	No	1		Homozygous	8656	8661	99.9423	1	4986	3787	0.431665	36.8811	CYTB				CYTB:c.565A>G	CYTB:p.Ile189Val	CYTB:p.Ile189Val	CYTB:c.565A>G	No	Yes
SQ2	PattieMarieContig140mtDNAFinal-Annotate-1_MPE_editND5	565	SNV	A	G	No	1		Homozygous	3299	3302	99.9091	1	2003	1488	0.426239	36.8442	CYTB				CYTB:c.565A>G	CYTB:p.Ile189Val	CYTB:p.Ile189Val	CYTB:c.565A>G	No	Yes
SQ20	PattieMarieContig140mtDNAFinal-Annotate-1_MPE_editND5	565	SNV	A	G	No	1		Homozygous	4238	4243	99.8822	1	2395	1949	0.448665	37.044	CYTB				CYTB:c.565A>G	CYTB:p.Ile189Val	CYTB:p.Ile189Val	CYTB:c.565A>G	No	Yes
SQ21	PattieMarieContig140mtDNAFinal-Annotate-1_MPE_editND5	565	SNV	A	G	No	1		Homozygous	2901	2903	99.9311	1	1514	1417	0.483453	37.0437	CYTB				CYTB:c.565A>G	CYTB:p.Ile189Val	CYTB:p.Ile189Val	CYTB:c.565A>G	No	Yes
SQ22	PattieMarieContig140mtDNAFinal-Annotate-1_MPE_editND5	565	SNV	A	G	No	1		Homozygous	1993	1993	100	1	968	1035	0.483275	37.2386	CYTB				CYTB:c.565A>G	CYTB:p.Ile189Val	CYTB:p.Ile189Val	CYTB:c.565A>G	Yes	Yes
SQ23	PattieMarieContig140mtDNAFinal-Annotate-1_MPE_editND5	565	SNV	A	G	No	1		Homozygous	3361	3363	99.9405	1	1769	1652	0.4829	36.8591	CYTB				CYTB:c.565A>G	CYTB:p.Ile189Val	CYTB:p.Ile189Val	CYTB:c.565A>G	No	Yes
SQ24	PattieMarieContig140mtDNAFinal-Annotate-1_MPE_editND5	565	SNV	A	G	No	1		Homozygous	3302	3303	99.9697	1	1944	1409	0.420221	36.9189	CYTB				CYTB:c.565A>G	CYTB:p.Ile189Val	CYTB:p.Ile189Val	CYTB:c.565A>G	No	Yes
SQ25	PattieMarieContig140mtDNAFinal-Annotate-1_MPE_editND5	565	SNV	A	G	No	1		Homozygous	4077	4077	100	1	2371	1800	0.431551	36.9168	CYTB				CYTB:c.565A>G	CYTB:p.Ile189Val	CYTB:p.Ile189Val	CYTB:c.565A>G	Yes	Yes
SQ26	PattieMarieContig140mtDNAFinal-Annotate-1_MPE_editND5	565	SNV	A	G	No	1		Homozygous	3444	3445	99.971	1	1998	1548	0.437	37.347	CYTB				CYTB:c.565A>G	CYTB:p.Ile189Val	CYTB:p.Ile189Val	CYTB:c.565A>G	Yes	Yes
SQ27	PattieMarieContig140mtDNAFinal-Annotate-1_MPE_editND5	565	SNV	A	G	No	1		Homozygous	4697	4700	99.936	1	2748	2147	0.439	37.199	CYTB				CYTB:c.565A>G	CYTB:p.Ile189Val	CYTB:p.Ile189Val	CYTB:c.565A>G	Yes	Yes
SQ28	PattieMarieContig140mtDNAFinal-Annotate-1_MPE_editND5	565	SNV	A	G	No	1		Homozygous	3679	3681	99.946	1	2016	1798	0.471	37.002	CYTB				CYTB:c.565A>G	CYTB:p.Ile189Val	CYTB:p.Ile189Val	CYTB:c.565A>G	No	Yes
SQ29	PattieMarieContig140mtDNAFinal-Annotate-1_MPE_editND5	565	SNV	A	G	No	1		Homozygous	6397	6402	99.9219	1	3382	3190	0.485393	37.0534	CYTB				CYTB:c.565A>G	CYTB:p.Ile189Val	CYTB:p.Ile189Val	CYTB:c.565A>G	No	Yes
SQ3	PattieMarieContig140mtDNAFinal-Annotate-1_MPE_editND5	565	SNV	A	G	No	1		Homozygous	4836	4839	99.938	1	2299	2658	0.463789	36.8781	CYTB				CYTB:c.565A>G	CYTB:p.Ile189Val	CYTB:p.Ile189Val	CYTB:c.565A>G	No	Yes
SQ30	PattieMarieContig140mtDNAFinal-Annotate-1_MPE_editND5	565	SNV	A	G	No	1		Homozygous	2981	2981	100	1	1708	1364	0.44401	37.3766	CYTB				CYTB:c.565A>G	CYTB:p.Ile189Val	CYTB:p.Ile189Val	CYTB:c.565A>G	Yes	Yes
SQ31	PattieMarieContig140mtDNAFinal-Annotate-1_MPE_editND5	565	SNV	A	G	No	1		Homozygous	5104	5107	99.941	1	2836	2415	0.46	37.358	CYTB				CYTB:c.565A>G	CYTB:p.Ile189Val	CYTB:p.Ile189Val	CYTB:c.565A>G	Yes	Yes
SQ32	PattieMarieContig140mtDNAFinal-Annotate-1_MPE_editND5	565	SNV	A	G	No	1		Homozygous	5661	5663	99.965	1	3082	2758	0.472	36.85	CYTB				CYTB:c.565A>G	CYTB:p.Ile189Val	CYTB:p.Ile189Val	CYTB:c.565A>G	No	Yes
SQ6	PattieMarieContig140mtDNAFinal-Annotate-1_MPE_editND5	565	SNV	A	G	No	1		Homozygous	3263	3265	99.9387	1	1832	1574	0.462126	37.0314	CYTB				CYTB:c.565A>G	CYTB:p.Ile189Val	CYTB:p.Ile189Val	CYTB:c.565A>G	No	Yes
SQ7	PattieMarieContig140mtDNAFinal-Annotate-1_MPE_editND5	565	SNV	A	G	No	1		Homozygous	4115	4119	99.9029	1	2037	2180	0.483045	36.9341	CYTB				CYTB:c.565A>G	CYTB:p.Ile189Val	CYTB:p.Ile189Val	CYTB:c.565A>G	No	Yes
SQ8	PattieMarieContig140mtDNAFinal-Annotate-1_MPE_editND5	565	SNV	A	G	No	1		Homozygous	4027	4028	99.9752	1	2329	1848	0.442423	36.7912	CYTB				CYTB:c.565A>G	CYTB:p.Ile189Val	CYTB:p.Ile189Val	CYTB:c.565A>G	No	Yes
SQ9	PattieMarieContig140mtDNAFinal-Annotate-1_MPE_editND5	565	SNV	A	G	No	1		Homozygous	6086	6088	99.9672	1	3507	2917	0.454078	36.7234	CYTB				CYTB:c.565A>G	CYTB:p.Ile189Val	CYTB:p.Ile189Val	CYTB:c.565A>G	No	Yes
T100	PattieMarieContig140mtDNAFinal-Annotate-1_MPE_editND5	565	SNV	A	G	No	1		Homozygous	7097	7104	99.901	1	3787	3399	0.473	37.351	CYTB				CYTB:c.565A>G	CYTB:p.Ile189Val	CYTB:p.Ile189Val	CYTB:c.565A>G	Yes	Yes
T102	PattieMarieContig140mtDNAFinal-Annotate-1_MPE_editND5	565	SNV	A	G	No	1		Homozygous	7134	7140	99.916	1	3710	3522	0.487	37.358	CYTB				CYTB:c.565A>G	CYTB:p.Ile189Val	CYTB:p.Ile189Val	CYTB:c.565A>G	Yes	Yes
Q12	PattieMarieContig140mtDNAFinal-Annotate-1_MPE_editND5	567	SNV	C	A	No	1		Homozygous	1651	1656	99.698	1	846	805	0.488	35.361	CYTB				CYTB:c.567C>A	CYTB:p.Ile189Met	CYTB:p.Ile189Met	CYTB:c.567C>A	Yes	Yes
Q13	PattieMarieContig140mtDNAFinal-Annotate-1_MPE_editND5	567	SNV	C	A	No	1		Homozygous	3632	3642	99.725	1	1708	1924	0.47	35.144	CYTB				CYTB:c.567C>A	CYTB:p.Ile189Met	CYTB:p.Ile189Met	CYTB:c.567C>A	Yes	Yes
Q14	PattieMarieContig140mtDNAFinal-Annotate-1_MPE_editND5	567	SNV	C	A	No	1		Homozygous	4546	4564	99.606	1	2112	2434	0.465	35.025	CYTB				CYTB:c.567C>A	CYTB:p.Ile189Met	CYTB:p.Ile189Met	CYTB:c.567C>A	Yes	Yes
Q15	PattieMarieContig140mtDNAFinal-Annotate-1_MPE_editND5	567	SNV	C	A	No	1		Homozygous	4658	4665	99.85	1	2173	2485	0.467	35.321	CYTB				CYTB:c.567C>A	CYTB:p.Ile189Met	CYTB:p.Ile189Met	CYTB:c.567C>A	Yes	Yes
SQ14	PattieMarieContig140mtDNAFinal-Annotate-1_MPE_editND5	567	SNV	C	A	No	1		Homozygous	5442	5456	99.7434	1	2818	2757	0.494529	37.1822	CYTB				CYTB:c.567C>A	CYTB:p.Ile189Met	CYTB:p.Ile189Met	CYTB:c.567C>A	Yes	Yes
SQ17	PattieMarieContig140mtDNAFinal-Annotate-1_MPE_editND5	567	SNV	C	A	No	1		Homozygous	4093	4101	99.8049	1	2312	1802	0.438017	37.0039	CYTB				CYTB:c.567C>A	CYTB:p.Ile189Met	CYTB:p.Ile189Met	CYTB:c.567C>A	Yes	Yes
SQ22	PattieMarieContig140mtDNAFinal-Annotate-1_MPE_editND5	567	SNV	C	A	No	1		Homozygous	1989	1993	99.7993	1	967	1032	0.483742	37.1606	CYTB				CYTB:c.567C>A	CYTB:p.Ile189Met	CYTB:p.Ile189Met	CYTB:c.567C>A	Yes	Yes
SQ25	PattieMarieContig140mtDNAFinal-Annotate-1_MPE_editND5	567	SNV	C	A	No	1		Homozygous	4066	4077	99.7302	1	2365	1794	0.431354	36.9332	CYTB				CYTB:c.567C>A	CYTB:p.Ile189Met	CYTB:p.Ile189Met	CYTB:c.567C>A	Yes	Yes
SQ26	PattieMarieContig140mtDNAFinal-Annotate-1_MPE_editND5	567	SNV	C	A	No	1		Homozygous	3438	3445	99.797	1	1994	1546	0.437	37.285	CYTB				CYTB:c.567C>A	CYTB:p.Ile189Met	CYTB:p.Ile189Met	CYTB:c.567C>A	Yes	Yes
SQ27	PattieMarieContig140mtDNAFinal-Annotate-1_MPE_editND5	567	SNV	C	A	No	1		Homozygous	4692	4700	99.83	1	2746	2144	0.438	37.101	CYTB				CYTB:c.567C>A	CYTB:p.Ile189Met	CYTB:p.Ile189Met	CYTB:c.567C>A	Yes	Yes
SQ30	PattieMarieContig140mtDNAFinal-Annotate-1_MPE_editND5	567	SNV	C	A	No	1		Homozygous	2976	2981	99.8323	1	1705	1361	0.443901	37.2877	CYTB				CYTB:c.567C>A	CYTB:p.Ile189Met	CYTB:p.Ile189Met	CYTB:c.567C>A	Yes	Yes
SQ31	PattieMarieContig140mtDNAFinal-Annotate-1_MPE_editND5	567	SNV	C	A	No	1		Homozygous	5093	5107	99.726	1	2831	2408	0.46	37.232	CYTB				CYTB:c.567C>A	CYTB:p.Ile189Met	CYTB:p.Ile189Met	CYTB:c.567C>A	Yes	Yes
T100	PattieMarieContig140mtDNAFinal-Annotate-1_MPE_editND5	567	SNV	C	A	No	1		Homozygous	7102	7104	99.972	1	3786	3405	0.474	37.162	CYTB				CYTB:c.567C>A	CYTB:p.Ile189Met	CYTB:p.Ile189Met	CYTB:c.567C>A	Yes	Yes
T102	PattieMarieContig140mtDNAFinal-Annotate-1_MPE_editND5	567	SNV	C	A	No	1		Homozygous	7131	7140	99.874	1	3710	3519	0.487	37.265	CYTB				CYTB:c.567C>A	CYTB:p.Ile189Met	CYTB:p.Ile189Met	CYTB:c.567C>A	Yes	Yes
SQ30	PattieMarieContig140mtDNAFinal-Annotate-1_MPE_editND5	681	SNV	T	C	No	1		Homozygous	3210	3218	99.7514	1	1530	1786	0.461399	36.9668	CYTB				CYTB:c.681T>C			CYTB:c.681T>C	No	No
SQ11	PattieMarieContig140mtDNAFinal-Annotate-1_MPE_editND5	721	SNV	C	G	No	1		Homozygous	666	674	98.8131	1	285	429	0.39916	35.0364	CYTB				CYTB:c.721C>G	CYTB:p.Leu241Val	CYTB:p.Leu241Val	CYTB:c.721C>G	No	Yes
Q12	PattieMarieContig140mtDNAFinal-Annotate-1_MPE_editND5	756	SNV	C	T	No	1		Homozygous	1492	1519	98.223	1	577	915	0.387	31.619	CYTB				CYTB:c.756C>T			CYTB:c.756C>T	No	No
Q13	PattieMarieContig140mtDNAFinal-Annotate-1_MPE_editND5	891	SNV	T	C	No	1		Homozygous	3898	3916	99.54	1	2510	1388	0.356	35.327	CYTB				CYTB:c.891T>C			CYTB:c.891T>C	No	No
SQ14	PattieMarieContig140mtDNAFinal-Annotate-1_MPE_editND5	891	SNV	T	C	No	1		Homozygous	5522	5533	99.8012	1	2953	2693	0.476975	37.1975	CYTB				CYTB:c.891T>C			CYTB:c.891T>C	No	No
SQ22	PattieMarieContig140mtDNAFinal-Annotate-1_MPE_editND5	891	SNV	T	C	No	1		Homozygous	2270	2278	99.6488	1	1371	917	0.400787	37.0293	CYTB				CYTB:c.891T>C			CYTB:c.891T>C	No	No
SQ26	PattieMarieContig140mtDNAFinal-Annotate-1_MPE_editND5	891	SNV	T	C	No	1		Homozygous	3488	3495	99.8	1	2204	1415	0.391	36.941	CYTB				CYTB:c.891T>C			CYTB:c.891T>C	No	No
SQ29	PattieMarieContig140mtDNAFinal-Annotate-1_MPE_editND5	915	SNV	T	C	No	1		Homozygous	6314	6326	99.8103	1	3670	2767	0.429859	36.7872	CYTB				CYTB:c.915T>C			CYTB:c.915T>C	No	No
Q12	PattieMarieContig140mtDNAFinal-Annotate-1_MPE_editND5	936	SNV	A	G	No	1		Homozygous	1972	1980	99.596	1	1144	828	0.42	34.187	CYTB				CYTB:c.936A>G			CYTB:c.936A>G	No	No
Q13	PattieMarieContig140mtDNAFinal-Annotate-1_MPE_editND5	936	SNV	A	G	No	1		Homozygous	4029	4038	99.777	1	2338	1691	0.42	34.011	CYTB				CYTB:c.936A>G			CYTB:c.936A>G	No	No
Q14	PattieMarieContig140mtDNAFinal-Annotate-1_MPE_editND5	936	SNV	A	G	No	1		Homozygous	4825	4847	99.546	1	2940	1885	0.391	34.248	CYTB				CYTB:c.936A>G			CYTB:c.936A>G	No	No
Q15	PattieMarieContig140mtDNAFinal-Annotate-1_MPE_editND5	936	SNV	A	G	No	1		Homozygous	5255	5279	99.545	1	2904	2351	0.447	34.025	CYTB				CYTB:c.936A>G			CYTB:c.936A>G	No	No
SQ14	PattieMarieContig140mtDNAFinal-Annotate-1_MPE_editND5	936	SNV	A	G	No	1		Homozygous	5506	5515	99.8368	1	3162	2502	0.441737	35.7089	CYTB				CYTB:c.936A>G			CYTB:c.936A>G	No	No
SQ17	PattieMarieContig140mtDNAFinal-Annotate-1_MPE_editND5	936	SNV	A	G	No	1		Homozygous	4545	4549	99.9121	1	2464	2110	0.461303	35.6946	CYTB				CYTB:c.936A>G			CYTB:c.936A>G	No	No
SQ22	PattieMarieContig140mtDNAFinal-Annotate-1_MPE_editND5	936	SNV	A	G	No	1		Homozygous	2312	2318	99.7412	1	1381	946	0.406532	35.6738	CYTB				CYTB:c.936A>G			CYTB:c.936A>G	No	No
SQ25	PattieMarieContig140mtDNAFinal-Annotate-1_MPE_editND5	936	SNV	A	G	No	1		Homozygous	4146	4152	99.8555	1	2308	1945	0.457324	35.8406	CYTB				CYTB:c.936A>G			CYTB:c.936A>G	No	No
SQ26	PattieMarieContig140mtDNAFinal-Annotate-1_MPE_editND5	936	SNV	A	G	No	1		Homozygous	3685	3689	99.892	1	1923	1888	0.495	35.611	CYTB				CYTB:c.936A>G			CYTB:c.936A>G	No	No
SQ27	PattieMarieContig140mtDNAFinal-Annotate-1_MPE_editND5	936	SNV	A	G	No	1		Homozygous	5388	5394	99.889	1	3024	2603	0.463	35.755	CYTB				CYTB:c.936A>G			CYTB:c.936A>G	No	No
SQ30	PattieMarieContig140mtDNAFinal-Annotate-1_MPE_editND5	936	SNV	A	G	No	1		Homozygous	3459	3462	99.9133	1	1929	1627	0.457537	35.7269	CYTB				CYTB:c.936A>G			CYTB:c.936A>G	No	No
SQ31	PattieMarieContig140mtDNAFinal-Annotate-1_MPE_editND5	936	SNV	A	G	No	1		Homozygous	5641	5652	99.805	1	3075	2755	0.473	35.745	CYTB				CYTB:c.936A>G			CYTB:c.936A>G	No	No
T100	PattieMarieContig140mtDNAFinal-Annotate-1_MPE_editND5	936	SNV	A	G	No	1		Homozygous	7473	7479	99.92	1	3627	3975	0.477	35.615	CYTB				CYTB:c.936A>G			CYTB:c.936A>G	No	No
T102	PattieMarieContig140mtDNAFinal-Annotate-1_MPE_editND5	936	SNV	A	G	No	1		Homozygous	7971	7975	99.95	1	4240	3858	0.476	35.904	CYTB				CYTB:c.936A>G			CYTB:c.936A>G	No	No
Q12	PattieMarieContig140mtDNAFinal-Annotate-1_MPE_editND5	1053	SNV	T	C	No	1		Homozygous	2360	2374	99.41	1	1146	1214	0.486	35.56	CYTB				CYTB:c.1053T>C			CYTB:c.1053T>C	No	No
Q13	PattieMarieContig140mtDNAFinal-Annotate-1_MPE_editND5	1053	SNV	T	C	No	1		Homozygous	5688	5699	99.807	1	2683	3005	0.472	35.419	CYTB				CYTB:c.1053T>C			CYTB:c.1053T>C	No	No
Q14	PattieMarieContig140mtDNAFinal-Annotate-1_MPE_editND5	1053	SNV	T	C	No	1		Homozygous	6062	6090	99.54	1	2941	3121	0.485	35.366	CYTB				CYTB:c.1053T>C			CYTB:c.1053T>C	No	No
Q15	PattieMarieContig140mtDNAFinal-Annotate-1_MPE_editND5	1053	SNV	T	C	No	1		Homozygous	7418	7444	99.651	1	3474	3944	0.468	35.584	CYTB				CYTB:c.1053T>C			CYTB:c.1053T>C	No	No
SQ14	PattieMarieContig140mtDNAFinal-Annotate-1_MPE_editND5	1053	SNV	T	C	No	1		Homozygous	5827	5838	99.8116	1	2949	3078	0.489298	36.9252	CYTB				CYTB:c.1053T>C			CYTB:c.1053T>C	No	No
SQ17	PattieMarieContig140mtDNAFinal-Annotate-1_MPE_editND5	1053	SNV	T	C	No	1		Homozygous	4761	4766	99.8951	1	2341	2450	0.488625	37.0463	CYTB				CYTB:c.1053T>C			CYTB:c.1053T>C	No	No
SQ22	PattieMarieContig140mtDNAFinal-Annotate-1_MPE_editND5	1053	SNV	T	C	No	1		Homozygous	2751	2759	99.71	1	1455	1321	0.475865	37.1628	CYTB				CYTB:c.1053T>C			CYTB:c.1053T>C	No	No
SQ25	PattieMarieContig140mtDNAFinal-Annotate-1_MPE_editND5	1053	SNV	T	C	No	1		Homozygous	4634	4646	99.7417	1	2326	2370	0.495315	37.4327	CYTB				CYTB:c.1053T>C			CYTB:c.1053T>C	No	No
SQ26	PattieMarieContig140mtDNAFinal-Annotate-1_MPE_editND5	1053	SNV	T	C	No	1		Homozygous	4100	4110	99.757	1	2149	2034	0.486	37.518	CYTB				CYTB:c.1053T>C			CYTB:c.1053T>C	No	No
SQ27	PattieMarieContig140mtDNAFinal-Annotate-1_MPE_editND5	1053	SNV	T	C	No	1		Homozygous	5876	5883	99.881	1	2963	3074	0.491	37.476	CYTB				CYTB:c.1053T>C			CYTB:c.1053T>C	No	No
SQ30	PattieMarieContig140mtDNAFinal-Annotate-1_MPE_editND5	1053	SNV	T	C	No	1		Homozygous	4005	4010	99.8753	1	2156	1944	0.474146	37.3612	CYTB				CYTB:c.1053T>C			CYTB:c.1053T>C	No	No
SQ31	PattieMarieContig140mtDNAFinal-Annotate-1_MPE_editND5	1053	SNV	T	C	No	1		Homozygous	5934	5943	99.849	1	3098	2983	0.491	37.378	CYTB				CYTB:c.1053T>C			CYTB:c.1053T>C	No	No
T100	PattieMarieContig140mtDNAFinal-Annotate-1_MPE_editND5	1053	SNV	T	C	No	1		Homozygous	8412	8416	99.952	1	4286	4223	0.496	37.243	CYTB				CYTB:c.1053T>C			CYTB:c.1053T>C	No	No
T102	PattieMarieContig140mtDNAFinal-Annotate-1_MPE_editND5	1053	SNV	T	C	No	1		Homozygous	8830	8839	99.898	1	4401	4535	0.493	37.361	CYTB				CYTB:c.1053T>C			CYTB:c.1053T>C	No	No
Q9	PattieMarieContig140mtDNAFinal-Annotate-1_MPE_editND5	1063	SNV	G	G	Yes	1		Heterozygous	1448	2313	62.603	1	690	758	0.477	35.671	CYTB								No	No
Q9	PattieMarieContig140mtDNAFinal-Annotate-1_MPE_editND5	1063	SNV	G	A	No	1		Heterozygous	861	2313	37.224	1	414	447	0.481	35.204	CYTB				CYTB:c.1063G>A	CYTB:p.Ala355Thr	CYTB:p.Ala355Thr	CYTB:c.1063G>A	No	Yes
Q12	PattieMarieContig140mtDNAFinal-Annotate-1_MPE_editND5	1116	SNV	C	T	No	1		Homozygous	2514	2532	99.289	1	1297	1217	0.484	35.108	CYTB				CYTB:c.1116C>T			CYTB:c.1116C>T	No	No
Q13	PattieMarieContig140mtDNAFinal-Annotate-1_MPE_editND5	1116	SNV	C	T	No	1		Homozygous	5625	5647	99.61	1	2975	2650	0.471	35.05	CYTB				CYTB:c.1116C>T			CYTB:c.1116C>T	No	No
Q14	PattieMarieContig140mtDNAFinal-Annotate-1_MPE_editND5	1116	SNV	C	T	No	1		Homozygous	6320	6355	99.449	1	3227	3093	0.489	34.855	CYTB				CYTB:c.1116C>T			CYTB:c.1116C>T	No	No
Q15	PattieMarieContig140mtDNAFinal-Annotate-1_MPE_editND5	1116	SNV	C	T	No	1		Homozygous	7136	7164	99.609	1	3761	3375	0.473	35.014	CYTB				CYTB:c.1116C>T			CYTB:c.1116C>T	No	No
SQ14	PattieMarieContig140mtDNAFinal-Annotate-1_MPE_editND5	1116	SNV	C	T	No	1		Homozygous	5805	5819	99.7594	1	2695	3231	0.454776	37.4146	CYTB				CYTB:c.1116C>T			CYTB:c.1116C>T	No	No
SQ17	PattieMarieContig140mtDNAFinal-Annotate-1_MPE_editND5	1116	SNV	C	T	No	1		Homozygous	4892	4903	99.7756	1	2386	2529	0.485453	37.3072	CYTB				CYTB:c.1116C>T			CYTB:c.1116C>T	No	No
SQ22	PattieMarieContig140mtDNAFinal-Annotate-1_MPE_editND5	1116	SNV	C	T	No	1		Homozygous	2898	2907	99.6904	1	1434	1479	0.492276	37.4168	CYTB				CYTB:c.1116C>T			CYTB:c.1116C>T	No	No
SQ25	PattieMarieContig140mtDNAFinal-Annotate-1_MPE_editND5	1116	SNV	C	T	No	1		Homozygous	4600	4607	99.8481	1	2532	2133	0.457235	37.5177	CYTB				CYTB:c.1116C>T			CYTB:c.1116C>T	No	No
SQ26	PattieMarieContig140mtDNAFinal-Annotate-1_MPE_editND5	1116	SNV	C	T	No	1		Homozygous	3910	3918	99.796	1	2262	1718	0.432	37.55	CYTB				CYTB:c.1116C>T			CYTB:c.1116C>T	No	No
SQ27	PattieMarieContig140mtDNAFinal-Annotate-1_MPE_editND5	1116	SNV	C	T	No	1		Homozygous	5681	5695	99.754	1	3282	2554	0.438	37.53	CYTB				CYTB:c.1116C>T			CYTB:c.1116C>T	No	No
SQ30	PattieMarieContig140mtDNAFinal-Annotate-1_MPE_editND5	1116	SNV	C	T	No	1		Homozygous	4292	4301	99.7908	1	2320	2061	0.470441	37.7163	CYTB				CYTB:c.1116C>T			CYTB:c.1116C>T	No	No
SQ31	PattieMarieContig140mtDNAFinal-Annotate-1_MPE_editND5	1116	SNV	C	T	No	1		Homozygous	5960	5974	99.766	1	3220	2896	0.474	37.49	CYTB				CYTB:c.1116C>T			CYTB:c.1116C>T	No	No
T100	PattieMarieContig140mtDNAFinal-Annotate-1_MPE_editND5	1116	SNV	C	T	No	1		Homozygous	8211	8214	99.963	1	4729	3587	0.431	37.629	CYTB				CYTB:c.1116C>T			CYTB:c.1116C>T	No	No
T102	PattieMarieContig140mtDNAFinal-Annotate-1_MPE_editND5	1116	SNV	C	T	No	1		Homozygous	8521	8527	99.93	1	4531	4093	0.475	37.826	CYTB				CYTB:c.1116C>T			CYTB:c.1116C>T	No	No
Q12	PattieMarieContig140mtDNAFinal-Annotate-1_MPE_editND5	1270	SNV	G	A	No	1		Homozygous	1815	1825	99.452	1	617	1198	0.34	35.499				Pro					No	-
Q13	PattieMarieContig140mtDNAFinal-Annotate-1_MPE_editND5	1270	SNV	G	A	No	1		Homozygous	4546	4562	99.649	1	1740	2806	0.383	35.718				Pro					No	-
Q14	PattieMarieContig140mtDNAFinal-Annotate-1_MPE_editND5	1270	SNV	G	A	No	1		Homozygous	5061	5077	99.685	1	2052	3009	0.405	35.516				Pro					No	-
Q15	PattieMarieContig140mtDNAFinal-Annotate-1_MPE_editND5	1270	SNV	G	A	No	1		Homozygous	5454	5467	99.762	1	2003	3451	0.367	35.669				Pro					No	-
SQ14	PattieMarieContig140mtDNAFinal-Annotate-1_MPE_editND5	1270	SNV	G	A	No	1		Homozygous	4735	4741	99.8734	1	2109	2780	0.431377	37.1141				Pro					No	-
SQ17	PattieMarieContig140mtDNAFinal-Annotate-1_MPE_editND5	1270	SNV	G	A	No	1		Homozygous	4578	4583	99.8909	1	2315	2291	0.497395	37.3773				Pro					No	-
SQ22	PattieMarieContig140mtDNAFinal-Annotate-1_MPE_editND5	1270	SNV	G	A	No	1		Homozygous	2244	2248	99.8221	1	869	1396	0.383664	37.3227				Pro					No	-
SQ25	PattieMarieContig140mtDNAFinal-Annotate-1_MPE_editND5	1270	SNV	G	A	No	1		Homozygous	4150	4156	99.8556	1	1889	2340	0.446678	37.3717				Pro					No	-
SQ26	PattieMarieContig140mtDNAFinal-Annotate-1_MPE_editND5	1270	SNV	G	A	No	1		Homozygous	3763	3768	99.867	1	1591	2250	0.414	37.524				Pro					No	-
SQ27	PattieMarieContig140mtDNAFinal-Annotate-1_MPE_editND5	1270	SNV	G	A	No	1		Homozygous	5193	5201	99.846	1	2382	2982	0.444	37.372				Pro					No	-
SQ30	PattieMarieContig140mtDNAFinal-Annotate-1_MPE_editND5	1270	SNV	G	A	No	1		Homozygous	3460	3469	99.7406	1	1479	2099	0.413359	37.296				Pro					No	-
SQ31	PattieMarieContig140mtDNAFinal-Annotate-1_MPE_editND5	1270	SNV	G	A	No	1		Homozygous	4863	4872	99.815	1	2040	2975	0.407	37.4				Pro					No	-
T100	PattieMarieContig140mtDNAFinal-Annotate-1_MPE_editND5	1270	SNV	G	A	No	1		Homozygous	7732	7738	99.922	1	3612	4237	0.46	37.573				Pro					No	-
T102	PattieMarieContig140mtDNAFinal-Annotate-1_MPE_editND5	1270	SNV	G	A	No	1		Homozygous	7688	7693	99.935	1	3553	4250	0.455	37.675				Pro					No	-
Q12	PattieMarieContig140mtDNAFinal-Annotate-1_MPE_editND5	1356	SNV	C	T	No	1		Homozygous	1699	1727	98.379	1	448	1251	0.264	32.496	ND6				ND6:c.459G>A			ND6:c.459G>A	No	No
Q15	PattieMarieContig140mtDNAFinal-Annotate-1_MPE_editND5	1362	SNV	C	T	No	1		Homozygous	4872	4945	98.524	1	1110	3762	0.228	30.63	ND6				ND6:c.453G>A			ND6:c.453G>A	No	No
SQ24	PattieMarieContig140mtDNAFinal-Annotate-1_MPE_editND5	1401	SNV	C	T	No	1		Homozygous	3019	3029	99.6699	1	1024	2044	0.333768	35.3289	ND6				ND6:c.414G>A			ND6:c.414G>A	No	No
Q13	PattieMarieContig140mtDNAFinal-Annotate-1_MPE_editND5	1467	SNV	T	C	No	1		Homozygous	2093	2101	99.619	1	107	1986	0.051	31.672	ND6				ND6:c.348A>G			ND6:c.348A>G	No	No
SQ14	PattieMarieContig140mtDNAFinal-Annotate-1_MPE_editND5	1467	SNV	T	C	No	1		Homozygous	1934	1939	99.7421	1	126	1810	0.065083	34.1694	ND6				ND6:c.348A>G			ND6:c.348A>G	No	No
SQ22	PattieMarieContig140mtDNAFinal-Annotate-1_MPE_editND5	1467	SNV	T	C	No	1		Homozygous	808	810	99.7531	1	65	743	0.080446	34.9356	ND6				ND6:c.348A>G			ND6:c.348A>G	No	No
SQ26	PattieMarieContig140mtDNAFinal-Annotate-1_MPE_editND5	1467	SNV	T	C	No	1		Homozygous	1538	1542	99.741	1	101	1442	0.065	34.528	ND6				ND6:c.348A>G			ND6:c.348A>G	No	No
SQ30	PattieMarieContig140mtDNAFinal-Annotate-1_MPE_editND5	1467	SNV	T	C	No	1		Homozygous	1351	1353	99.8522	1	128	1227	0.094465	34.5631	ND6				ND6:c.348A>G			ND6:c.348A>G	No	No
SQ31	PattieMarieContig140mtDNAFinal-Annotate-1_MPE_editND5	1467	SNV	T	C	No	1		Homozygous	1661	1665	99.76	1	92	1569	0.055	34.517	ND6				ND6:c.348A>G			ND6:c.348A>G	No	No
T100	PattieMarieContig140mtDNAFinal-Annotate-1_MPE_editND5	1467	SNV	T	C	No	1		Homozygous	3055	3055	100	1	218	2837	0.071	34.131	ND6				ND6:c.348A>G			ND6:c.348A>G	No	No
T102	PattieMarieContig140mtDNAFinal-Annotate-1_MPE_editND5	1467	SNV	T	C	No	1		Homozygous	3318	3319	99.97	1	304	3014	0.092	34.105	ND6				ND6:c.348A>G			ND6:c.348A>G	No	No
SQ17	PattieMarieContig140mtDNAFinal-Annotate-1_MPE_editND5	1485	SNV	G	A	No	1		Homozygous	2362	2389	98.8698	1	269	2093	0.113887	35.6638	ND6				ND6:c.330C>T			ND6:c.330C>T	No	No
SQ25	PattieMarieContig140mtDNAFinal-Annotate-1_MPE_editND5	1485	SNV	G	A	No	1		Homozygous	1637	1656	98.8527	1	219	1419	0.1337	35.8077	ND6				ND6:c.330C>T			ND6:c.330C>T	No	No
SQ27	PattieMarieContig140mtDNAFinal-Annotate-1_MPE_editND5	1485	SNV	G	A	No	1		Homozygous	2164	2174	99.54	1	380	1787	0.175	36.042	ND6				ND6:c.330C>T			ND6:c.330C>T	No	No
SQ21	PattieMarieContig140mtDNAFinal-Annotate-1_MPE_editND5	1643	SNV	T	C	No	1		Homozygous	2164	2171	99.6776	1	1515	676	0.308535	36.335	ND6				ND6:c.172A>G	ND6:p.Ile58Val	ND6:p.Ile58Val	ND6:c.172A>G	No	Yes
SQ6	PattieMarieContig140mtDNAFinal-Annotate-1_MPE_editND5	1643	SNV	T	C	No	1		Homozygous	2498	2508	99.6013	1	1605	1068	0.399551	35.7018	ND6				ND6:c.172A>G	ND6:p.Ile58Val	ND6:p.Ile58Val	ND6:c.172A>G	No	Yes
SQ10	PattieMarieContig140mtDNAFinal-Annotate-1_MPE_editND5	1656	SNV	C	T	No	1		Homozygous	3538	3544	99.8307	1	2172	1558	0.417694	35.322	ND6				ND6:c.159G>A			ND6:c.159G>A	No	No
SQ19	PattieMarieContig140mtDNAFinal-Annotate-1_MPE_editND5	1656	SNV	C	T	No	1		Homozygous	6088	6101	99.7869	1	3776	2449	0.393414	35.3952	ND6				ND6:c.159G>A			ND6:c.159G>A	No	No
SQ3	PattieMarieContig140mtDNAFinal-Annotate-1_MPE_editND5	1656	SNV	C	T	No	1		Homozygous	3582	3594	99.6661	1	2387	1249	0.343509	35.8617	ND6				ND6:c.159G>A			ND6:c.159G>A	No	No
SQ8	PattieMarieContig140mtDNAFinal-Annotate-1_MPE_editND5	1656	SNV	C	T	No	1		Homozygous	2552	2557	99.8045	1	1497	1195	0.443908	35.7285	ND6				ND6:c.159G>A			ND6:c.159G>A	No	No
Q1	PattieMarieContig140mtDNAFinal-Annotate-1_MPE_editND5	1725	SNV	C	T	No	1		Homozygous	3818	3831	99.661	1	2555	1263	0.331	33.903	ND6				ND6:c.90G>A			ND6:c.90G>A	No	No
Q16	PattieMarieContig140mtDNAFinal-Annotate-1_MPE_editND5	1725	SNV	C	T	No	1		Homozygous	2349	2357	99.661	1	1664	685	0.292	33.479	ND6				ND6:c.90G>A			ND6:c.90G>A	No	No
Q3	PattieMarieContig140mtDNAFinal-Annotate-1_MPE_editND5	1725	SNV	C	T	No	1		Homozygous	1594	1598	99.75	1	1181	413	0.259	33.808	ND6				ND6:c.90G>A			ND6:c.90G>A	No	No
Q7	PattieMarieContig140mtDNAFinal-Annotate-1_MPE_editND5	1725	SNV	C	T	No	1		Homozygous	1537	1542	99.676	1	1008	529	0.344	33.979	ND6				ND6:c.90G>A			ND6:c.90G>A	No	No
Q8	PattieMarieContig140mtDNAFinal-Annotate-1_MPE_editND5	1725	SNV	C	T	No	1		Homozygous	4828	4838	99.793	1	3460	1368	0.283	32.947	ND6				ND6:c.90G>A			ND6:c.90G>A	No	No
Q9	PattieMarieContig140mtDNAFinal-Annotate-1_MPE_editND5	1725	SNV	C	T	No	1		Homozygous	1362	1374	99.127	1	871	491	0.36	33.023	ND6				ND6:c.90G>A			ND6:c.90G>A	No	No
SQ10	PattieMarieContig140mtDNAFinal-Annotate-1_MPE_editND5	1725	SNV	C	T	No	1		Homozygous	4087	4096	99.7803	1	2423	1817	0.428538	34.742	ND6				ND6:c.90G>A			ND6:c.90G>A	No	No
SQ11	PattieMarieContig140mtDNAFinal-Annotate-1_MPE_editND5	1725	SNV	C	T	No	1		Homozygous	654	663	98.6425	1	368	359	0.49381	34.0165	ND6				ND6:c.90G>A			ND6:c.90G>A	No	No
[truncated: 2,322 more rows]

## Sheet: Unique Variants (51 Seq Birds)
Table S1-D Unique Variants Detected between Reference Sequence and 51 Collected Birds
[truncated: 345 more rows]

[truncated: 12 more sheets: Unique Variants Incl. KJ914548, INDEL Summary, Noncoding, Synonymous, Non-synonymous, NS-FrequencySpectrum, S-FrequencySpectrum, NC-FrequencySpectrum, Heteroplasmic Sites, Blast (SQ17, Potential Numts), Network Torso Variants, Fixed Differences]
